# Supplementary material for: Development and Phenotypic Screening of an Ethyl Methane Sulfonate Mutant Population in Soybean
Source: Front Plant Sci. 2018 Mar 29;9:394. doi: 10.3389/fpls.2018.00394 (PMC5884938; doi:10.3389/fpls.2018.00394)
Supplement: Supplementary file 1 [file Table_1.XLSX]

## Sheet: NIR data
NIR data for the soybean mutants. The DA 7250 NIR analyzer was used to measure seed compositions in mutants with at least 12gr seeds. ADF= acid detergent fiber and NDF = neutral detergent fiber
Sample ID	Moisture As is	Protein Dry basis	Oil Dry basis	Fiber Dry basis	Starch Dry basis	Ash Dry basis	ADF Dry basis	NDF Dry basis	Alanine Dry basis	Arginine Dry basis	Available lysine Dry basis	Cysteine Dry basis	Glycine Dry basis	Histidine Dry basis	Hydroxylysine Dry basis	Hydroxyproline Dry basis	Isoleucine Dry basis	Lanthionine Dry basis	Leucine Dry basis	Lysine Dry basis	Methionine Dry basis	Ornithine Dry basis	Palmitic acid Dry basis	Phenylalanine Dry basis	Proline Dry basis	Serine Dry basis	Taurine Dry basis	Threonine Dry basis	Tryptophan Dry basis	Tyrosine Dry basis	Valine As is	Aspartic acid Dry basis	Stearic acid Dry basis	Oleic acid Dry basis	Linoleic acid Dry basis	Linolenic acid Dry basis	Glutamic acid Dry basis	Raffinose Dry basis	Sucrose Dry basis	Stachyose Dry basis	Date	Time	Serial Number
WT-1	8.33	43.44	18.48	5.33	6.4	5.12	14.83	17.29	1.83043	3.32162	2.66146	0.65467	1.85006	1.13448	0.04102	0.07605	1.98312	0.08752	3.39065	2.80821	0.60329	0.03102	11.5362	2.22116	2.22759	1.97198	0.03056	1.60146	0.44532	1.575	2.07139	4.9324	4.68508	21.6449	53.2361	9.64251	7.61023	0.72967	7.26079	3.93948	2016-02-24	12:28:03	1512765
WT-2	8.43	40.97	20.29	6.3	5.89	5.52	16.02	17.61	1.74286	3.01614	2.54483	0.61263	1.71917	1.04149	0.05161	0.07958	1.8845	0.08497	3.19522	2.60995	0.53355	0.03036	12.801	2.07919	2.01801	1.79459	0.02752	1.5215	0.42256	1.48551	1.94728	4.56241	5.05717	23.5615	49.6524	8.22302	6.87213	0.58823	7.13635	2.35536	2016-05-09	09:36:36	1512765
WT-3	8.72	41.53	21.57	6.01	6.67	5.47	15.97	16.42	1.75903	3.03346	2.59599	0.62809	1.77952	1.06772	0.05111	0.07966	1.9256	0.14904	3.23193	2.65952	0.56332	0.02965	12.8502	2.14384	2.01614	1.87858	0.02789	1.57069	0.42205	1.53473	1.97796	4.70491	4.52578	26.0001	47.7842	7.24097	7.27411	0.57238	6.14045	2.09129	2017-01-30	09:31:36	1512765
WT-4	9.45	40.18	22.25	6.05	5.93	5.7	15.47	17.18	1.72481	2.89975	2.48418	0.61092	1.73224	1.08192	0.04201	0.07044	1.89514	0.16636	3.17162	2.60218	0.56683	0.02886	11.8731	2.08767	1.96467	1.83334	0.01266	1.55419	0.44982	1.50149	1.98118	4.60319	3.96704	25.867	49.9642	6.1366	7.1529	0.50085	4.03856	2.04032	2017-01-30	09:37:58	1512765
WT-5	8.82	39.98	21.49	6.23	6.8	5.66	15.43	17.4	1.71731	2.91504	2.5027	0.64774	1.726	1.03573	0.05483	0.08081	1.8471	0.159	3.10285	2.58116	0.5676	0.02429	13.2439	2.00309	1.95157	1.78519	0.02795	1.50934	0.43063	1.48751	1.92265	4.54149	4.87972	28.1465	45.7458	7.37999	6.94994	0.53199	5.43029	2.04496	2017-01-30	09:41:45	1512765
WT-6	7.57	41.41	21.33	6.16	8.13	5.28	16.71	16.98	1.78497	3.01385	2.63591	0.63189	1.79076	1.06746	0.04834	0.08213	1.94054	0.17859	3.19126	2.72337	0.58693	0.10948	11.7126	2.13582	2.05739	1.8238	0.02621	1.56115	0.42729	1.51148	2.05234	4.67363	4.3886	24.9688	50.1841	8.22734	7.27009	0.39571	6.55218	2.43087	2017-03-08	11:48:03	1512765
WT-7	8.94	40.86	21.66	6.2	5.24	5.67	16.25	18.87	1.74822	2.94893	2.54846	0.6371	1.77643	1.07877	0.05902	0.08557	1.90754	0.13061	3.15751	2.62603	0.56397	0.02837	12.5299	2.09307	2.03889	1.87323	0.03588	1.57433	0.41435	1.50434	1.9545	4.62588	4.4734	28.0126	45.7778	6.76352	7.1377	0.58476	4.8739	2.47614	2017-03-31	14:51:09	1512765
WT-8	9.4	40.84	22.37	5.74	6.96	5.53	15.34	16.67	1.74773	2.97919	2.52754	0.60101	1.73831	1.06811	0.04465	0.07426	1.95239	0.14534	3.21905	2.61752	0.53314	0.02652	12.3949	2.13971	2.05636	1.82831	0.02611	1.53578	0.44354	1.51076	2.00011	4.64066	4.23657	25.0643	49.4554	7.18808	7.13273	0.59063	6.45924	2.09371	2017-01-30	09:43:47	1512765
JB1-M3-1-1	8.05	42.58	21.77	5.89	6.67	5.36	15.47	18.01	1.83315	3.14182	2.65046	0.66139	1.84553	1.12705	0.05377	0.07423	1.96639	0.09555	3.31356	2.76886	0.59907	0.03308	11.8953	2.19525	2.16677	1.97968	0.02196	1.62008	0.42124	1.56009	2.03375	4.91353	4.59138	29.7016	48.8168	7.21796	7.55017	0.45554	5.51949	2.61581	2017-03-07	15:39:28	1512765
JB1-M3-1-2	7.89	42.89	21.68	5.56	4.77	5.58	15.49	17.01	1.84252	3.15311	2.69209	0.66946	1.8697	1.13672	0.04477	0.07147	1.96309	0.10246	3.30924	2.78723	0.6189	0.03398	11.0914	2.18396	2.17734	1.97646	0.0141	1.62158	0.42222	1.58064	2.0703	4.90824	4.63531	28.1119	49.7146	7.21017	7.69668	0.38349	5.49296	1.86522	2017-03-07	15:19:26	1512765
JB1-M3-1-3	10.02	41.49	22.51	5.49	4.37	5.44	14.94	16.8	1.75938	2.95354	2.58803	0.67786	1.7905	1.06738	0.05742	0.08227	1.93561	0.07844	3.16006	2.67437	0.56776	0.02742	12.4551	2.12079	2.11659	1.92344	0.04615	1.56782	0.45006	1.55592	1.97915	4.66849	4.58502	25.505	47.2645	8.21965	7.17445	0.43983	4.39467	1.39501	2017-03-28	11:27:28	1512765
JB1-M3-10-1	8.78	43.79	20.07	5.67	2.65	5.71	15.44	16.58	1.82878	3.15792	2.7065	0.66039	1.86173	1.14668	0.05425	0.07347	2.0027	0.12564	3.33469	2.77676	0.60351	0.03702	10.9342	2.19915	2.13307	1.93948	0.02413	1.62685	0.41679	1.60187	2.07101	4.87321	4.88163	25.616	49.4424	6.57645	7.55026	0.43765	5.66884	1.20678	2017-02-21	11:24:02	1512765
JB1-M3-10-2	8.35	42.89	20.4	5.7	6.07	5.28	14.96	17.13	1.81403	3.12058	2.65004	0.64473	1.84235	1.12594	0.04667	0.07687	1.95426	0.1085	3.294	2.7345	0.59698	0.03478	12.3925	2.20467	2.13538	1.93679	0.02216	1.62427	0.43199	1.55641	2.04166	4.85672	4.41486	34.3211	49.2033	7.22466	7.47265	0.52684	6.60126	1.92093	2017-03-07	15:53:43	1512765
JB1-M3-10-4	8.78	42.87	21.19	5.64	5.08	5.73	16.23	17.16	1.81641	3.14186	2.67706	0.68804	1.83584	1.12613	0.06547	0.07587	1.95715	0.13748	3.2899	2.77245	0.61465	0.0295	11.4445	2.14519	2.06762	1.95583	0.02881	1.61901	0.41526	1.59765	2.03268	4.82693	4.54204	24.9479	49.603	6.60841	7.54042	0.37286	5.43471	1.07383	2017-02-22	09:44:52	1512765
JB1-M3-10-6	9.19	43.15	21.01	6.03	6.15	5.51	15.72	16.67	1.82632	3.09056	2.71561	0.63129	1.85475	1.12097	0.0636	0.07835	1.97382	0.15513	3.26601	2.80138	0.59658	0.03215	11.4631	2.18738	2.19774	1.96338	0.03885	1.6319	0.42678	1.58131	2.03895	4.84229	5.45491	25.2476	48.8463	6.51011	7.54862	0.41236	3.30825	2.14267	2017-02-20	10:20:15	1512765
JB1-M3-100-1	8.78	43.11	20.29	5.89	4.36	5.59	16.54	16.58	1.84525	3.22887	2.73599	0.64762	1.859	1.14141	0.06301	0.07644	1.98369	0.10929	3.32015	2.7978	0.60432	0.03091	11.0886	2.16322	2.17694	1.99053	0.03835	1.65754	0.40628	1.58347	2.08668	4.91835	4.98038	27.0074	47.6289	6.42884	7.84682	0.36825	4.84117	2.43001	2017-02-17	08:58:40	1512765
JB1-M3-1000-1	10.4	43.05	19.96	5.75	5.5	5.43	15.98	15	1.82699	3.17892	2.70108	0.61433	1.84517	1.1132	0.05966	0.07837	1.95381	0.14039	3.27361	2.78468	0.58583	0.02991	11.9483	2.19123	2.16516	1.91865	0.03651	1.607	0.45393	1.55238	2.09097	4.82257	4.8253	22.7638	50.8723	6.62784	7.54636	0.47727	5.38808	2.26998	2017-02-22	11:28:44	1512765
JB1-M3-1000-2	9.19	40.52	20.68	6.19	6.19	5.35	15.63	16.57	1.74325	2.98443	2.56718	0.62135	1.74019	1.04749	0.06009	0.08336	1.87393	0.11885	3.12985	2.63611	0.55027	0.02836	11.913	2.06475	2.12221	1.86856	0.04571	1.55671	0.43269	1.49708	1.96665	4.61615	4.75064	22.7888	49.8064	6.63498	7.12531	0.4696	7.16003	2.69121	2017-02-22	11:50:39	1512765
JB1-M3-1000-2-4	9.12	40.62	20.73	6.1	5.4	5.38	16.05	16.68	1.7518	2.95977	2.58173	0.61255	1.75332	1.05169	0.06225	0.08564	1.87852	0.11338	3.12725	2.63988	0.55166	0.03119	11.6918	2.0742	2.12974	1.88404	0.05259	1.57471	0.43053	1.48436	1.96186	4.62187	4.62927	22.5646	50.5365	6.63719	7.1151	0.47379	6.89932	2.83547	2017-02-22	11:51:10	1512765
JB1-M3-1000-3	8.66	39.54	20.91	6.08	6.72	5.6	15.73	17.14	1.69962	2.8618	2.4953	0.6343	1.7017	1.02717	0.05429	0.08108	1.8115	0.13454	3.04609	2.57206	0.55668	0.02647	12.1976	1.97618	1.95375	1.78324	0.03549	1.50905	0.421	1.48127	1.90369	4.48662	4.05799	22.8467	49.9447	5.91978	6.89908	0.53009	6.45437	2.23633	2017-02-07	09:26:37	1512765
JB1-M3-1000-5	9.67	43.72	18.45	5.86	5.26	5.41	17.28	16.44	1.83769	3.24727	2.77711	0.65041	1.84442	1.14594	0.06991	0.0834	1.96302	0.11787	3.33617	2.82574	0.60779	0.03374	12.8457	2.17528	2.16002	1.96946	0.04993	1.64271	0.41977	1.58878	2.06189	4.91068	5.63109	25.8306	46.1024	8.02183	7.54379	0.39212	6.26251	2.35719	2017-03-27	08:17:34	1512765
JB1-M3-1000-6	8.16	40.29	20.07	5.78	6.23	5.28	15.24	16.46	1.75355	2.94388	2.6262	0.64234	1.76031	1.07569	0.06743	0.07634	1.87118	0.08614	3.11338	2.69038	0.57124	0.02653	10.183	2.02805	2.02316	1.88241	0.05122	1.56878	0.41094	1.49957	1.96529	4.57654	4.66651	22.201	52.8555	7.13293	7.19448	0.48781	7.30129	2.0894	2017-03-06	16:05:53	1512765
JB1-M3-1000-7	10.74	43.17	19.38	5.61	6.16	5.51	15.99	16.23	1.84221	3.24317	2.71066	0.692	1.85656	1.1321	0.04961	0.08121	1.9642	0.09466	3.32893	2.8188	0.60748	0.02921	12.859	2.18377	2.15874	1.97292	0.03756	1.65312	0.43187	1.56735	2.09306	4.91761	4.86258	22.9398	49.5502	7.55872	7.63584	0.36947	6.15841	1.84686	2017-03-17	14:56:43	1512765
JB1-M3-1001-1	9.33	40.43	22	5.77	7.79	5.37	16.21	17.2	1.75362	2.93098	2.58813	0.65345	1.76035	1.048	0.05943	0.08384	1.88429	0.10927	3.10261	2.67406	0.58092	0.02025	10.7853	2.06706	2.09361	1.85903	0.05144	1.54799	0.43165	1.51216	1.9559	4.57374	4.13657	23.3026	52.2919	6.63374	7.13437	0.56254	4.61392	3.47054	2017-02-22	11:44:41	1512765
JB1-M3-1001-2	9.55	41.91	21.23	5.91	7.8	5.28	15.75	16.84	1.78338	3.07506	2.62721	0.65796	1.7937	1.07413	0.05654	0.08417	1.91777	0.10965	3.20313	2.7219	0.59049	0.02388	11.1179	2.09371	2.11269	1.90299	0.0484	1.55335	0.45136	1.53218	1.99428	4.73153	4.30785	23.9114	50.0993	6.69901	7.35	0.56201	5.98058	3.29707	2017-02-23	10:20:20	1512765
JB1-M3-1001-3	9.33	43.53	18.15	5.61	5.13	5.46	16.44	16.19	1.8589	3.33037	2.69626	0.66851	1.84851	1.13806	0.06039	0.07456	1.96637	0.12676	3.37918	2.81965	0.61632	0.03239	12.7967	2.20493	2.24418	1.9482	0.03008	1.64225	0.42613	1.56067	2.10543	4.96474	5.40067	27.1409	44.2961	7.56401	7.77937	0.53238	6.47141	2.46589	2017-03-17	15:08:45	1512765
JB1-M3-1001-4	9.46	43.39	19.29	5.76	4.31	5.27	15.74	16.33	1.84307	3.24247	2.69943	0.64056	1.84735	1.14143	0.04303	0.06993	2.00808	0.09444	3.37401	2.81042	0.59891	0.03142	11.8684	2.19991	2.17652	1.97141	0.02392	1.62152	0.44985	1.58769	2.09669	4.91462	4.56503	25.0186	48.2698	7.57756	7.73216	0.55692	6.38008	2.63352	2017-03-17	15:47:10	1512765
JB1-M3-1001-5	9.43	41.41	20.26	5.99	7.59	5.26	16.52	17.09	1.75366	3.04635	2.60472	0.59909	1.77492	1.05487	0.05621	0.08154	1.88833	0.14342	3.17256	2.69738	0.57802	0.02904	11.9609	2.07066	2.0564	1.88396	0.03725	1.55512	0.41938	1.52066	1.97839	4.68594	4.58275	25.7275	49.6592	7.57307	7.30345	0.46622	6.59768	2.61433	2017-03-17	15:27:48	1512765
JB1-M3-1001-7	9.83	43.96	17.82	5.36	4.77	5.3	15.63	14.91	1.85015	3.36838	2.7837	0.63072	1.86503	1.14345	0.03794	0.0779	1.99274	0.07195	3.39874	2.86615	0.60072	0.03241	11.8181	2.22738	2.24775	1.9994	0.03903	1.67144	0.43609	1.57881	2.13808	4.97948	5.03357	24.571	47.8568	7.57389	7.8286	0.46132	5.87337	2.62245	2017-03-17	15:32:30	1512765
JB1-M3-1001-8	8.94	41.29	21.44	5.86	6.01	5.51	15.75	17.26	1.78073	3.01447	2.61149	0.63048	1.79451	1.07243	0.0639	0.08268	1.91063	0.15971	3.1749	2.70763	0.581	0.029	10.7567	2.0915	2.13767	1.87095	0.04138	1.56261	0.38379	1.51028	1.98194	4.6876	4.83037	29.5153	46.788	6.76846	7.32184	0.52601	4.88392	2.81686	2017-02-24	15:53:47	1512765
JB1-M3-1002-1	9.96	43.92	19.92	5.32	3.97	5.48	16.64	14.35	1.87615	3.30915	2.78699	0.67821	1.89959	1.15706	0.04393	0.07482	2.02845	0.09473	3.40825	2.86605	0.61436	0.03313	12.3331	2.25237	2.24508	1.98436	0.03084	1.6554	0.4566	1.60274	2.13193	5.03255	5.24074	22.2967	50.2296	7.51125	7.82607	0.49937	5.71767	2.02773	2017-03-17	09:15:45	1512765
JB1-M3-1002-2	9.54	44.44	19.61	6.12	4.96	5.34	16.3	16.41	1.86088	3.21721	2.76394	0.65753	1.85662	1.15454	0.06561	0.08015	1.99982	0.12964	3.33059	2.83715	0.60715	0.03532	12.0712	2.20757	2.13693	1.93883	0.0394	1.65899	0.42796	1.57878	2.06897	4.87024	4.86211	25.8584	47.3805	7.53943	7.51712	0.55407	5.35289	2.3651	2017-03-17	11:17:34	1512765
JB1-M3-1002-3	9.44	46.62	18.84	5.86	4.28	5.41	17.21	15.74	1.92326	3.42172	2.80557	0.68546	1.92296	1.19697	0.08415	0.07675	2.05527	0.14276	3.45971	2.90527	0.63034	0.03341	12.8952	2.2762	2.2732	1.99809	0.0381	1.66223	0.47001	1.64649	2.14436	5.09735	5.92843	25.3652	44.4276	6.66187	7.83743	0.5328	4.68279	1.34839	2017-02-22	15:16:25	1512765
JB1-M3-1002-4	9.1	44.34	18.95	5.76	4.38	5.29	16.59	15.46	1.86719	3.34708	2.7457	0.65739	1.87415	1.1516	0.06374	0.07943	2.03073	0.11739	3.40233	2.8599	0.59795	0.03115	12.35	2.25544	2.27381	2.0064	0.0359	1.6457	0.43256	1.61014	2.11694	4.99412	5.07299	27.53	45.0451	6.66815	7.86458	0.5136	5.94267	2.14218	2017-02-22	15:40:02	1512765
JB1-M3-1002-5	9.22	44.19	20.13	5.99	6.58	5.39	16.23	15.85	1.8299	3.19798	2.6667	0.67059	1.83385	1.11917	0.06147	0.08029	1.9865	0.16786	3.32149	2.77177	0.60001	0.0291	13.1709	2.19644	2.13885	1.89223	0.03812	1.61091	0.46545	1.57822	2.04661	4.85039	5.45412	31.6738	41.391	6.69654	7.4973	0.6467	5.9495	2.60178	2017-02-23	10:12:03	1512765
JB1-M3-1002-7	9.13	44.22	18.16	5.64	6.69	5.37	16.85	15.11	1.86638	3.32955	2.79079	0.708	1.8964	1.14255	0.05935	0.07551	2.01601	0.11386	3.37866	2.87825	0.63395	0.03314	12.291	2.23738	2.27711	1.95687	0.03626	1.64049	0.44795	1.58884	2.1181	4.99575	5.18093	24.5568	47.6217	6.70088	7.84577	0.60122	6.83586	3.06581	2017-02-23	10:25:19	1512765
JB1-M3-1003-1	9.6	43.65	20.13	5.61	5.91	5.33	17.78	15.81	1.82535	3.18945	2.70483	0.64037	1.83024	1.13469	0.06752	0.07391	1.96078	0.17422	3.31554	2.76877	0.61477	0.03214	12.4352	2.16036	2.14577	1.94707	0.03349	1.60085	0.45333	1.5936	2.04762	4.89859	5.34847	23.9822	47.7655	6.69945	7.52716	0.40792	6.55723	1.26103	2017-02-23	10:22:15	1512765
JB1-M3-1005-4	9.11	43.61	20.19	5.81	5.36	5.3	15.25	16.73	1.83989	3.22369	2.72922	0.61915	1.85145	1.12537	0.06813	0.08396	1.97691	0.14603	3.31119	2.80762	0.59492	0.03267	11.9283	2.20116	2.13447	1.90689	0.05006	1.6247	0.42371	1.56891	2.04179	4.85044	5.1464	28.9709	43.718	6.77557	7.49262	0.47406	4.69699	1.84403	2017-02-24	16:27:31	1512765
JB1-M3-1006-1	8.14	39.58	20.95	5.78	6.82	5.6	16.75	16.38	1.73648	2.87635	2.564	0.70107	1.72916	1.03657	0.08921	0.08343	1.81957	0.17085	3.05639	2.63567	0.59776	0.02424	12.218	1.97934	2.08462	1.83869	0.04909	1.53837	0.40836	1.4761	1.85756	4.52468	5.36635	27.8735	44.18	6.8108	6.86783	0.39476	6.22152	1.76925	2017-02-25	12:21:10	1512765
JB1-M3-1007-1	8.32	42.2	20.6	5.46	6.68	5.44	15.96	15.2	1.80173	3.12068	2.66728	0.6703	1.79952	1.08647	0.05567	0.07031	1.94547	0.15334	3.24831	2.73355	0.59278	0.02702	11.7054	2.11828	2.14956	1.925	0.03243	1.59093	0.4472	1.53679	2.0515	4.77729	5.29934	28.2954	46.7433	6.83036	7.49957	0.33407	6.44924	1.87257	2017-02-27	11:34:30	1512765
JB1-M3-1007-2	9.01	41.23	20.29	6.25	3.94	5.59	15.67	17.66	1.76631	3.0399	2.55246	0.63388	1.78026	1.09204	0.06477	0.07865	1.87201	0.15794	3.17108	2.65449	0.5927	0.03107	12.5029	2.06942	2.07024	1.86778	0.03162	1.59613	0.39029	1.49581	1.96364	4.6681	5.39371	30.9124	42.3937	6.8025	7.21744	0.26371	5.23833	1.22325	2017-02-25	11:24:11	1512765
JB1-M3-1007-3	8.47	41.43	20.12	6.09	6.78	5.75	15.73	16.99	1.79243	3.05739	2.6331	0.6794	1.79801	1.08073	0.06242	0.07715	1.91303	0.15062	3.21062	2.70285	0.57528	0.02858	11.8993	2.1123	2.08255	1.86513	0.02733	1.59638	0.3959	1.51142	1.99189	4.74649	4.32433	25.9755	49.2251	6.82141	7.20367	0.4847	6.35047	2.14614	2017-02-27	09:50:52	1512765
JB1-M3-1007-4	8.56	42.52	20.69	5.75	5.17	5.38	15.77	16.35	1.81156	3.20401	2.65443	0.63985	1.82583	1.11168	0.05462	0.07329	1.97865	0.08965	3.33511	2.75594	0.58001	0.02778	11.5297	2.17644	2.13224	1.94114	0.02572	1.61301	0.43353	1.55843	2.05472	4.8526	4.72287	25.5128	48.5741	6.8102	7.50691	0.47177	6.11971	2.30296	2017-02-25	12:19:29	1512765
JB1-M3-1007-5	8.54	45.22	18.94	5.74	4.9	5.31	16.85	17.07	1.89402	3.36949	2.78384	0.70094	1.92349	1.1811	0.07336	0.07948	2.03551	0.13675	3.43941	2.89924	0.64216	0.03316	11.5875	2.25666	2.27071	2.04464	0.04709	1.68922	0.42517	1.63373	2.13201	5.09011	5.45187	32.2609	41.7148	6.79357	8.01215	0.23736	4.29153	1.45312	2017-02-25	10:47:02	1512765
JB1-M3-1007-6	10.05	42.87	20.01	5.66	5.97	5.44	16.26	16.87	1.81499	3.22724	2.61878	0.6282	1.83578	1.13489	0.05149	0.08283	1.98831	0.10544	3.3494	2.74256	0.57302	0.03434	13.0882	2.20714	2.21569	1.96234	0.03518	1.63427	0.43356	1.57659	2.08159	4.92484	4.80977	25.331	46.4982	8.10892	7.66254	0.39794	5.12454	1.7444	2017-03-27	11:20:25	1512765
JB1-M3-1008-1	9.41	40.51	22.58	5.86	5.23	5.53	16.43	17.67	1.7288	2.84706	2.53554	0.62419	1.7606	1.05371	0.06012	0.07705	1.88541	0.13836	3.09048	2.63019	0.57814	0.0243	11.528	2.03908	2.04265	1.85437	0.0507	1.54258	0.44056	1.51138	1.94003	4.55169	4.83247	26.6677	47.9281	8.1038	7.09667	0.49093	4.49665	2.22529	2017-03-27	11:12:47	1512765
JB1-M3-1008-2	8.72	46.23	19.34	5.48	3.57	5.66	16.01	15.97	1.89846	3.39178	2.83397	0.7145	1.94936	1.18205	0.05641	0.07356	2.08026	0.10466	3.44932	2.94376	0.64546	0.0331	11.8349	2.27038	2.255	2.05894	0.03561	1.67254	0.45286	1.66307	2.16919	5.10662	5.50106	26.7658	46.4835	6.7337	8.10229	0.42767	3.97817	1.81164	2017-02-24	13:54:41	1512765
JB1-M3-1008-3	10.45	42.4	21.58	5.08	5.13	5.63	15.57	14.99	1.82193	3.09277	2.66863	0.65578	1.80794	1.09657	0.05829	0.07538	1.96431	0.11413	3.24479	2.74678	0.59504	0.02606	12.1657	2.14511	2.11645	1.87898	0.0253	1.58284	0.48098	1.52731	2.07564	4.76732	5.13781	28.2342	45.4457	7.51234	7.44872	0.44365	6.065	1.05782	2017-03-17	09:20:37	1512765
JB1-M3-1008-4	8.43	42.05	21.82	5.69	6.1	5.8	15.42	17.07	1.78496	3.05521	2.61225	0.69412	1.80266	1.09294	0.07328	0.07949	1.93782	0.14327	3.22187	2.69655	0.59498	0.02604	11.8975	2.08376	2.10363	1.91735	0.03804	1.57028	0.42121	1.56442	1.9682	4.73513	5.13674	28.8657	43.7761	6.76037	7.31889	0.50019	3.91316	1.79279	2017-02-24	15:33:06	1512765
JB1-M3-1008-5	9.78	41.1	21.06	5.71	6.98	5.38	14.74	16.44	1.75836	2.96576	2.57228	0.63969	1.75565	1.08501	0.05331	0.08321	1.91414	0.10433	3.16828	2.66047	0.57766	0.02291	12.4651	2.08099	2.05856	1.86447	0.04722	1.58852	0.46909	1.50244	1.99947	4.61139	5.03603	24.9624	47.2628	8.14869	7.19654	0.54934	5.76707	2.87497	2017-03-27	12:10:02	1512765
JB1-M3-1008-6	8.05	44.02	20.26	5.74	6.11	5.76	15.33	16.45	1.84542	3.29916	2.68106	0.68051	1.86492	1.13465	0.06136	0.07645	2.00022	0.10282	3.41827	2.8048	0.59244	0.02913	12.4974	2.20147	2.17858	2.01859	0.02066	1.63938	0.43636	1.61878	2.07331	4.97073	5.16866	25.1636	47.3766	7.18103	7.74661	0.45812	5.84497	1.31829	2017-03-07	11:43:07	1512765
JB1-M3-101-1	8.78	42.38	20.24	5.39	7.8	5.47	15.56	15.69	1.81734	3.16049	2.68019	0.64447	1.82981	1.10148	0.06169	0.07414	1.94277	0.10781	3.29788	2.75174	0.58469	0.02731	11.6229	2.15073	2.16323	1.95147	0.03014	1.60689	0.43885	1.55262	2.06906	4.85377	5.05189	24.7615	48.17	6.50793	7.59626	0.30448	6.46699	1.34885	2017-02-20	10:13:40	1512765
JB1-M3-101-2	9.18	44.16	19.72	5.51	5.35	5.32	16.02	14.84	1.86641	3.26219	2.78102	0.6885	1.89144	1.14562	0.06415	0.08004	2.04179	0.14793	3.35912	2.86193	0.61277	0.03341	12.027	2.24768	2.22645	1.98006	0.0367	1.64463	0.4557	1.5941	2.1291	4.97224	4.83004	27.3014	47.5171	6.44737	7.81855	0.51963	6.53854	2.82787	2017-02-17	09:40:04	1512765
JB1-M3-1010-1	9.01	40.32	20.85	5.41	6.48	5.43	15.54	15.61	1.73547	2.93868	2.5498	0.6336	1.73452	1.06783	0.0465	0.07649	1.88103	0.12265	3.11232	2.64259	0.58681	0.02637	12.0856	2.00056	1.97593	1.79951	0.02684	1.52896	0.46404	1.48552	1.99551	4.53194	5.08238	28.2544	45.2879	7.52277	7.15927	0.49383	5.84117	2.27753	2017-03-17	09:50:58	1512765
JB1-M3-1010-3	9.53	42.66	20.06	5.71	5.59	5.42	16.82	16.35	1.81743	3.15823	2.67414	0.67718	1.83313	1.11516	0.07061	0.08276	1.95521	0.1437	3.27891	2.78557	0.61113	0.02891	12.0191	2.19042	2.12443	1.94556	0.03575	1.6211	0.39922	1.60959	2.02114	4.79745	4.50382	23.7854	49.374	6.68547	7.44843	0.5094	5.38289	1.78936	2017-02-22	16:36:37	1512765
JB1-M3-1010-5	9.43	42.47	21.01	5.63	5.52	5.43	16.39	16.71	1.81361	3.13652	2.69621	0.66111	1.83498	1.09813	0.06486	0.07933	1.949	0.11151	3.27726	2.76358	0.59541	0.03235	11.5492	2.1549	2.12	1.94976	0.0427	1.60898	0.41906	1.55407	2.02183	4.85649	4.25746	22.4885	52.2411	6.61551	7.46559	0.48444	5.80216	2.12206	2017-02-22	10:36:34	1512765
JB1-M3-1010-C	10.07	41.25	20.85	5.54	7.05	5.54	15.67	15.4	1.80921	3.02542	2.69833	0.68327	1.79901	1.088	0.04963	0.07861	1.95534	0.11988	3.20897	2.75737	0.60385	0.02799	12.2524	2.12861	2.07621	1.83269	0.02552	1.59047	0.46753	1.52066	2.03992	4.70273	4.7878	25.6471	47.7756	7.52364	7.19403	0.6068	6.63917	3.58768	2017-03-17	09:51:52	1512765
JB1-M3-1011-2	7.45	43.26	19.91	6.09	5.07	5.57	17.07	17.29	1.84728	3.18435	2.73331	0.69372	1.85578	1.13705	0.06644	0.08009	1.98238	0.16708	3.32881	2.83154	0.61477	0.02836	11.6495	2.20892	2.17305	1.99243	0.03654	1.68288	0.40985	1.59106	2.04124	4.88505	5.02355	29.858	44.6825	6.79566	7.59319	0.3727	4.38332	1.81499	2017-02-25	10:59:58	1512765
JB1-M3-1011-4	8.43	41.54	21.93	5.39	6.01	5.31	16.53	15.79	1.79476	3.076	2.66892	0.70134	1.81527	1.07669	0.07414	0.0822	1.92187	0.12055	3.19858	2.75113	0.59926	0.02262	10.6284	2.07398	2.13995	1.96364	0.04764	1.60411	0.4019	1.57125	1.96943	4.74918	4.64624	25.9816	47.7167	6.83433	7.48665	0.41411	6.47334	1.36634	2017-02-27	15:43:26	1512765
JB1-M3-1012-1	10.95	42.94	20.58	5.06	3.99	5.45	15.35	16.56	1.82828	3.14493	2.65698	0.65183	1.84246	1.11179	0.06253	0.08118	1.97173	0.06181	3.26449	2.76514	0.60315	0.02941	11.7561	2.16362	2.1731	1.91411	0.04373	1.60914	0.42598	1.54426	2.06212	4.81842	4.79184	23.7668	47.9132	8.11264	7.44613	0.44252	5.83859	2.40832	2017-03-27	11:22:23	1512765
JB1-M3-1012-2	10.83	42.55	19.84	5.81	4.7	5.37	14.9	16.08	1.80861	3.11798	2.60923	0.70984	1.82456	1.10821	0.06756	0.08865	1.94376	0.05682	3.24698	2.72348	0.6109	0.02698	12.1802	2.11771	2.13426	1.90608	0.04576	1.60044	0.44228	1.56722	2.0289	4.74519	4.54613	26.2794	47.2719	8.05399	7.37731	0.47118	4.58034	1.8614	2017-03-27	09:08:17	1512765
JB1-M3-1012-3	9.27	43.95	21.44	5.46	5.6	5.44	15.81	15.72	1.88147	3.26823	2.72803	0.6718	1.88849	1.14131	0.06756	0.077	2.03102	0.12621	3.35906	2.83247	0.6038	0.02944	10.829	2.21906	2.21988	1.98917	0.03405	1.63308	0.4269	1.59754	2.12118	4.95267	4.7382	24.9508	50.3923	6.72872	7.80776	0.38303	4.48653	1.70704	2017-02-24	13:45:52	1512765
JB1-M3-1012-4	9.39	43.44	20.23	5.74	4.95	5.56	15.36	15.81	1.85233	3.27022	2.73009	0.67172	1.87176	1.12212	0.06314	0.07627	1.99295	0.12709	3.32095	2.80846	0.60215	0.03	12.2454	2.18031	2.17779	1.94533	0.03491	1.62221	0.41849	1.56765	2.09695	4.90388	5.12241	24.8847	49.3742	6.77209	7.6641	0.46645	5.22168	1.98349	2017-02-24	16:08:09	1512765
JB1-M3-1012-5	9.89	39.56	22.08	5.6	6.77	5.54	16.32	16.76	1.72726	2.86275	2.54746	0.62664	1.73514	1.03918	0.04712	0.08766	1.86231	0.11088	3.10077	2.60654	0.55044	0.0253	12.4921	2.0678	2.0553	1.8283	0.04569	1.5697	0.43159	1.47802	1.94614	4.52917	4.64897	21.3341	50.8751	8.08173	6.94018	0.48588	4.93546	2.25565	2017-03-27	10:46:39	1512765
JB1-M3-1014-1	9.18	42.91	21.1	5.78	4.55	5.59	16.64	16.6	1.81074	3.12734	2.70772	0.67995	1.85648	1.11516	0.06486	0.07634	1.96157	0.11879	3.26275	2.77346	0.60578	0.02811	11.404	2.15825	2.16779	1.98815	0.03666	1.62446	0.42396	1.59389	2.00084	4.81036	4.92113	23.0097	50.1598	6.64414	7.55936	0.50893	4.81438	1.99896	2017-02-22	14:04:59	1512765
JB1-M3-1014-2	11.83	40.47	21.87	5.25	7.04	5.57	14.91	15.01	1.76528	2.90905	2.56808	0.62827	1.7448	1.06709	0.04759	0.0752	1.87722	0.04142	3.15804	2.63497	0.57421	0.02235	11.8961	2.04758	2.15303	1.81797	0.02409	1.53486	0.47304	1.47317	1.97683	4.59792	4.83377	23.305	49.866	7.97959	7.01067	0.43677	6.05049	1.83208	2017-03-24	12:05:00	1512765
JB1-M3-1015-1	10.28	39.59	20.16	6.1	7.36	5.43	14.28	16.87	1.70173	2.82013	2.48926	0.64078	1.69771	1.02243	0.05345	0.08949	1.80968	0.06265	3.04419	2.57385	0.55499	0.02072	12.9233	1.99811	2.05886	1.83466	0.03628	1.54082	0.44184	1.46923	1.89972	4.44455	5.05838	25.8104	45.7395	8.20329	6.8464	0.38955	5.6467	1.33926	2017-03-28	11:18:36	1512765
JB1-M3-1015-2	11.63	42.01	19.61	5.48	5.18	5.34	14.66	15.7	1.7912	3.07197	2.61886	0.66039	1.80094	1.10315	0.05289	0.08068	1.91681	0.02751	3.20239	2.68252	0.59198	0.02301	11.7749	2.08705	2.13841	1.86481	0.03633	1.56769	0.4482	1.50891	2.02128	4.68361	5.18409	25.2229	46.7548	8.01353	7.30094	0.4916	6.30511	2.19612	2017-03-24	15:43:50	1512765
JB1-M3-1015-3	11.58	40.51	21.64	5.33	6.18	5.44	15.04	17.02	1.7435	2.95065	2.52595	0.64682	1.76659	1.07274	0.05251	0.08648	1.878	0.04842	3.14082	2.61288	0.57636	0.02413	12.1143	2.06562	2.06492	1.83682	0.03026	1.54453	0.45496	1.48969	1.9482	4.57229	5.12733	27.6714	45.9697	8.02098	7.09918	0.56641	6.16037	2.29941	2017-03-27	08:14:06	1512765
JB1-M3-1015-4	9.56	43.12	19.43	6.19	6.87	5.42	16.04	16.67	1.8169	3.15707	2.68387	0.67339	1.84533	1.10082	0.04925	0.08019	1.94355	0.11826	3.27058	2.76351	0.60009	0.02766	13.0304	2.15356	2.14019	1.91407	0.02885	1.59888	0.43834	1.54896	2.07235	4.86567	4.76827	22.8703	49.7899	6.99443	7.48762	0.46156	6.44022	2.40946	2017-03-02	09:23:46	1512765
JB1-M3-1016-1	8.45	42.03	18.6	6.38	5.9	5.32	16	17.32	1.78402	3.13222	2.63813	0.62118	1.7937	1.11146	0.06645	0.08519	1.87963	0.14497	3.19548	2.69728	0.57809	0.03032	12.1326	2.13923	2.09068	1.85289	0.05172	1.60723	0.4037	1.50458	1.95707	4.67323	5.47629	37.0693	37.9721	6.8134	7.11417	0.57888	6.79528	2.3594	2017-02-25	12:28:17	1512765
JB1-M3-1016-2	9.23	41.87	20.47	5.8	5.38	5.37	15.77	15.8	1.78875	3.02634	2.64555	0.64172	1.80505	1.09013	0.06168	0.07976	1.92498	0.18053	3.18081	2.7179	0.5911	0.035	11.7836	2.15916	2.10822	1.82799	0.04202	1.60824	0.40884	1.5075	2.02307	4.65156	4.77481	25.6797	48.1153	6.79164	7.1561	0.33602	5.27863	2.01826	2017-02-25	10:35:04	1512765
JB1-M3-1016-3	8.52	42.59	21.13	5.86	4.15	5.57	16.51	16.95	1.82155	3.19756	2.66067	0.63481	1.83717	1.12371	0.05355	0.07794	1.96046	0.1196	3.32671	2.76116	0.58205	0.02547	11.0674	2.17855	2.11335	1.9929	0.03147	1.65162	0.4067	1.59377	2.04623	4.85021	4.67312	24.4159	49.8389	6.762	7.67229	0.40614	4.11625	1.82449	2017-02-24	15:36:59	1512765
JB1-M3-1016-4	9.45	44.07	20	5.45	3.43	5.51	15.2	16.5	1.86241	3.16417	2.76359	0.68695	1.89746	1.15622	0.07997	0.08348	2.02023	0.05396	3.27944	2.84399	0.60639	0.03233	10.9882	2.2102	2.24164	2.00445	0.05322	1.67259	0.42007	1.63061	2.05288	4.86999	4.85129	24.3004	48.356	8.19747	7.55276	0.46853	4.77718	1.34311	2017-03-28	11:15:00	1512765
JB1-M3-1016-5	9.18	44	18.6	5.75	3.99	5.47	14.86	15.99	1.87406	3.27226	2.73967	0.64013	1.87237	1.14917	0.04708	0.07272	2.01613	0.12742	3.36049	2.82488	0.59636	0.02701	10.7506	2.22628	2.22031	1.95591	0.02711	1.64204	0.41831	1.57585	2.16534	4.95952	4.40834	26.7826	47.6473	6.81003	7.76126	0.34495	4.72611	1.86264	2017-02-25	12:18:31	1512765
JB1-M3-1016-7	10.92	41.29	20.62	5.64	3.31	5.7	14.05	16.9	1.73031	2.94266	2.47369	0.6384	1.75803	1.08612	0.06745	0.09518	1.85788	0.02256	3.11355	2.63171	0.57568	0.02386	12.5919	2.06084	2.02461	1.85206	0.06611	1.59446	0.43713	1.53645	1.87166	4.57463	5.34054	30.2443	43.7963	8.09218	6.82064	0.57107	4.57829	1.35374	2017-03-27	10:56:26	1512765
JB1-M3-1018-1	9.88	42.14	19.09	6.73	4.65	5.68	15.93	18.58	1.79986	3.04232	2.5711	0.69481	1.7799	1.11741	0.0682	0.08166	1.87228	0.10359	3.18047	2.70269	0.58807	0.02674	13.4722	2.09944	2.07414	1.89197	0.037	1.62091	0.41708	1.52888	1.95332	4.64032	5.27375	25.3466	44.508	10.155	7.04996	0.62442	4.28739	1.51085	2017-03-31	15:20:04	1512765
JB1-M3-1018-2	11.57	41.05	21.53	6.03	5.99	5.62	14.85	15.94	1.77085	2.89838	2.55005	0.6986	1.76566	1.06636	0.0608	0.08476	1.89833	0.08464	3.13902	2.62314	0.58698	0.02732	12.2402	2.04347	2.10883	1.84921	0.03573	1.54987	0.4706	1.47653	1.99996	4.60833	5.15562	26.457	46.8844	7.97908	7.06373	0.42751	4.97225	2.29447	2017-03-24	12:03:53	1512765
JB1-M3-102-1	7.49	42.26	21.39	5.6	6.11	5.6	15.47	16.52	1.8087	3.11575	2.68838	0.71981	1.85613	1.11699	0.05423	0.07062	1.95656	0.16856	3.26518	2.76683	0.64952	0.03268	11.5791	2.13625	2.08657	1.92009	0.0204	1.62741	0.43516	1.56689	2.0414	4.84379	4.85473	26.9355	47.3786	7.05135	7.5944	0.30687	5.67255	2.35318	2017-03-03	15:44:30	1512765
JB1-M3-102-3	7.25	40.63	21.62	5.23	7.15	5.51	14.22	17.25	1.74495	2.98267	2.57053	0.66684	1.77139	1.07421	0.04272	0.07714	1.86778	0.11176	3.15698	2.66649	0.59809	0.03106	12.0153	2.04934	2.06439	1.87837	0.02754	1.56756	0.42795	1.51612	1.923	4.6419	5.22663	32.6286	43.7545	7.03109	7.14147	0.52394	5.92637	1.90458	2017-03-03	09:55:18	1512765
JB1-M3-1020-1	9.47	41.51	20.77	5.86	7.01	5.58	15.95	16.9	1.77626	3.10668	2.63413	0.63233	1.79768	1.07763	0.06502	0.07934	1.9255	0.14638	3.2105	2.71405	0.58445	0.03307	12.0666	2.11397	2.08631	1.90611	0.03183	1.56078	0.42559	1.53215	2.00184	4.74629	4.71036	25.3793	48.671	6.64528	7.32389	0.57922	6.06537	2.31043	2017-02-22	14:06:54	1512765
JB1-M3-1020-2	8.78	41.56	21.02	5.89	6.3	5.24	16.66	16.79	1.78527	3.08937	2.6509	0.62858	1.78665	1.08563	0.06362	0.07633	1.92369	0.11794	3.22516	2.70436	0.5852	0.02534	10.716	2.11613	2.1137	1.93897	0.03208	1.60697	0.40879	1.55238	1.99827	4.72918	4.39782	25.094	48.0964	6.67145	7.44923	0.46398	6.20446	2.17156	2017-02-22	15:53:38	1512765
JB1-M3-1020-3	9.12	40.64	20.93	5.76	6.28	5.35	15.9	16.49	1.74149	2.9256	2.5936	0.61073	1.75324	1.0746	0.07503	0.08531	1.8563	0.17177	3.07875	2.63237	0.56045	0.0322	10.7413	2.06558	2.07588	1.81833	0.04851	1.56031	0.38271	1.48747	1.91607	4.50393	5.14951	31.6532	45.4934	6.69436	6.98675	0.49828	6.60236	1.89555	2017-02-23	10:00:03	1512765
JB1-M3-1020-4	9.24	43.24	20.78	5.5	4.57	5.31	15.8	16.49	1.83762	3.2165	2.73082	0.63737	1.84852	1.11974	0.06316	0.07986	1.9782	0.11542	3.30733	2.79159	0.58014	0.02972	10.5843	2.17156	2.19996	1.97538	0.04435	1.64233	0.38574	1.56945	2.06636	4.86765	4.92604	29.2225	46.8382	6.687	7.72901	0.53123	4.97972	2.65422	2017-02-22	16:38:24	1512765
JB1-M3-1020-5	9.47	42.92	20.52	5.73	4.63	5.36	16.98	16.35	1.82724	3.16907	2.71816	0.65823	1.84341	1.12549	0.07429	0.08659	1.95664	0.14982	3.26891	2.77411	0.58381	0.03349	11.6078	2.18745	2.16901	1.935	0.05277	1.61029	0.40534	1.58016	1.99914	4.82403	4.79351	26.9046	47.2009	6.6937	7.42059	0.50124	5.53275	1.7901	2017-02-23	09:58:13	1512765
JB1-M3-1020-7	10.33	42.8	21.21	5.72	5.12	5.62	16.99	15.87	1.82069	3.13746	2.67092	0.63881	1.84507	1.12638	0.07346	0.08395	1.94292	0.16063	3.26216	2.76533	0.59046	0.03365	11.7994	2.17888	2.25698	1.97032	0.04645	1.62546	0.42739	1.57173	2.00771	4.81215	5.37197	27.982	46.8314	6.69364	7.48095	0.46054	4.14309	1.51261	2017-02-23	09:56:56	1512765
JB1-M3-1022-1	9.84	44.26	19.45	5.64	5.32	5.45	16.43	15.97	1.8463	3.29943	2.74542	0.67801	1.88581	1.15347	0.07431	0.08576	1.9822	0.12105	3.35278	2.84316	0.61741	0.03301	12.379	2.20248	2.18829	2.01806	0.05351	1.66616	0.41878	1.62121	2.05005	4.95146	5.42789	26.6669	47.3603	6.69536	7.6678	0.43285	5.60861	1.74577	2017-02-23	10:07:13	1512765
JB1-M3-1022-2	9.76	43.89	20.42	5.91	5.92	5.63	16.61	16.97	1.83642	3.22437	2.74213	0.68736	1.87667	1.12544	0.07091	0.08017	1.95983	0.1221	3.28677	2.79984	0.62572	0.03277	12.091	2.12428	2.20608	1.99982	0.04283	1.61066	0.43816	1.58727	2.04331	4.9017	5.75486	27.0766	46.5126	6.67579	7.64766	0.4303	4.83766	1.44714	2017-02-22	16:18:02	1512765
JB1-M3-1022-3	10.35	44.75	20.72	5.77	3.83	5.41	16.54	16.11	1.86984	3.28952	2.76713	0.65974	1.92563	1.14707	0.05982	0.081	2.01502	0.11749	3.34901	2.83995	0.61294	0.03006	11.2302	2.24331	2.1848	1.99734	0.04262	1.63776	0.42747	1.61102	2.11628	4.99748	4.52737	25.3213	51.3807	6.69484	7.77972	0.46564	4.46589	2.15314	2017-02-23	10:01:31	1512765
JB1-M3-1023-1	9.22	42.06	20.17	5.92	7.47	5.33	15.34	17.36	1.7909	3.07647	2.62095	0.62937	1.79979	1.08249	0.0594	0.07901	1.91071	0.1378	3.21706	2.70501	0.57732	0.0256	11.522	2.11402	2.09172	1.86185	0.03957	1.56809	0.40499	1.49716	2.01516	4.75395	4.5369	30.426	44.89	6.7337	7.32483	0.4948	6.49585	2.61127	2017-02-24	13:53:09	1512765
JB1-M3-1024-2	8.71	43.26	19.46	6.07	5.58	5.28	16.58	15.73	1.83699	3.19684	2.70941	0.6401	1.83227	1.13249	0.07092	0.08276	1.97838	0.16244	3.29083	2.79613	0.57953	0.03306	12.178	2.21368	2.22057	1.96884	0.05076	1.64039	0.41351	1.57404	2.01873	4.85852	5.30859	30.3821	43.9397	6.76445	7.45714	0.4814	6.13969	2.00189	2017-02-24	15:45:13	1512765
JB1-M3-1024-3	7.63	43.29	19.05	6.15	4.45	5.23	17.57	16.4	1.80117	3.13953	2.69725	0.59003	1.80885	1.13213	0.0604	0.08465	1.94609	0.14672	3.26202	2.766	0.55423	0.0315	11.5937	2.22508	2.19091	1.95004	0.05677	1.65288	0.39385	1.59082	1.96966	4.76125	4.70407	25.2418	48.065	6.77279	7.33344	0.52955	5.41054	1.64466	2017-02-24	16:19:09	1512765
JB1-M3-1024-4	8.29	42.75	18.71	5.91	5.84	5.16	15.71	17.58	1.81175	3.20114	2.66873	0.66888	1.82381	1.11339	0.08185	0.08727	1.92658	0.13744	3.25554	2.7659	0.59637	0.03163	12.7467	2.13886	2.15265	1.90126	0.0583	1.6059	0.38021	1.54635	1.96729	4.77186	5.45936	33.3881	39.6087	6.81939	7.30845	0.62664	6.0611	2.91571	2017-02-27	09:44:03	1512765
JB1-M3-1024-6	8.39	43.44	19.22	5.69	4.94	5.39	16.25	17.29	1.82914	3.22622	2.68164	0.6238	1.8466	1.13024	0.04956	0.07501	1.98472	0.12112	3.33765	2.77673	0.58072	0.02822	11.6821	2.2246	2.18311	1.92477	0.03054	1.64712	0.4047	1.57719	2.05836	4.82907	4.95413	27.905	44.5503	6.71396	7.49549	0.55051	6.03973	1.99833	2017-02-23	12:15:44	1512765
JB1-M3-1024-C	9.08	41.98	21.48	6.04	5.24	5.67	17.5	16.39	1.83313	3.07952	2.65301	0.6631	1.82993	1.11843	0.07273	0.07696	1.9423	0.19092	3.26382	2.76354	0.59228	0.03434	11.867	2.19661	2.22556	1.9442	0.029	1.64848	0.42537	1.55203	2.01884	4.81561	5.12733	26.5769	46.5435	6.4446	7.33881	0.29265	4.45242	0.84849	2017-02-17	09:28:56	1512765
JB1-M3-1025-1	9.17	42.16	20.62	5.82	5.75	5.35	16.69	15.66	1.8116	3.0695	2.63907	0.64731	1.81227	1.10154	0.07001	0.07966	1.95372	0.17851	3.22901	2.72489	0.57967	0.03276	12.1279	2.16869	2.14847	1.86417	0.0374	1.58375	0.43805	1.55032	2.02864	4.74156	5.54402	30.5209	42.6873	6.8174	7.26584	0.39609	6.62537	0.99741	2017-02-27	09:18:16	1512765
JB1-M3-1025-2	9.52	45.36	19.35	5.44	4.24	5.43	15.53	14.95	1.8841	3.31599	2.77006	0.64898	1.90939	1.16299	0.04825	0.07855	2.06351	0.11878	3.42086	2.88011	0.5939	0.03469	12.0332	2.31343	2.29232	1.99355	0.0345	1.65635	0.4326	1.62897	2.16412	5.034	5.20874	24.7055	48.5232	6.74112	7.83446	0.40624	5.62833	1.45434	2017-02-24	14:16:01	1512765
JB1-M3-1025-4	9.45	44.4	20.99	5.58	4.64	5.6	15.95	15.1	1.88194	3.24298	2.77828	0.65832	1.90208	1.15953	0.07115	0.07481	2.0412	0.1378	3.34666	2.87257	0.6067	0.03581	11.445	2.23257	2.25648	1.96588	0.0401	1.62576	0.4399	1.6061	2.10972	4.93428	6.17784	26.6135	46.2434	6.74261	7.64567	0.49711	4.80554	1.62227	2017-02-24	14:20:17	1512765
JB1-M3-1025-5	8.66	44.75	18.78	5.82	2.47	5.54	16.55	16.91	1.87508	3.30827	2.72538	0.63327	1.88326	1.17897	0.04511	0.07246	2.04882	0.14011	3.42689	2.84967	0.59535	0.03629	11.5121	2.29818	2.24575	1.99432	0.02864	1.70518	0.39901	1.61752	2.16287	4.97454	4.84273	25.1963	48.6981	6.78615	7.78714	0.28284	4.75264	1.5987	2017-02-25	10:16:23	1512765
JB1-M3-1026-2	9.47	39.92	20.35	6.3	8.62	5.57	14.75	16.59	1.7193	2.88639	2.46011	0.65048	1.71017	1.0348	0.05637	0.07298	1.83676	0.14859	3.10757	2.56134	0.5609	0.0268	13.4712	2.01625	2.02128	1.7642	0.02351	1.49416	0.44273	1.45694	1.91405	4.4832	5.71182	26.121	44.7034	6.78286	6.77581	0.55786	7.57601	2.32776	2017-02-25	09:59:35	1512765
JB1-M3-1026-3	8.24	42.47	19.01	6.44	5.49	5.38	16.08	16.6	1.79792	3.179	2.62324	0.61447	1.77998	1.12644	0.06402	0.07931	1.94054	0.1323	3.2469	2.72302	0.55538	0.0314	12.7277	2.16089	2.10856	1.85534	0.03497	1.61364	0.42407	1.53037	1.98129	4.70783	5.05129	29.3402	43.1553	5.93647	7.19784	0.69485	6.03483	2.42504	2017-02-07	16:10:48	1512765
JB1-M3-1028-1	9.46	41.32	20.43	6.03	5.51	5.56	15.49	17.69	1.77408	3.06332	2.53835	0.65546	1.77926	1.0791	0.07105	0.08463	1.90169	0.15754	3.17681	2.66888	0.57871	0.0319	12.2213	2.10316	2.09852	1.8216	0.03962	1.5504	0.40834	1.50173	1.97686	4.65902	4.62236	28.6621	44.4972	6.56089	7.05704	0.4808	5.59264	2.0102	2017-02-20	15:17:43	1512765
JB1-M3-1028-2	8.98	43.26	19.23	6.29	5.63	5.5	15.89	16.69	1.81679	3.15412	2.68396	0.67627	1.84856	1.10697	0.06239	0.07158	1.96362	0.11701	3.25758	2.78892	0.61391	0.02837	13.1353	2.14806	2.19872	1.97203	0.0297	1.59829	0.43206	1.56614	2.03659	4.86473	5.48287	29.1359	44.0459	6.01978	7.53209	0.4329	5.01983	2.45486	2017-02-09	11:32:22	1512765
JB1-M3-1028-3	9.94	42.48	19.53	6.31	5.63	5.45	16.06	16.39	1.8151	3.09519	2.62544	0.61475	1.78973	1.10942	0.06859	0.07907	1.92213	0.1592	3.24893	2.72183	0.56008	0.03223	13.2904	2.16607	2.1076	1.88732	0.03714	1.60402	0.41585	1.5231	2.00509	4.72948	5.07481	25.3395	46.3025	5.95039	7.13239	0.66238	5.8733	2.35311	2017-02-08	10:50:46	1512765
JB1-M3-1029-2	8.98	41.09	21.78	6.37	7.76	5.47	15.44	18.23	1.74238	2.92674	2.54633	0.64674	1.77111	1.0557	0.06934	0.08083	1.83839	0.15418	3.07796	2.6161	0.59366	0.02789	11.4541	2.0265	2.06449	1.8394	0.03842	1.53863	0.41318	1.47937	1.90707	4.57489	6.05245	34.0019	39.9794	6.80427	7.15145	0.39018	4.98976	1.95232	2017-02-25	11:43:57	1512765
JB1-M3-1029-3	9.65	37.15	22.89	6.02	8.72	5.48	16.7	16.98	1.62756	2.60168	2.39672	0.62101	1.62966	0.96294	0.08177	0.08642	1.71733	0.17924	2.8393	2.46012	0.54986	0.02748	12.3904	1.84163	1.91807	1.66608	0.05209	1.41504	0.41454	1.38315	1.75785	4.14551	5.28403	27.1132	46.4261	8.14808	6.298	0.55005	7.27071	2.2689	2017-03-27	12:09:03	1512765
JB1-M3-1029-4	7.97	41.53	21.79	5.73	7.98	5.59	16.25	15.83	1.79098	3.03488	2.66264	0.71936	1.80677	1.08739	0.06704	0.07055	1.93342	0.10042	3.20767	2.74045	0.61415	0.02479	11.7028	2.08741	2.13426	1.91248	0.0251	1.57407	0.45223	1.54001	1.9847	4.73057	5.81047	30.418	43.7854	6.82861	7.31479	0.42753	6.47505	2.27905	2017-02-27	11:28:01	1512765
JB1-M3-1029-5	9.14	43.07	20.94	6.29	6.37	5.37	16.03	17.05	1.84034	3.1532	2.70253	0.65088	1.84884	1.11866	0.06294	0.07746	1.98011	0.13328	3.28792	2.77727	0.59441	0.02762	10.8688	2.17045	2.16221	1.93148	0.0357	1.61542	0.42888	1.55767	2.06841	4.85169	5.21318	32.0086	42.9362	6.78319	7.60752	0.47663	5.49789	2.90926	2017-02-25	10:11:51	1512765
JB1-M3-103-1	9.14	43.03	19.29	5.71	5.03	5.43	15.87	16.56	1.80977	3.17221	2.68652	0.62585	1.84203	1.11794	0.05624	0.07974	1.93365	0.14318	3.26376	2.76558	0.60137	0.03264	11.2034	2.14172	2.11916	1.92645	0.03623	1.62029	0.41299	1.56199	2.06772	4.82544	4.91068	28.319	47.3558	6.46078	7.58536	0.47379	6.24647	2.26401	2017-02-17	10:07:01	1512765
JB1-M3-103-2	8.53	41.31	18.49	5.92	3.88	5.67	15.4	16.9	1.75271	3.03617	2.54968	0.67939	1.77728	1.09135	0.05126	0.0737	1.85132	0.11853	3.15113	2.67475	0.60523	0.03107	12.4394	2.02272	2.10691	1.90878	0.03056	1.57815	0.41011	1.52401	1.96735	4.65964	5.25968	28.4855	45.0789	6.48973	7.30174	0.42188	5.52965	1.69008	2017-02-17	16:17:55	1512765
JB1-M3-1030-2	9.28	43.39	22.33	5.65	7.13	5.51	17.68	16.92	1.83416	3.16827	2.63444	0.69871	1.86856	1.10519	0.09404	0.09331	1.95272	0.14328	3.251	2.804	0.59659	0.02612	11.852	2.19718	2.2494	2.00666	0.06162	1.63265	0.39664	1.59932	1.94826	4.86486	5.39037	32.5735	42.3405	6.73607	7.38266	0.41666	3.59158	1.98133	2017-02-24	14:01:26	1512765
JB1-M3-1031-2	8.72	42.85	19.07	6.55	4.66	5.44	16.88	15.93	1.80494	3.16783	2.68414	0.65232	1.79815	1.11759	0.05584	0.08825	1.93815	0.07848	3.23997	2.77685	0.58434	0.03145	13.5398	2.13404	2.05942	1.89215	0.03547	1.63068	0.42423	1.53784	1.99222	4.74453	4.97314	24.1592	47.6856	7.52768	7.19917	0.50184	6.68477	1.84659	2017-03-17	09:54:33	1512765
JB1-M3-1031-3	9.36	41.29	19.05	5.65	6.77	5.21	15.87	14.75	1.77363	3.079	2.65818	0.66389	1.78299	1.08119	0.06004	0.08118	1.89597	0.12832	3.15909	2.72777	0.60755	0.03105	12.4044	2.06233	2.10657	1.83682	0.04774	1.55855	0.44249	1.51	2.00616	4.62942	5.81809	26.4553	45.3734	7.51927	7.24424	0.54272	7.70368	2.91223	2017-03-17	09:42:36	1512765
JB1-M3-1031-5	9.39	42.85	20.38	5.59	5.72	5.43	17.12	14.61	1.81708	3.16173	2.74774	0.6953	1.8398	1.09824	0.04719	0.07986	1.99281	0.12686	3.28486	2.81376	0.60642	0.03125	13.4163	2.1845	2.21011	1.92762	0.03362	1.61322	0.45442	1.57426	2.07277	4.87394	5.47601	27.7723	44.927	7.51647	7.61048	0.39525	6.25293	2.13374	2017-03-17	09:37:41	1512765
JB1-M3-1033-1	8.91	41.05	20.97	6.35	4.94	5.58	16.3	17.25	1.77031	2.95529	2.56674	0.60631	1.77577	1.07635	0.06389	0.08081	1.88807	0.16978	3.14347	2.64533	0.5591	0.03163	12.3574	2.13516	2.08998	1.82244	0.03073	1.58493	0.39873	1.48294	1.97076	4.60679	5.2462	24.9827	46.3869	6.71945	6.99267	0.34982	5.72961	1.27679	2017-02-24	12:19:55	1512765
JB1-M3-1033-10	9.99	41.43	20.78	5.81	7.07	5.49	15.04	15.82	1.76812	2.99284	2.57951	0.6333	1.78155	1.08633	0.06902	0.08009	1.87222	0.17216	3.13334	2.64827	0.5679	0.0328	11.6235	2.08028	2.09676	1.81104	0.03841	1.53808	0.42194	1.48962	1.97439	4.63514	5.9703	32.6795	40.6951	6.70858	7.09745	0.49244	5.88346	1.53745	2017-02-23	12:05:08	1512765
JB1-M3-1033-11	10.73	39.26	21.41	5.29	6.07	5.56	13.69	16.3	1.70915	2.79488	2.4522	0.6363	1.7152	1.04373	0.0534	0.08507	1.84147	0.07008	3.08782	2.5719	0.55526	0.02547	12.4026	2.00938	2.04416	1.77795	0.03463	1.50239	0.4315	1.46711	1.90788	4.49011	4.59206	24.6239	48.8748	8.09858	6.7715	0.47567	6.54167	1.99698	2017-03-27	11:09:26	1512765
JB1-M3-1033-12	8.14	37.74	22.5	6.39	7.62	5.46	16.72	17.9	1.65582	2.62169	2.44123	0.61979	1.6593	0.97154	0.05861	0.08231	1.75852	0.19032	2.89488	2.48887	0.57324	0.02189	11.2389	1.87859	1.88023	1.70955	0.0301	1.47846	0.39821	1.41643	1.82689	4.30282	4.78569	28.5382	45.1883	6.79309	6.62068	0.36121	6.38895	2.5872	2017-02-25	10:42:26	1512765
JB1-M3-1033-4	9.16	40.88	21.17	5.97	7.86	5.32	16.34	16.01	1.77064	2.95504	2.6263	0.64152	1.77077	1.06202	0.06512	0.08454	1.88642	0.17635	3.1362	2.69361	0.57076	0.03078	11.5087	2.11848	2.10437	1.82924	0.04614	1.57575	0.40066	1.49936	1.95141	4.6028	4.87069	27.1999	47.4893	6.79583	7.02119	0.4653	6.72287	2.90738	2017-02-25	11:02:15	1512765
JB1-M3-1033-7	9.21	41.43	20.38	6.15	6.02	5.47	15.71	17.46	1.76895	3.04928	2.59696	0.65064	1.77506	1.09343	0.08025	0.08902	1.90085	0.15601	3.17186	2.69444	0.59476	0.03081	12.2768	2.06433	2.04173	1.85412	0.04863	1.56112	0.40439	1.52821	1.94418	4.66791	5.32565	33.0572	41.4463	6.8266	7.1088	0.55214	6.21878	2.38053	2017-02-27	11:21:35	1512765
JB1-M3-1033-8	9.22	41.9	21.07	6.17	6.86	5.84	15.34	16.65	1.79665	3.00155	2.62286	0.68043	1.81319	1.09718	0.06131	0.07565	1.92042	0.14284	3.19056	2.69537	0.60681	0.02618	12.2906	2.09158	2.06599	1.85977	0.0242	1.57939	0.4345	1.51114	2.01707	4.70105	5.36086	24.3135	48.5096	6.80648	7.25041	0.41175	4.33131	1.91389	2017-02-25	11:57:34	1512765
JB1-M3-1033-c	9.96	42.19	20.61	5.71	4.56	5.79	15.16	16.09	1.81278	3.08534	2.61877	0.68455	1.83581	1.12808	0.05952	0.07182	1.9205	0.14564	3.26487	2.72885	0.63125	0.03032	11.7487	2.08493	2.08474	1.90775	0.03126	1.61098	0.4253	1.53428	2.05132	4.84015	5.17098	24.2274	48.8528	6.78267	7.40886	0.41435	4.92743	2.17309	2017-02-25	09:53:49	1512765
JB1-M3-1035-1	10.11	44.43	20.6	6.26	4.99	5.57	15.54	16.95	1.86508	3.28655	2.72119	0.67442	1.87184	1.17494	0.07347	0.08669	2.00431	0.06607	3.32921	2.83616	0.61844	0.03096	12.5601	2.16132	2.2044	2.02368	0.04623	1.65892	0.43436	1.58095	2.03418	4.88317	5.86157	30.7824	42.2201	7.99231	7.59672	0.61661	4.37255	2.6563	2017-03-24	15:16:00	1512765
JB1-M3-1035-2	9.34	44.84	20.58	5.56	4.69	5.47	14.99	16.12	1.87701	3.25539	2.74692	0.65131	1.91201	1.15848	0.05756	0.08078	2.04926	0.14513	3.38814	2.86541	0.60509	0.03241	10.8539	2.28288	2.19223	1.9658	0.04314	1.65066	0.4378	1.61491	2.14773	4.98058	4.59481	27.0082	49.2206	7.62479	7.81955	0.5541	4.25515	2.38673	2017-03-20	14:43:32	1512765
JB1-M3-1035-4	8.09	44.05	20.96	5.39	3.67	5.89	16.1	16.97	1.86473	3.22764	2.68885	0.75462	1.8765	1.1533	0.06607	0.07019	2.02462	0.1129	3.42336	2.81685	0.63371	0.03004	12.3463	2.19716	2.21481	2.03742	0.01903	1.65707	0.43952	1.62167	2.08821	4.99609	4.92269	28.0567	47.7276	6.78791	7.73167	0.20624	4.17717	0.85916	2017-02-25	10:24:50	1512765
JB1-M3-1035-5	9.37	40.1	22.43	5.42	5.42	5.81	16.91	16.39	1.75455	2.88672	2.59325	0.71556	1.78161	1.05955	0.0855	0.08054	1.86901	0.12204	3.07715	2.67486	0.60677	0.03003	11.1982	1.98226	2.11159	1.86482	0.05221	1.5266	0.41064	1.49887	1.91884	4.56624	5.15643	22.1367	50.9267	8.2674	7.00324	0.37969	4.88714	1.62311	2017-03-28	14:41:34	1512765
JB1-M3-1035-c	9.26	41.85	21.44	6.47	5.68	5.38	15.87	17.76	1.80712	3.03638	2.62295	0.63038	1.81315	1.08442	0.07032	0.07821	1.92561	0.13358	3.19709	2.71116	0.57742	0.02808	11.0439	2.11391	2.06445	1.89799	0.03904	1.57842	0.38877	1.53392	1.99778	4.75396	4.25412	24.6935	49.6206	6.73884	7.4046	0.54546	4.26803	2.62778	2017-02-24	14:04:33	1512765
JB1-M3-1036-1	8.81	41.03	19.94	6.14	7.75	5.34	15.41	16.5	1.72984	2.9402	2.52698	0.62771	1.72445	1.04605	0.07606	0.08561	1.81683	0.14679	3.08266	2.61386	0.55452	0.02986	12.442	2.04296	1.99999	1.79312	0.05428	1.51146	0.44098	1.46721	1.86216	4.53165	5.03037	21.6952	48.3472	6.70719	6.69406	0.66539	7.56742	1.27202	2017-02-23	12:04:13	1512765
JB1-M3-1036-4	8.95	43.68	21.13	5.74	4.39	5.43	17.46	16.33	1.84842	3.18693	2.74325	0.68839	1.87082	1.13837	0.08207	0.09035	1.9991	0.14514	3.29739	2.83076	0.60447	0.03333	11.9616	2.20847	2.23459	2.01307	0.06169	1.64355	0.39437	1.64627	2.01139	4.89985	5.40442	27.8438	45.8864	6.73927	7.5808	0.38324	3.81829	1.74316	2017-02-24	14:08:15	1512765
JB1-M3-1036-5	8.9	42.2	19.35	5.89	6.89	5.55	15.59	17.41	1.77347	3.08436	2.58159	0.66756	1.79481	1.0861	0.05466	0.08092	1.91948	0.10632	3.22164	2.72875	0.60103	0.02424	12.1678	2.11707	2.09353	1.87748	0.03442	1.57456	0.41775	1.54497	2.0037	4.74094	4.64232	21.5885	49.331	6.70941	7.22289	0.46267	5.89855	1.85889	2017-02-23	12:12:36	1512765
JB1-M3-1036-c	8.78	41.8	19.75	6.29	5.55	5.46	15.17	16.6	1.75305	3.01331	2.61684	0.60954	1.78317	1.06504	0.05127	0.0746	1.90703	0.13302	3.13055	2.66548	0.59827	0.02659	11.4601	2.03733	2.01519	1.80694	0.04005	1.52949	0.43587	1.50381	1.99561	4.6272	5.40898	25.6952	46.1623	6.71961	7.27843	0.55395	5.78121	2.76497	2017-02-24	12:25:01	1512765
JB1-M3-1037-1	9.83	44.26	20.37	5.89	6.43	5.57	15.36	16.44	1.85675	3.26189	2.7122	0.66566	1.8946	1.12602	0.0648	0.07997	2.00684	0.12259	3.3434	2.8331	0.61834	0.03075	11.5742	2.20366	2.1935	1.97938	0.03867	1.60841	0.43636	1.59285	2.10564	4.99423	4.88597	25.0198	49.3786	6.74091	7.75531	0.44329	4.61183	2.27723	2017-02-24	14:14:51	1512765
JB1-M3-1037-2	8.4	42.78	20.5	5.54	5.04	5.53	15.92	15.99	1.80415	3.13573	2.67311	0.67387	1.82889	1.10838	0.05308	0.07142	1.96761	0.14337	3.27978	2.74429	0.59211	0.02934	11.588	2.17697	2.11712	1.8914	0.02773	1.60506	0.42573	1.55908	2.05132	4.76957	4.78917	24.8633	50.1883	6.77876	7.41887	0.39365	5.81013	1.45796	2017-02-25	09:42:01	1512765
JB1-M3-1037-3	7.95	40.45	21.7	6.21	5.82	5.38	16.13	16.96	1.70893	2.9377	2.52136	0.60532	1.73034	1.04292	0.04548	0.08095	1.89161	0.12017	3.1338	2.60891	0.54897	0.02667	12.1902	2.08188	2.03158	1.78888	0.02663	1.54899	0.42191	1.48776	1.93537	4.51193	5.01172	24.2025	48.1617	6.76704	6.96515	0.49568	6.99368	1.84239	2017-02-24	15:52:45	1512765
JB1-M3-1037-4	9.62	41.78	22.36	5.32	8.32	5.43	16.37	14.67	1.80727	3.02084	2.65074	0.64048	1.81176	1.0822	0.07051	0.08157	1.93324	0.17357	3.19601	2.74259	0.58243	0.03264	11.0814	2.15079	2.23503	1.89014	0.03973	1.58821	0.43163	1.5136	2.00407	4.72768	5.48508	28.2061	45.814	6.81813	7.31533	0.35532	5.39972	1.52548	2017-02-27	09:35:45	1512765
JB1-M3-1037-5	9.91	42.9	21.86	5.23	3.25	5.59	16.34	16.12	1.82309	3.1732	2.66518	0.62304	1.83598	1.12386	0.06408	0.08367	1.9823	0.1253	3.27936	2.75621	0.58964	0.03114	11.3434	2.2023	2.1161	1.93858	0.02524	1.6189	0.42969	1.58039	2.0437	4.82091	4.70654	25.862	48.4469	8.11516	7.60589	0.56334	4.55965	1.62076	2017-03-27	11:23:27	1512765
JB1-M3-1037-6	11.59	40.79	23.08	5.34	4.49	5.66	13.77	15.08	1.75771	2.95196	2.5488	0.66375	1.76679	1.07924	0.05203	0.0725	1.91025	0.06311	3.11941	2.62042	0.58335	0.02658	12.2236	2.05185	2.0848	1.79844	0.02054	1.52713	0.47501	1.48831	2.01652	4.55408	5.05809	23.8819	48.7099	8.51809	7.15677	0.47715	4.88086	1.95064	2017-03-29	10:52:28	1512765
JB1-M3-1038-1	10.23	41.73	20.48	5.67	6.39	5.46	15.44	16.43	1.80622	3.07418	2.67919	0.69795	1.81771	1.09522	0.07053	0.08361	1.94244	0.07923	3.20468	2.74175	0.60953	0.02991	11.9913	2.10425	2.12199	1.89203	0.04771	1.57522	0.43574	1.52041	2.04069	4.70867	5.03413	23.7156	48.2863	8.16202	7.27334	0.47725	6.04746	2.27788	2017-03-28	09:52:09	1512765
JB1-M3-1038-2	8.53	43.43	20.4	5.37	4.61	5.26	17.15	16.23	1.85669	3.27305	2.75451	0.65061	1.86473	1.12831	0.07241	0.0785	1.99473	0.14343	3.33577	2.86071	0.60433	0.02914	11.0673	2.21738	2.25144	1.99745	0.04465	1.64708	0.41327	1.60174	2.05761	4.88458	4.97132	25.4354	47.6011	7.43264	7.66894	0.44107	5.05298	2.40588	2017-03-15	12:02:59	1512765
JB1-M3-1038-3	8.73	44.08	19.13	6.17	6.27	5.17	16.18	17.57	1.83381	3.2744	2.70569	0.6136	1.83971	1.1267	0.0738	0.08637	1.99862	0.13409	3.33892	2.8014	0.55432	0.0328	12.3886	2.26485	2.17776	1.95455	0.05103	1.61716	0.41264	1.60057	2.02831	4.88646	4.31823	23.0307	48.9569	5.87912	7.47259	0.67607	6.32646	2.08614	2017-02-06	11:21:06	1512765
JB1-M3-1038-4	8.7	42.29	20.49	6.37	4.57	5.5	16.37	18.45	1.76962	3.02878	2.60472	0.63209	1.82872	1.09688	0.06007	0.08546	1.92441	0.1623	3.18054	2.7119	0.59188	0.03312	12.1935	2.13079	2.10732	1.93583	0.04081	1.59745	0.39499	1.56703	1.97226	4.735	4.79709	27.4037	48.0029	5.34739	7.36657	0.39037	4.58045	1.86403	2017-01-31	16:32:23	1512765
JB1-M3-1039-1	8.39	39.52	22.22	5.63	7.36	5.66	17.01	15.49	1.72529	2.84664	2.58776	0.69697	1.74431	1.0277	0.06725	0.07728	1.84341	0.1126	3.0393	2.65264	0.59632	0.02355	11.6937	1.98102	2.02763	1.83018	0.04679	1.52713	0.42394	1.50303	1.93099	4.52601	5.01851	22.6803	50.1215	6.71615	7.07654	0.34009	6.4049	1.41852	2017-02-24	12:03:01	1512765
JB1-M3-104-1	9.22	39.52	22.28	6.25	6.26	5.82	16.05	16.94	1.71335	2.7809	2.48014	0.67331	1.74118	1.06144	0.0623	0.07682	1.83602	0.11141	3.06879	2.58749	0.58708	0.0252	11.8726	1.99388	1.93674	1.80818	0.03144	1.52995	0.40844	1.4942	1.89432	4.51806	4.63556	21.3078	52.6313	7.17488	6.87711	0.51329	5.69304	2.1161	2017-03-07	11:31:50	1512765
JB1-M3-104-2	8.58	39.73	21.76	6.05	9.36	5.38	15.11	18.12	1.73973	2.88221	2.49905	0.63368	1.74537	1.01962	0.05472	0.08001	1.8403	0.17731	3.06725	2.59842	0.58699	0.03274	12.4594	2.03337	1.97951	1.72893	0.02129	1.47108	0.43075	1.43541	1.94158	4.55194	4.54717	26.6634	47.2585	7.19558	6.81489	0.49748	7.72003	2.23063	2017-03-07	14:40:02	1512765
JB1-M3-104-3	11.35	39.9	22.25	5.67	3.54	5.52	15.01	16.77	1.74826	2.92374	2.53913	0.61999	1.75726	1.06244	0.05433	0.08697	1.86304	0.06134	3.08939	2.60418	0.5598	0.02944	11.0628	2.06383	2.10327	1.82909	0.03328	1.54437	0.42678	1.48105	1.9689	4.53235	4.4467	20.0534	53.4286	8.54384	6.99011	0.41799	4.19599	1.9647	2017-03-29	11:59:16	1512765
JB1-M3-104-4	10.61	40.15	22.2	5.69	7.26	5.64	15.23	16.85	1.72537	2.85468	2.51055	0.64985	1.72662	1.03211	0.0503	0.07885	1.85021	0.08122	3.08474	2.61439	0.56532	0.02544	11.9691	2.03285	2.09156	1.79763	0.02781	1.53177	0.44758	1.45098	1.91037	4.53602	5.00687	27.4137	46.5947	8.45502	6.9194	0.53954	6.03584	2.20361	2017-03-28	16:39:55	1512765
JB1-M3-104-5	10.75	40.6	22.12	5.76	6.88	5.6	15.13	16.04	1.73935	2.83205	2.55335	0.68903	1.76529	1.03861	0.07103	0.08498	1.86262	0.0754	3.02886	2.65257	0.59199	0.02514	12.641	1.99348	2.10538	1.83737	0.0449	1.50082	0.45112	1.50172	1.9214	4.47814	5.66552	22.0739	48.6653	8.47831	6.85529	0.46252	5.66152	2.11415	2017-03-29	10:26:22	1512765
JB1-M3-104-6	10.61	39.37	20.31	6.54	4.92	5.35	14.31	17.4	1.70562	2.76875	2.48444	0.64994	1.7052	1.03961	0.05979	0.08954	1.81557	0.07168	3.02012	2.55378	0.56706	0.02813	12.1624	1.97067	1.93996	1.76549	0.03779	1.50333	0.42984	1.45967	1.9019	4.41749	4.57586	21.7534	50.0822	8.45231	6.69262	0.54651	6.09531	2.37097	2017-03-28	16:39:09	1512765
JB1-M3-104-7	10.07	40.32	21.54	5.81	5.24	5.66	16.12	17.21	1.74092	2.86224	2.5147	0.66233	1.76325	1.05637	0.05727	0.08571	1.87531	0.11724	3.08383	2.61162	0.57365	0.02618	12.1125	2.03195	2.06746	1.80805	0.04602	1.5458	0.4271	1.4942	1.94909	4.51856	4.93455	23.5219	49.2183	8.89293	6.94838	0.47549	4.18038	1.99317	2017-03-30	11:43:50	1512765
JB1-M3-1040-1	7.93	44.18	18.35	6.18	4.4	5.63	16.38	16.09	1.84418	3.32376	2.71958	0.65828	1.84792	1.16017	0.05612	0.07933	1.97057	0.14229	3.34578	2.78416	0.59329	0.03304	13.1758	2.20643	2.122	1.89215	0.02562	1.66002	0.4196	1.55749	2.08337	4.87687	4.43184	32.5965	42.9318	7.49872	7.47313	0.49033	7.52018	1.96276	2017-03-16	12:12:19	1512765
JB1-M3-1040-2	9.17	42.72	20.43	5.06	7.25	5.51	14.92	15.04	1.79387	3.1233	2.65577	0.68498	1.82462	1.10381	0.05423	0.08174	1.93982	0.09711	3.24443	2.77045	0.61686	0.02604	11.2979	2.13024	2.13541	1.9433	0.04296	1.55995	0.47268	1.57263	2.00722	4.77488	5.22075	29.002	45.3261	5.35967	7.41461	0.54956	6.86811	0.69782	2017-01-31	16:45:25	1512765
JB1-M3-1040-2	9.06	41.08	20.25	6.05	5.27	5.59	15.81	16.95	1.78135	3.00228	2.60066	0.64486	1.77879	1.09147	0.07035	0.08138	1.89115	0.17132	3.17493	2.68757	0.58006	0.03125	12.5579	2.11665	2.068	1.84474	0.03639	1.5899	0.41499	1.50572	1.9545	4.68142	4.68569	27.3498	45.9388	7.50729	7.02883	0.52527	5.98011	1.88981	2017-03-16	12:22:33	1512765
JB1-M3-1040-3	8.87	42.56	19.14	5.75	6.41	5.59	15.75	15.93	1.84525	3.19106	2.69157	0.7412	1.83455	1.13907	0.08177	0.07961	1.93339	0.15949	3.28712	2.78991	0.61843	0.03232	12.488	2.15039	2.15594	1.91878	0.03452	1.61679	0.4259	1.55049	2.00389	4.88472	4.93387	33.121	41.5037	7.42282	7.3275	0.51541	6.06503	2.16661	2017-03-15	11:45:42	1512765
JB1-M3-1040-4	8.51	43.52	20.42	5.84	5.7	5.53	16.16	16.67	1.81197	3.22183	2.65826	0.66648	1.83164	1.10792	0.05456	0.08103	1.97929	0.1357	3.33135	2.7616	0.58028	0.02726	12.7593	2.20647	2.19725	1.96689	0.02888	1.62042	0.41249	1.5952	2.02831	4.83955	4.85782	32.1303	41.8909	5.39834	7.56034	0.39615	5.69676	1.00547	2017-02-01	09:26:48	1512765
JB1-M3-1040-5	9.21	43.51	18.69	5.6	2.77	5.09	16.45	16.14	1.81222	3.28727	2.70751	0.60423	1.8293	1.13958	0.05636	0.09283	1.94925	0.06638	3.25845	2.79508	0.58359	0.03069	10.7729	2.2157	2.13708	1.99222	0.05258	1.64691	0.43726	1.62947	1.95292	4.78133	5.41697	23.2149	48.6928	4.32838	7.4474	0.66653	6.14206	0.59878	2017-01-30	12:05:05	1512765
JB1-M3-1041-1	8.97	42.7	19.88	6.04	5.69	5.57	15.84	17.37	1.79858	3.14809	2.67981	0.63408	1.82734	1.1022	0.0516	0.07706	1.93682	0.13869	3.2516	2.7653	0.60231	0.02473	11.7465	2.10334	2.08527	1.94275	0.0303	1.59585	0.41483	1.56326	2.04425	4.81457	5.18952	27.5856	47.2609	7.42505	7.61191	0.48943	5.27768	2.65275	2017-03-15	11:51:08	1512765
JB1-M3-1041-2	9.2	44.66	19.53	5.67	5.74	5.4	16.32	15.88	1.86143	3.28878	2.74466	0.65717	1.89775	1.14453	0.06352	0.0809	2.00775	0.15169	3.36481	2.86456	0.62119	0.03178	12.4581	2.2363	2.1976	1.97165	0.04203	1.62626	0.44659	1.6007	2.11005	4.98483	5.23357	25.8749	47.1719	5.55106	7.74612	0.42458	6.059	1.74742	2017-02-01	12:05:15	1512765
JB1-M3-1041-3	9.01	42.22	18.13	6.51	5.81	5.32	16.82	17.16	1.79579	3.0723	2.62338	0.64822	1.79821	1.09728	0.05967	0.08921	1.92034	0.16996	3.23741	2.73006	0.56966	0.03504	12.7226	2.17523	2.15862	1.88328	0.0437	1.60526	0.39915	1.53084	2.00642	4.77271	4.18898	23.564	48.9674	5.45699	7.19219	0.43902	7.40549	2.23419	2017-02-01	10:13:05	1512765
JB1-M3-1041-4	9.32	43.51	20.75	5.76	5.74	5.39	16.23	15.88	1.82452	3.20265	2.72014	0.65744	1.86474	1.11217	0.05591	0.08094	1.99248	0.14303	3.2912	2.81373	0.59495	0.0277	11.5743	2.20098	2.12986	1.9584	0.03996	1.61277	0.43813	1.61521	2.05633	4.86423	4.44981	20.9609	52.8118	6.66327	7.59128	0.63118	4.88802	2.5758	2017-02-22	15:26:15	1512765
JB1-M3-1042-1	9.73	43.96	19.56	5.37	4.65	5.7	16.36	15.11	1.88794	3.28055	2.8005	0.71576	1.8879	1.1689	0.07398	0.07882	2.01596	0.10487	3.4147	2.8971	0.63417	0.03267	12.8501	2.24052	2.22802	2.02566	0.03488	1.69315	0.42309	1.61876	2.11637	5.03472	5.23186	22.5237	49.3654	6.6949	7.78631	0.45052	5.30653	1.55486	2017-02-23	10:02:40	1512765
JB1-M3-1042-2	10.35	46.46	18.25	5.5	3.14	5.45	16.91	14.35	1.947	3.50675	2.90235	0.71128	1.98399	1.20974	0.0536	0.07935	2.1018	0.0686	3.54094	3.00611	0.62919	0.03422	12.1198	2.36751	2.41116	2.12504	0.04225	1.74599	0.44977	1.68513	2.19823	5.2517	5.49468	17.8328	52.5773	6.61201	8.15919	0.44349	5.58008	1.55062	2017-02-22	10:09:55	1512765
JB1-M3-1042-3	10.09	45.47	19	5.92	5.06	5.49	16.51	16.4	1.88803	3.34294	2.81035	0.66695	1.92691	1.17665	0.05853	0.07957	2.06963	0.1386	3.45953	2.90608	0.61944	0.03276	12.5239	2.30136	2.22065	2.03336	0.04368	1.68274	0.44013	1.65471	2.15043	5.09784	4.85186	21.3269	51.7576	6.62664	7.89547	0.46125	5.05617	2.6959	2017-02-22	11:17:33	1512765
JB1-M3-1043-1	9.19	42.23	18.92	6.17	5.75	5.26	15.61	16.77	1.80946	3.11494	2.66332	0.64016	1.81179	1.11932	0.07437	0.08244	1.94049	0.14381	3.22889	2.75143	0.58832	0.03459	12.1881	2.13966	2.12225	1.88016	0.04509	1.59719	0.40859	1.54296	2.01575	4.73424	5.24294	29.3101	44.8371	6.66595	7.22837	0.66264	6.51288	3.22412	2017-02-22	15:33:44	1512765
JB1-M3-1045-2	8.66	35.82	22.24	6.37	7.67	5.63	16.73	18.07	1.61057	2.4847	2.36182	0.66887	1.57224	0.96946	0.09396	0.08505	1.64747	0.17847	2.76741	2.4192	0.54493	0.02573	12.5648	1.78321	1.88846	1.68015	0.04301	1.43611	0.38426	1.35991	1.65038	3.99619	5.50308	33.8151	39.9544	9.04749	5.89578	0.63024	6.6606	1.56852	2017-03-31	11:34:27	1512765
JB1-M3-1045-4	9.52	44.18	18.46	5.58	4.01	5.29	15.76	15.48	1.8934	3.33997	2.76316	0.69008	1.8972	1.17237	0.07143	0.08104	2.00663	0.13163	3.40177	2.87708	0.62395	0.03609	11.7295	2.25852	2.21611	1.9443	0.04721	1.68141	0.40223	1.58275	2.11226	4.9931	4.79729	25.3596	47.6897	6.79226	7.64954	0.44438	6.45441	2.17283	2017-02-25	10:37:11	1512765
JB1-M3-1045-6	8.72	44.38	20.04	5.55	5.2	5.44	15.93	16.25	1.87032	3.35739	2.73666	0.68009	1.89198	1.14038	0.06446	0.08126	2.03717	0.1351	3.40197	2.87714	0.59843	0.03083	11.8984	2.27871	2.29169	2.01351	0.04662	1.66355	0.4182	1.62506	2.10291	4.98029	5.17055	27.9097	45.1136	6.76165	7.88449	0.51533	4.55175	2.63651	2017-02-24	15:35:22	1512765
JB1-M3-1046-3	8.82	44.97	18.26	5.52	5.78	5.54	16.38	15.65	1.87743	3.3563	2.8234	0.6822	1.91014	1.16428	0.0648	0.07679	2.04132	0.09935	3.38222	2.90363	0.63247	0.03066	11.7232	2.23256	2.26725	2.04199	0.04503	1.64157	0.4483	1.62447	2.16312	5.05326	5.26163	22.4709	50.2369	6.71611	7.91609	0.42887	6.08671	1.69265	2017-02-24	12:01:13	1512765
JB1-M3-1046-4	8.45	41.57	21.25	6	7.25	5.51	16.63	16.21	1.76909	2.92121	2.65042	0.70769	1.77423	1.05977	0.07423	0.07939	1.88611	0.15396	3.10002	2.72609	0.60363	0.02705	11.5639	2.02498	2.08619	1.86642	0.04305	1.53487	0.42421	1.51523	1.97204	4.6032	5.443	22.1697	51.1373	6.71843	7.1369	0.36793	5.49289	1.67348	2017-02-24	12:15:49	1512765
JB1-M3-1047-1	9.09	43.3	19.9	6.43	4.17	5.54	15.96	17.34	1.84509	3.2166	2.68925	0.65232	1.87184	1.15485	0.06474	0.07268	1.99509	0.08286	3.34704	2.76982	0.60369	0.03214	12.218	2.19319	2.15683	1.98109	0.0301	1.66028	0.41972	1.57159	2.07319	4.9106	5.40574	28.4831	45.4506	6.70891	7.69826	0.37232	5.09952	1.82441	2017-02-23	12:07:57	1512765
JB1-M3-1047-2	7.99	40.82	21.24	5.9	6.53	5.58	16.38	16.96	1.78826	3.05092	2.61217	0.67448	1.77619	1.0701	0.0711	0.07843	1.90471	0.10824	3.19263	2.69578	0.56543	0.02529	11.6115	2.07307	2.14144	1.91355	0.03033	1.57713	0.40582	1.51949	1.97167	4.69924	4.97194	26.0997	46.1047	6.7632	7.27937	0.43395	5.51371	2.02795	2017-02-24	15:41:45	1512765
JB1-M3-1048-1	9.39	40.32	21.47	6.06	7.97	5.5	15.26	16.31	1.75321	2.90888	2.52246	0.66052	1.75892	1.05261	0.06258	0.07638	1.85278	0.1685	3.10669	2.61913	0.58975	0.02667	11.988	2.03001	1.97756	1.80338	0.02603	1.53574	0.42481	1.46598	1.95848	4.58808	4.3814	21.5924	52.9455	6.80754	7.02891	0.4593	6.41714	2.13248	2017-02-25	12:07:38	1512765
JB1-M3-1048-10	8.6	36.77	22.57	6.83	9.45	5.42	15.81	18.25	1.61427	2.55624	2.3745	0.63112	1.61585	0.95034	0.06162	0.08355	1.70714	0.16064	2.85564	2.43477	0.54526	0.0255	11.9144	1.8551	1.84927	1.6515	0.03238	1.409	0.42317	1.38375	1.74295	4.17411	4.12273	26.1716	47.4489	6.62021	6.24776	0.68296	6.7329	3.3601	2017-02-22	10:51:23	1512765
JB1-M3-1048-2	9.17	43.13	19.71	5.81	5.5	5.48	16.11	15.53	1.84478	3.21499	2.71597	0.74478	1.86207	1.12648	0.07919	0.08114	1.938	0.08328	3.27554	2.81358	0.63503	0.02533	10.7056	2.10844	2.19755	2.00947	0.05085	1.62338	0.42126	1.60073	2.03111	4.91318	4.78577	24.4033	48.3593	6.8131	7.69788	0.4462	6.26917	1.84562	2017-02-25	12:26:48	1512765
JB1-M3-1048-3	10.55	41.9	21.57	5.5	5.38	5.62	16.07	15.3	1.81627	3.03021	2.69919	0.69508	1.81344	1.09727	0.07009	0.08266	1.94973	0.10131	3.19569	2.75761	0.59504	0.02608	12.8361	2.11556	2.13963	1.88597	0.0394	1.59845	0.43508	1.54919	1.98922	4.69512	5.6147	24.5361	46.6243	8.30871	7.19375	0.54878	5.52115	2.00645	2017-03-28	15:06:41	1512765
JB1-M3-1048-4	9.98	39.7	20.17	6.04	5.49	5.74	14.61	17.27	1.72356	2.84354	2.51811	0.68177	1.71947	1.05599	0.06261	0.09206	1.85815	0.05593	3.08359	2.58815	0.58314	0.02443	13.0384	1.99392	2.00109	1.81794	0.03601	1.5513	0.44873	1.47918	1.92047	4.52023	5.0883	26.5311	44.6256	8.03961	6.916	0.49187	5.52006	2.10394	2017-03-27	08:51:15	1512765
JB1-M3-1048-5	8.52	43.91	21.1	5.77	5.96	5.51	16.34	16.55	1.84306	3.16948	2.70906	0.66064	1.86274	1.11914	0.04809	0.07999	2.00205	0.12347	3.34284	2.79617	0.61111	0.03047	11.7844	2.21229	2.10895	1.90285	0.02106	1.63623	0.42905	1.55138	2.09076	4.86982	4.98887	26.5854	48.6228	6.8204	7.5949	0.40854	5.54927	2.55182	2017-02-27	09:48:32	1512765
JB1-M3-1048-7	9.93	42.78	20.44	5.62	4.65	5.17	15.13	16.78	1.82192	3.16005	2.69892	0.6042	1.81816	1.13082	0.06183	0.08449	1.98041	0.07817	3.31106	2.74545	0.57047	0.03026	11.8915	2.18678	2.11412	1.93643	0.04471	1.64718	0.44625	1.54254	2.08571	4.81041	4.61403	26.2577	47.5279	8.26413	7.53144	0.54166	6.89666	2.43473	2017-03-28	14:36:50	1512765
JB1-M3-1048-8	8.92	43.97	21.09	5.85	5.71	5.85	15.85	16.13	1.83655	3.20169	2.709	0.70855	1.86611	1.12985	0.05897	0.07155	2.00424	0.1262	3.32456	2.80014	0.62341	0.02806	11.9502	2.17208	2.21327	1.97872	0.02275	1.60327	0.44494	1.60037	2.06675	4.90174	5.35212	26.3325	47.5768	6.80406	7.64644	0.36291	3.77886	1.59519	2017-02-25	11:41:52	1512765
JB1-M3-1048-9	9.72	37.62	23.58	5.71	6.94	5.35	15.86	17.09	1.66731	2.72998	2.47339	0.62738	1.67242	0.99142	0.0537	0.07631	1.78767	0.14808	2.97698	2.53047	0.54898	0.02495	11.2297	1.9235	1.87178	1.72924	0.05154	1.48371	0.3931	1.42599	1.85646	4.33543	4.33558	27.5737	48.8927	7.96728	6.68776	0.64567	7.08216	3.31281	2017-03-24	11:49:28	1512765
JB1-M3-105-1	7.43	42.13	21.01	5.42	8.32	5.21	14.96	16.98	1.79413	3.02407	2.67399	0.70189	1.81021	1.08529	0.04979	0.07801	1.92248	0.10642	3.22192	2.75507	0.61582	0.03216	11.6646	2.08219	2.13434	1.92157	0.02479	1.58719	0.421	1.52646	2.00478	4.76359	5.02092	33.8304	48.1944	7.82828	7.35094	0.50827	7.34253	2.85493	2017-03-22	16:32:13	1512765
JB1-M3-1050-1	8.54	44.09	19.62	6.12	5.08	5.49	16.98	16.57	1.84792	3.24196	2.73155	0.62221	1.84639	1.13948	0.07309	0.08199	2.00007	0.162	3.35505	2.79871	0.56897	0.03148	12.5365	2.26182	2.16575	2.01333	0.04321	1.68996	0.40629	1.59131	2.03351	4.93688	4.79107	27.5633	46.5784	6.55627	7.49354	0.56517	5.34868	1.70111	2017-02-20	15:02:21	1512765
JB1-M3-1050-3	9.25	42.52	20.26	6.65	3.32	5.71	16.91	16.64	1.8011	3.07061	2.58091	0.65549	1.79319	1.14471	0.07403	0.08452	1.89944	0.09494	3.21693	2.72127	0.57133	0.03374	12.4925	2.13187	2.05623	1.89241	0.03174	1.61913	0.42696	1.56221	1.94419	4.71642	4.67269	23.6476	49.3271	5.94613	7.08403	0.48877	5.21529	1.27388	2017-02-08	10:11:19	1512765
JB1-M3-1050-4	9.67	45.77	19.65	5.82	-0.09	5.82	16.22	14.99	1.90357	3.40506	2.72683	0.61849	1.91056	1.20879	0.05724	0.08594	2.07301	0.0685	3.46877	2.87419	0.56654	0.03549	12.7221	2.34716	2.19301	2.0167	0.02737	1.74505	0.43	1.66793	2.13071	5.04704	4.58595	18.5	53.5899	5.98629	7.70697	0.58263	4.8505	0.10126	2017-02-08	16:21:09	1512765
JB1-M3-1050-6	9.8	44.99	19.45	6.09	2.52	5.65	16.46	16.29	1.89148	3.30689	2.71859	0.63536	1.88007	1.17187	0.06112	0.08196	2.01066	0.13655	3.41667	2.8393	0.59327	0.03487	12.5823	2.30657	2.17488	1.97131	0.02751	1.68015	0.44076	1.62997	2.12213	4.95976	4.96683	25.9105	47.396	5.98871	7.61777	0.60581	4.13925	1.3572	2017-02-08	16:24:12	1512765
JB1-M3-1050-7	10.07	43.57	20.21	5.69	4.75	5.27	16.49	15.62	1.83558	3.21678	2.73392	0.64042	1.85118	1.12542	0.05352	0.08109	1.98399	0.12623	3.30992	2.82489	0.59622	0.03365	11.8858	2.21605	2.13881	1.92282	0.05465	1.63094	0.42853	1.57947	2.08736	4.80986	5.13103	23.5786	50.9772	6.00212	7.46943	0.48169	5.12008	2.4388	2017-02-09	10:21:08	1512765
JB1-M3-1051-1	8.08	43.77	19.2	5.75	4.55	5.32	16.33	16.65	1.87326	3.3883	2.74981	0.64517	1.86532	1.15852	0.07111	0.07682	2.00818	0.1414	3.41177	2.86437	0.60128	0.03246	11.6321	2.23278	2.28203	2.00456	0.04689	1.6774	0.41474	1.58083	2.11838	5.00902	5.57812	37.5051	37.3811	6.81221	7.86244	0.33268	4.57077	2.40893	2017-02-25	12:25:08	1512765
JB1-M3-1051-2	8.93	43.31	21.05	5.75	5.6	5.74	16	16.8	1.87394	3.24811	2.72467	0.65653	1.8733	1.1383	0.07793	0.0795	1.99283	0.14285	3.3597	2.8329	0.59697	0.03467	11.2802	2.23157	2.20467	1.97028	0.03465	1.65566	0.40851	1.56052	2.08603	4.95109	5.39545	32.5114	41.9508	6.8228	7.60168	0.41899	4.44012	2.24094	2017-02-27	10:00:17	1512765
JB1-M3-1051-3	8.04	41.95	20.28	5.77	5.45	5.64	15.69	15.81	1.81854	3.13245	2.67364	0.71329	1.81189	1.10666	0.08608	0.08559	1.92238	0.14724	3.24922	2.73675	0.60539	0.02834	12.3133	2.10074	2.1707	1.92406	0.04688	1.62801	0.42905	1.51601	1.98194	4.78771	5.47514	38.635	37.9291	6.82803	7.29543	0.46307	5.77645	1.79662	2017-02-27	11:25:42	1512765
JB1-M3-1051-4	10.48	42.77	21.17	5.32	4.44	5.66	14.42	16.01	1.79944	3.03664	2.61803	0.68972	1.81809	1.1085	0.06712	0.08458	1.94525	0.08072	3.20435	2.73177	0.61494	0.02773	12.6604	2.08302	2.10691	1.8566	0.04607	1.56973	0.45971	1.54811	2.02118	4.70784	5.8615	30.0215	41.3683	8.89191	7.18471	0.46716	5.17006	1.8007	2017-03-30	11:42:35	1512765
JB1-M3-1053-2	9.03	42.28	21.81	5.44	6.56	5.34	16.9	15.71	1.80474	3.11762	2.66813	0.66768	1.83359	1.086	0.06626	0.08289	1.95656	0.1021	3.24246	2.76206	0.5916	0.02289	10.8582	2.13643	2.1492	1.93701	0.04554	1.6239	0.401	1.57302	2.0039	4.77107	4.96331	27.0159	47.2256	6.83606	7.55387	0.51418	5.86386	2.85626	2017-02-27	15:51:01	1512765
JB1-M3-1053-3	9.31	39.95	20.81	5.86	7.42	5.25	15.73	16.06	1.72096	2.90277	2.54816	0.60555	1.73384	1.05107	0.06251	0.08325	1.84098	0.17897	3.08207	2.61931	0.56793	0.02856	11.0043	2.05782	1.99393	1.79244	0.04657	1.54193	0.4166	1.47958	1.90303	4.49582	4.56942	26.5627	48.9545	6.78015	6.87211	0.54747	7.14013	2.18325	2017-02-25	09:52:00	1512765
JB1-M3-1053-4	8.66	44.41	19.74	5.44	5.64	5.67	15.14	15.61	1.87895	3.3145	2.76684	0.65872	1.89251	1.15278	0.05966	0.07574	2.0441	0.1359	3.39497	2.87266	0.61045	0.03478	11.5281	2.2587	2.25653	1.97803	0.03159	1.66002	0.43902	1.58224	2.16586	4.99667	5.08479	27.9823	45.8765	6.81946	7.8721	0.34971	4.87086	1.83675	2017-02-27	09:45:48	1512765
JB1-M3-1053-5	8.45	41.27	20.86	6.03	6.21	5.56	16.29	16.22	1.78894	2.9904	2.67353	0.66511	1.77829	1.08253	0.05991	0.07397	1.90451	0.14508	3.17376	2.71331	0.58058	0.02842	10.8483	2.08734	2.11121	1.87211	0.03007	1.57235	0.42974	1.50297	2.00326	4.70019	4.83852	24.0135	49.704	6.82864	7.23954	0.37916	6.46236	2.24718	2017-02-27	11:29:29	1512765
JB1-M3-1053-6	9.3	41.41	21.99	5.44	7.48	5.78	15.21	15.99	1.78007	2.99519	2.60899	0.69449	1.80637	1.0659	0.06274	0.07763	1.88568	0.16779	3.16004	2.70277	0.59559	0.02618	12.1731	2.07683	2.10602	1.86728	0.03019	1.56248	0.42817	1.51379	1.97108	4.69718	5.30342	28.6426	45.5754	6.81498	7.15613	0.47941	5.55164	1.78832	2017-02-27	09:11:25	1512765
JB1-M3-1054-2	9.58	43.24	19.56	6.09	5.31	5.18	15.68	16.13	1.82566	3.18641	2.69713	0.63961	1.84101	1.12259	0.06971	0.09053	1.96984	0.14852	3.26826	2.75958	0.57947	0.03496	12.2151	2.20001	2.13723	1.88262	0.05338	1.59348	0.40991	1.55912	2.02964	4.78842	5.1775	27.9487	45.2361	6.75668	7.40847	0.64198	5.84261	2.67916	2017-02-24	15:28:11	1512765
JB1-M3-1054-4	8.95	41.43	19.95	5.97	5.47	5.51	15.91	16.63	1.76375	3.097	2.59051	0.65145	1.77158	1.08804	0.05616	0.07348	1.88524	0.10483	3.19044	2.66208	0.58437	0.02916	11.7706	2.04417	2.0378	1.84602	0.02522	1.56969	0.40001	1.48789	1.99651	4.63996	4.89863	19.4263	53.1445	6.79675	7.14231	0.44715	6.46168	2.11117	2017-02-25	11:10:08	1512765
JB1-M3-1055-1	9.15	43.27	19.88	5.39	6.86	5.46	15.56	15.27	1.83032	3.18636	2.71823	0.67704	1.85952	1.11225	0.05803	0.07739	1.9733	0.12608	3.27523	2.82239	0.61342	0.0279	10.9969	2.16483	2.20534	1.95551	0.0391	1.60204	0.43502	1.58493	2.07174	4.84669	5.16662	22.2132	50.2959	6.74207	7.60648	0.43804	5.68009	2.03077	2017-02-24	14:19:08	1512765
JB1-M3-1056-1	8.78	42.14	20.46	5.76	6.36	5.33	15.83	15.2	1.8098	3.12965	2.67857	0.65379	1.81515	1.0922	0.05735	0.07684	1.94273	0.12188	3.24499	2.73905	0.58944	0.02453	11.2071	2.13417	2.13148	1.91167	0.03273	1.60627	0.42466	1.54699	2.04165	4.77252	5.09197	24.622	47.7499	6.80877	7.50329	0.44086	6.82542	2.3023	2017-02-25	12:12:01	1512765
JB1-M3-1056-2	8.41	40.89	21.23	5.84	7.27	5.34	16.37	16.54	1.76821	3.05165	2.56599	0.62711	1.77229	1.06904	0.05669	0.07664	1.89052	0.11431	3.15972	2.67388	0.56232	0.02494	10.9392	2.09603	2.0811	1.87194	0.02804	1.54558	0.41367	1.51757	1.99304	4.63444	4.459	20.0273	52.9731	6.7397	7.24286	0.49208	6.11217	1.92749	2017-02-24	14:09:21	1512765
JB1-M3-1056-3	8.6	39.73	20.62	5.83	6.18	5.36	14.82	16.62	1.70306	2.9419	2.46326	0.59663	1.71055	1.03314	0.05462	0.0823	1.83954	0.12644	3.10213	2.5639	0.54597	0.02551	12.308	2.01433	1.9188	1.77632	0.02936	1.50777	0.3966	1.48364	1.92142	4.48626	4.55481	24.287	48.3309	6.75894	6.94446	0.56922	7.20329	1.92791	2017-02-24	15:30:26	1512765
JB1-M3-1057-1	8.9	41.21	22.34	6.22	8.21	5.64	15.79	17.38	1.77612	2.97289	2.61423	0.6586	1.80092	1.05666	0.05956	0.08081	1.89812	0.13129	3.17566	2.6819	0.57328	0.02643	12.135	2.08725	2.07153	1.90723	0.0339	1.59471	0.40421	1.51422	1.96509	4.69902	4.9139	29.9068	44.1632	7.66506	7.26761	0.46839	4.71747	2.28301	2017-03-21	09:29:50	1512765
JB1-M3-1057-2	11.06	38.64	21.69	5.88	8.25	5.6	15.57	16.15	1.70049	2.70543	2.4746	0.65098	1.685	1.02022	0.06216	0.0877	1.77838	0.11304	2.9621	2.55957	0.57666	0.02592	12.9593	1.94101	1.93158	1.71953	0.03951	1.50253	0.42881	1.43083	1.87143	4.36242	4.91118	24.1843	48.5958	8.06656	6.54811	0.50874	7.0933	2.31142	2017-03-27	10:34:28	1512765
JB1-M3-1057-3	10.55	41.57	19.74	5.94	7.02	5.35	15.5	16.04	1.7839	2.99497	2.63332	0.68322	1.78961	1.07799	0.05658	0.08638	1.90668	0.08532	3.17184	2.70271	0.59377	0.02941	13.2908	2.09101	2.0582	1.83396	0.04036	1.56001	0.45102	1.49978	2.00505	4.68097	4.88788	22.4825	48.6834	7.99805	7.09457	0.52976	7.14674	2.69293	2017-03-24	15:31:00	1512765
JB1-M3-1057-4	9.57	40.59	20.96	6.17	8.8	5.34	15.85	16.95	1.72479	2.90083	2.52622	0.65696	1.74714	1.03685	0.06515	0.07941	1.83191	0.12063	3.09457	2.60975	0.57059	0.02842	12.7221	2.02849	2.06249	1.86054	0.04064	1.54587	0.42452	1.46944	1.93203	4.56994	4.90357	26.4163	47.2039	8.03387	7.11101	0.47241	6.98424	2.26779	2017-03-27	08:44:10	1512765
JB1-M3-1057-5	8.4	40.73	21.2	5.86	6.95	5.27	15.36	16.29	1.75332	2.98119	2.64916	0.63577	1.77993	1.06338	0.04985	0.07928	1.85183	0.1319	3.14269	2.67741	0.58981	0.03013	11.651	2.06419	2.09234	1.85936	0.03368	1.57725	0.42243	1.47566	1.95396	4.62049	4.96386	25.1146	49.1421	7.09253	7.17111	0.41236	6.53551	2.26589	2017-03-06	11:00:35	1512765
JB1-M3-1057-6	9.65	43.84	18.95	6.86	5.49	5.55	16.49	17.91	1.85297	3.2263	2.74064	0.68466	1.84112	1.15376	0.0537	0.08511	1.94449	0.06948	3.29764	2.83604	0.59572	0.03091	13.6264	2.16942	2.10507	1.9411	0.03913	1.67209	0.43494	1.56434	2.04262	4.79294	4.78978	23.6803	47.3527	8.12054	7.34133	0.48352	4.75288	2.07674	2017-03-27	11:26:38	1512765
JB1-M3-1057-8	8.27	42.75	17.71	6.08	6.76	5.47	14.27	17.86	1.81371	3.1513	2.66705	0.66947	1.82634	1.12261	0.06906	0.07943	1.92569	0.11281	3.25995	2.76726	0.59182	0.03129	12.4835	2.13972	2.19222	1.91002	0.03656	1.60774	0.39814	1.52547	2.04256	4.79439	5.36145	31.6053	41.353	7.61474	7.47064	0.47132	6.94969	2.14214	2017-03-20	11:51:43	1512765
JB1-M3-1058-1	8.96	42.89	19.92	5.47	5.02	5.52	15.69	15.66	1.8251	3.18911	2.66191	0.68214	1.84015	1.12859	0.0663	0.08564	1.93979	0.15741	3.28519	2.77815	0.60581	0.03337	12.2691	2.17843	2.1649	1.90938	0.0428	1.64075	0.40952	1.56809	2.03614	4.81686	5.18996	27.4831	44.6201	6.79779	7.45787	0.3056	5.73931	1.046	2017-02-25	11:15:51	1512765
JB1-M3-1058-2	9.28	41.36	20.53	6.3	4.67	5.52	14.82	17.71	1.75982	3.05494	2.53295	0.65711	1.78169	1.08378	0.05976	0.08533	1.86455	0.12758	3.16983	2.64867	0.57187	0.02797	12.432	2.05423	2.01808	1.86079	0.04068	1.56229	0.37949	1.53919	1.92905	4.69152	4.65685	29.9807	44.5532	6.77608	7.14388	0.64453	5.58211	2.39452	2017-02-24	16:31:21	1512765
JB1-M3-1058-3	8.58	39.99	19.52	5.99	6.25	5.43	15.39	17.19	1.7224	2.95164	2.50402	0.64549	1.72248	1.04881	0.07075	0.08809	1.82204	0.14614	3.08829	2.60982	0.5477	0.02892	12.928	2.04559	2.03544	1.80396	0.05042	1.55058	0.37735	1.48418	1.88943	4.54333	4.64082	31.6839	43.0577	6.79367	6.83891	0.43953	5.99113	1.87449	2017-02-25	10:50:24	1512765
JB1-M3-1058-4	8.89	43.92	19.31	5.82	3.87	5.71	17.12	15.62	1.86868	3.27191	2.71597	0.67379	1.86362	1.14721	0.06433	0.08666	1.99009	0.15879	3.36795	2.80478	0.59857	0.03103	12.7777	2.24641	2.25428	2.01056	0.03422	1.70198	0.41916	1.58618	2.08623	4.95667	5.19028	25.1584	48.7294	6.77993	7.57367	0.37882	5.32061	1.18359	2017-02-25	09:48:48	1512765
JB1-M3-1058-5	8.71	42.1	19.5	5.91	4.13	5.61	15.98	17.51	1.77602	3.09689	2.61426	0.69239	1.79855	1.11986	0.06962	0.09054	1.90273	0.11142	3.23207	2.73835	0.60363	0.03039	13.7349	2.11703	2.09317	1.92849	0.05457	1.62838	0.41729	1.58924	1.95183	4.74675	5.62795	33.6274	39.0123	6.57124	7.18655	0.43655	4.50587	0.99836	2017-02-20	16:25:10	1512765
JB1-M3-1060-5	9.25	40.48	20.51	5.75	6.82	5.32	15.59	15.74	1.76041	2.95505	2.59619	0.68698	1.76076	1.07086	0.06958	0.08435	1.85719	0.14262	3.09546	2.69039	0.58405	0.02886	11.555	2.04447	2.06953	1.82021	0.05282	1.55837	0.41454	1.48931	1.93837	4.52583	5.23864	25.6123	48.3849	6.62818	6.93064	0.60318	6.50229	2.70414	2017-02-22	11:31:52	1512765
JB1-M3-1061-1	6.95	41.63	20.1	5.92	6.43	5.89	16.82	16.54	1.78169	3.01361	2.6095	0.67721	1.79075	1.09542	0.0677	0.08012	1.8986	0.14006	3.18543	2.71385	0.58314	0.03153	12.0559	2.09135	2.15425	1.90633	0.03678	1.60341	0.39047	1.49245	2.01674	4.67958	5.46001	30.12	43.4653	5.65902	7.2481	0.37456	5.91275	1.789	2017-02-02	10:20:58	1512765
JB1-M3-1061-3	7.18	38.5	21.4	6.03	8.76	5.6	16.67	15.57	1.69562	2.70591	2.53921	0.70947	1.69658	1.01611	0.07314	0.07824	1.77672	0.19463	2.93691	2.57553	0.59492	0.03014	10.9837	1.89691	1.97399	1.70551	0.02589	1.45311	0.42007	1.42631	1.89313	4.37489	4.94432	25.2945	49.4698	5.60144	6.73104	0.41952	8.15321	1.88019	2017-02-01	15:46:40	1512765
JB1-M3-1062-2	7.68	42.9	20.56	6.01	4.79	5.75	17.06	16.58	1.82877	3.08726	2.67318	0.73905	1.86588	1.15527	0.08257	0.07516	1.94314	0.13695	3.26091	2.78396	0.64138	0.03272	10.9975	2.1352	2.18683	1.97879	0.03541	1.64946	0.40018	1.5604	2.02129	4.83894	5.53087	28.3075	46.2408	5.60992	7.49137	0.21179	4.29302	0.96577	2017-02-01	15:54:32	1512765
JB1-M3-1064-1	8.69	41.02	21.2	5.85	7.38	5.53	15.93	16.69	1.76381	3.01073	2.58545	0.6547	1.77939	1.07648	0.06184	0.07606	1.89991	0.15137	3.18373	2.67103	0.60385	0.02656	11.6704	2.05547	2.06417	1.89842	0.02913	1.57611	0.41429	1.534	1.99179	4.72768	4.88255	27.4745	47.3311	6.80224	7.37717	0.28097	6.05759	2.15037	2017-02-25	11:22:16	1512765
JB1-M3-1064-3	10.38	43.58	19.86	5.4	5.94	5.35	14.94	15.54	1.82854	3.2051	2.73278	0.67424	1.84134	1.12246	0.06657	0.09425	1.99456	0.04677	3.33252	2.80754	0.58904	0.02688	12.1397	2.18922	2.16956	1.96265	0.05695	1.63038	0.4549	1.57933	2.08709	4.86276	4.78623	22.7943	49.4174	8.55849	7.5944	0.52282	6.39868	2.48834	2017-03-29	15:12:42	1512765
JB1-M3-1064-4	10.72	42.32	20.75	5.44	5.41	5.35	15.42	15.42	1.81877	3.07441	2.70754	0.64676	1.82744	1.10097	0.05694	0.08599	1.97907	0.0471	3.23612	2.74977	0.59138	0.02737	11.3605	2.17255	2.22123	1.94007	0.0359	1.61541	0.43759	1.54355	2.07132	4.74515	4.76141	24.1561	49.4183	7.96966	7.50812	0.43344	5.50543	2.14146	2017-03-24	11:51:59	1512765
JB1-M3-1064-5	9.16	41.6	20.81	6.14	5.28	5.47	15.45	17.11	1.77016	3.05125	2.57821	0.66255	1.79597	1.0748	0.06393	0.07749	1.9156	0.14992	3.16597	2.66178	0.58862	0.02658	11.6987	2.06467	2.06752	1.85346	0.0407	1.5464	0.40987	1.50838	1.98106	4.68058	4.73634	30.4274	44.8396	6.75924	7.2745	0.54578	5.77206	2.2384	2017-02-24	15:31:25	1512765
JB1-M3-1067-1	9.67	41.46	20.69	6.13	6.05	5.57	15.17	16.83	1.7721	3.02789	2.58627	0.62713	1.78801	1.07582	0.06188	0.07795	1.88949	0.12662	3.17687	2.6745	0.58616	0.02884	11.9912	2.06087	2.06452	1.87068	0.02891	1.54352	0.43543	1.52644	2.00253	4.69553	4.76958	26.0914	48.4805	6.64794	7.30363	0.5137	5.37062	1.85699	2017-02-22	14:24:37	1512765
JB1-M3-1067-2	9.45	41.26	21	6.09	6.85	5.54	16.28	16.31	1.75643	2.98086	2.61413	0.67673	1.78288	1.06516	0.07112	0.07669	1.87913	0.11385	3.08121	2.67729	0.59723	0.02844	11.042	2.00436	2.12143	1.87604	0.04112	1.49926	0.46022	1.50326	1.9451	4.61032	5.38121	25.2145	48.5487	6.66581	7.16987	0.54469	5.6774	2.04981	2017-02-22	15:31:43	1512765
JB1-M3-1068-2	9.1	43.42	19.68	5.92	6.82	5.54	16.89	16.13	1.8494	3.23817	2.72784	0.66752	1.85503	1.13196	0.0736	0.0798	1.96947	0.14432	3.33257	2.79184	0.60671	0.03143	11.8712	2.21372	2.23068	1.97194	0.04506	1.67111	0.41949	1.55072	2.05407	4.90891	5.527	31.9023	42.5052	6.78307	7.54683	0.44358	5.73483	2.07373	2017-02-25	10:09:08	1512765
JB1-M3-1068-3	9.56	41.86	21.93	5.55	4.66	5.54	16.12	16.73	1.8195	3.11604	2.68881	0.67973	1.83193	1.1238	0.06892	0.07763	1.96024	0.10872	3.23277	2.77623	0.60088	0.02848	11.5132	2.09831	2.14034	1.93753	0.04585	1.60382	0.44593	1.55691	2.04373	4.79002	5.32694	30.2155	44.6151	8.37005	7.45948	0.37512	4.75156	1.75086	2017-03-28	16:16:04	1512765
JB1-M3-107-1	7.32	40.37	19.5	5.73	8.74	5.32	15.13	17.3	1.7281	3.04717	2.53119	0.59868	1.73006	1.05972	0.02911	0.07497	1.85971	0.13417	3.18503	2.65474	0.5509	0.0298	12.5888	2.11274	2.14493	1.87283	0.02738	1.58393	0.42501	1.51747	1.95757	4.62621	4.63288	24.8175	47.8286	7.83679	7.13378	0.5109	7.42756	2.60376	2017-03-23	10:09:24	1512765
JB1-M3-107-2	12.44	41.29	21.78	5.15	4.27	5.27	14.01	14.8	1.75137	2.95852	2.57805	0.63798	1.78738	1.05848	0.04218	0.08197	1.88011	0.02027	3.14917	2.65656	0.54684	0.02539	12.5024	2.10712	2.12588	1.83646	0.04764	1.55904	0.4493	1.49178	1.96863	4.60508	4.4428	21.4636	51.1071	8.25783	7.00064	0.5743	5.74462	2.03265	2017-03-28	14:29:55	1512765
JB1-M3-107-3	8.49	44.95	20.35	6.04	2.56	5.36	17.35	16.59	1.88709	3.36414	2.79781	0.62154	1.90801	1.17553	0.06139	0.07845	2.04399	0.12686	3.43243	2.85199	0.61481	0.11451	11.1992	2.30386	2.1941	2.0091	0.03297	1.68376	0.41681	1.63876	2.14929	5.02526	4.94606	23.1269	52.6767	7.90293	7.93704	0.32703	4.16708	1.37655	2017-03-24	09:22:59	1512765
JB1-M3-107-4	7.7	42.59	21.35	6.05	5.17	5.61	16.7	19.17	1.80197	3.08342	2.60989	0.64421	1.83726	1.10736	0.04446	0.07591	1.94017	0.14111	3.25325	2.74	0.60822	0.03319	11.544	2.16412	2.19923	1.98303	0.02012	1.61909	0.41694	1.5752	2.00517	4.85815	5.13618	30.0145	45.0447	7.86598	7.44643	0.24075	4.02014	1.9655	2017-03-23	12:06:25	1512765
JB1-M3-107-5	9.96	41.51	20.95	6.21	5.67	5.2	15.86	16.42	1.77063	3.01351	2.60934	0.57363	1.78268	1.07041	0.06974	0.08643	1.89194	0.1526	3.1419	2.67787	0.5533	0.03167	11.3291	2.13185	2.03269	1.82744	0.05244	1.56236	0.40634	1.49861	1.95056	4.61135	4.42636	24.3356	50.8465	6.46386	7.02643	0.66064	5.37602	2.96805	2017-02-17	11:25:14	1512765
JB1-M3-1070-2	8.93	41.57	20.13	6.06	6.78	5.42	15.92	16.12	1.80143	3.03959	2.67172	0.65072	1.7937	1.0827	0.07331	0.0826	1.90076	0.14576	3.19418	2.72552	0.59407	0.03188	12.1163	2.12231	2.12312	1.87528	0.05136	1.61266	0.40387	1.46874	1.99978	4.73234	5.12224	26.3437	46.988	6.78305	7.19273	0.29367	6.10726	2.26736	2017-02-25	10:05:17	1512765
JB1-M3-1072-1	8.9	42.47	18	5.79	4.18	5.37	15.89	15.58	1.79667	3.10876	2.63638	0.67579	1.81595	1.12436	0.05935	0.08034	1.91993	0.16186	3.23469	2.75791	0.60315	0.03133	12.2061	2.12982	2.14837	1.91372	0.04192	1.61528	0.42006	1.55501	2.0271	4.75906	5.07048	26.1556	46.1783	6.47184	7.37313	0.49523	6.83959	2.15441	2017-02-17	15:43:36	1512765
JB1-M3-1072-2	9.13	43.47	19.43	5.54	6.18	5.5	14.78	16.55	1.84324	3.21111	2.71059	0.66758	1.86407	1.13824	0.07767	0.08236	1.98314	0.14714	3.31682	2.82163	0.59982	0.03461	11.984	2.20596	2.15989	1.93523	0.0459	1.63258	0.4003	1.57437	2.04573	4.90127	5.00774	30.0714	44.486	6.44514	7.45301	0.61477	5.71282	2.51488	2017-02-17	09:31:34	1512765
JB1-M3-1072-3	8.4	39.45	20.15	6.31	5.89	5.61	16.37	16.59	1.72019	2.83633	2.52969	0.65201	1.70808	1.04831	0.07275	0.08401	1.77629	0.16802	3.02105	2.6117	0.57612	0.02676	12.2669	1.97545	1.94548	1.78894	0.04539	1.52451	0.38704	1.48534	1.84729	4.47168	4.69144	22.1883	51.0174	6.80971	6.66123	0.53477	6.02979	1.91556	2017-02-25	12:15:00	1512765
JB1-M3-1073-1	8.73	41.29	19.72	6.28	8.59	5.53	16.98	17.6	1.75273	2.97384	2.47187	0.75328	1.76661	1.05637	0.08819	0.09662	1.80804	0.11323	3.10157	2.65141	0.58167	0.02138	13.129	2.03992	2.17765	1.92081	0.04997	1.56639	0.4153	1.51134	1.85394	4.66295	4.98647	28.6572	45.57	6.80992	6.85338	0.32737	5.30798	2.21118	2017-02-25	12:17:00	1512765
JB1-M3-1073-2	8.11	39.67	21.02	6.34	6.35	5.8	15.38	17.98	1.73175	2.8304	2.51506	0.73011	1.75009	1.06696	0.06575	0.07513	1.82213	0.12103	3.08117	2.61059	0.60774	0.02238	12.3961	1.96668	1.93687	1.85859	0.0281	1.56428	0.4073	1.50551	1.89171	4.55501	4.89198	25.5043	47.7095	6.79709	6.96498	0.44759	4.97166	2.02228	2017-02-25	11:12:24	1512765
JB1-M3-1073-3	8.36	40.35	17.88	6.41	6.04	5.55	15.84	17.93	1.72944	2.99493	2.48788	0.65602	1.72912	1.05853	0.06258	0.08306	1.82257	0.14487	3.11506	2.62466	0.56675	0.03123	13.328	2.05384	2.03695	1.78784	0.03434	1.55545	0.3951	1.47228	1.91746	4.53904	4.87767	22.2331	47.154	6.80778	6.87547	0.51272	7.63217	2.41942	2017-02-25	12:08:32	1512765
JB1-M3-1073-4	11.29	40.83	21.83	5.82	5.5	5.5	15.36	16.16	1.77116	2.92308	2.59803	0.67396	1.7547	1.06474	0.06183	0.08547	1.85221	0.07284	3.10965	2.68727	0.57251	0.02616	13.0857	2.03881	2.07082	1.85721	0.04737	1.56472	0.44298	1.49856	1.94211	4.58209	5.262	24.1543	47.0644	8.14	6.8625	0.46762	5.56817	2.28197	2017-03-27	12:04:43	1512765
JB1-M3-1075-1	10.67	41.47	19.77	5.85	4.92	5.48	15.49	16.43	1.78338	3.01955	2.53027	0.63249	1.77773	1.10653	0.04357	0.08196	1.92583	0.08449	3.21376	2.6416	0.5669	0.02735	11.7913	2.09919	2.08065	1.84981	0.03064	1.59622	0.44341	1.51594	2.06044	4.69517	4.08351	22.971	50.488	8.06184	7.21231	0.46958	4.23119	2.56112	2017-03-27	09:37:39	1512765
JB1-M3-1075-3	10.81	37.55	21.41	6.06	7.77	5.42	14.18	17.24	1.66079	2.64568	2.4465	0.63314	1.66062	0.98295	0.06469	0.09145	1.73001	0.07351	2.87361	2.49594	0.56024	0.02499	12.2557	1.88949	1.91924	1.72016	0.04821	1.4612	0.42383	1.39398	1.83296	4.2576	4.44396	21.7882	51.5738	8.81229	6.38633	0.45835	6.52636	2.18769	2017-03-30	11:14:15	1512765
JB1-M3-1075-4	9.27	37.63	21.19	6.16	6.77	5.67	16.11	17.11	1.6701	2.66044	2.46563	0.69342	1.66658	1.01633	0.07109	0.08197	1.75135	0.14551	2.90441	2.53679	0.57623	0.02715	13.0328	1.90122	1.89552	1.73613	0.03683	1.48782	0.40839	1.42751	1.80624	4.23659	4.98436	23.6178	47.3942	9.25367	6.36759	0.6036	6.77256	1.75115	2017-03-31	14:52:45	1512765
JB1-M3-1077-2	9.27	43.32	20.44	5.34	6.26	5.53	15.23	16.1	1.8303	3.18548	2.65942	0.67907	1.86147	1.11566	0.0739	0.08398	1.97733	0.13562	3.29308	2.77991	0.60143	0.02887	12.3848	2.19272	2.17895	1.93111	0.04603	1.61436	0.41267	1.57706	2.03793	4.84398	5.45675	27.9886	45.4619	6.7437	7.55101	0.59559	4.4954	2.32275	2017-02-24	14:25:42	1512765
JB1-M3-1077-3	8.87	43.58	19.37	5.94	4.75	5.53	16.37	17.39	1.82842	3.18147	2.70393	0.65357	1.84987	1.13198	0.06598	0.08495	1.96415	0.14335	3.32057	2.80057	0.59616	0.03157	12.0936	2.1925	2.12211	1.93873	0.04555	1.64782	0.38302	1.59107	2.04085	4.84808	5.11904	26.8738	47.0083	6.79624	7.45397	0.48313	4.81763	2.17234	2017-02-25	11:08:35	1512765
JB1-M3-1077-4	9.04	43.67	19.75	6.17	4.26	5.46	16.3	16.95	1.83397	3.17984	2.69255	0.64021	1.84107	1.13112	0.06055	0.08572	1.98207	0.14382	3.32457	2.80267	0.58954	0.03289	11.7655	2.19275	2.13553	1.94737	0.0396	1.61244	0.41735	1.59425	2.08327	4.8971	4.99115	27.994	46.0778	6.70439	7.57941	0.37352	5.19037	2.14958	2017-02-23	12:01:28	1512765
JB1-M3-1077-5	9.13	40.78	20.58	5.98	5.88	5.38	15.13	16.23	1.78068	3.02621	2.55748	0.62736	1.76929	1.07267	0.06746	0.08422	1.88387	0.17426	3.17358	2.68236	0.55093	0.03054	12.0289	2.1317	2.06592	1.81355	0.03946	1.55869	0.39068	1.51543	1.95389	4.6353	4.57769	26.9279	47.1024	6.74505	7.0437	0.64055	5.88017	2.68584	2017-02-24	14:29:35	1512765
JB1-M3-108-1	8.2	43.85	19.8	5.64	8.59	5.56	15.53	15.16	1.83293	3.19649	2.72942	0.67989	1.85519	1.12376	0.07037	0.07728	1.97429	0.16376	3.31848	2.84003	0.61884	0.02921	12.2012	2.17155	2.17023	1.94602	0.03385	1.62148	0.44962	1.60026	2.047	4.86988	5.4784	27.1319	45.0806	6.56113	7.66504	0.61652	6.35844	2.08765	2017-02-20	15:20:23	1512765
JB1-M3-108-2	9.8	43.16	20.47	6.19	6.42	5.51	15.42	15.79	1.83826	3.15451	2.68188	0.68948	1.85393	1.12202	0.07536	0.08353	1.97826	0.16628	3.28869	2.77972	0.59661	0.03392	13.1067	2.19384	2.17425	1.9012	0.04152	1.60007	0.44257	1.57241	2.02337	4.88322	4.98301	27.8009	45.487	6.56939	7.41107	0.55577	5.13238	2.34777	2017-02-20	15:40:52	1512765
JB1-M3-108-3	7.98	40.96	21.67	5.55	8.4	5.5	15.38	16.32	1.72535	2.94933	2.58522	0.67401	1.75415	1.06127	0.05485	0.06875	1.91457	0.15824	3.18403	2.64576	0.58164	0.02677	11.9182	2.05981	2.02044	1.8661	0.02283	1.54739	0.43755	1.53341	1.92469	4.60457	4.69754	25.0388	48.8047	5.98133	7.087	0.58315	6.84573	2.19163	2017-02-08	16:13:10	1512765
JB1-M3-1081-1	9.46	41.69	21.51	5.48	8.2	5.33	15.71	15.36	1.78706	3.00682	2.63723	0.63418	1.79782	1.0634	0.06391	0.08026	1.91297	0.13442	3.1533	2.7004	0.57902	0.02642	11.3068	2.09733	2.1344	1.85148	0.0361	1.54511	0.41489	1.50885	1.99918	4.68134	5.07811	25.1059	49.6345	6.74072	7.30556	0.46827	5.49739	1.98604	2017-02-24	14:13:37	1512765
JB1-M3-1081-2	8.28	43.23	19.34	6.12	5.61	5.8	15.48	17.6	1.81604	3.17297	2.65719	0.68114	1.82996	1.11106	0.0611	0.07853	1.98517	0.12542	3.31893	2.75837	0.59972	0.02841	12.9278	2.16007	2.13548	1.94571	0.02747	1.62492	0.40953	1.59399	2.04201	4.85548	5.09851	24.5867	46.8154	6.75361	7.5643	0.46062	5.72517	2.06043	2017-02-24	15:11:40	1512765
JB1-M3-1081-3	8.78	41.5	20.6	6.19	7.12	5.57	15.92	16.87	1.78364	3.05505	2.62926	0.64264	1.78862	1.07063	0.05567	0.0789	1.91443	0.15087	3.17885	2.694	0.57286	0.02516	11.985	2.09432	2.09058	1.8786	0.03203	1.56023	0.40943	1.52828	1.99559	4.711	4.71392	26.7874	47.0093	6.77609	7.3053	0.5177	6.26407	2.24404	2017-02-24	16:32:15	1512765
JB1-M3-1081-4	8.82	44.32	20.34	5.38	5.03	5.3	16.08	15.86	1.88554	3.36089	2.79213	0.66114	1.91395	1.13682	0.05337	0.07632	2.04054	0.07257	3.4217	2.89544	0.6213	0.02591	9.87156	2.24383	2.15194	1.97877	0.03502	1.65466	0.42425	1.61013	2.15398	5.02993	4.18105	25.6221	52.2272	6.82776	7.86333	0.46295	5.41323	3.55146	2017-02-27	11:24:40	1512765
JB1-M3-1081-5	10.36	41.75	20.8	6.03	6.08	5.49	15.64	16.7	1.7965	3.08699	2.6461	0.66992	1.80302	1.09576	0.05896	0.08182	1.91498	0.08038	3.19264	2.72477	0.58198	0.0269	12.9698	2.10772	2.13773	1.85373	0.04464	1.58977	0.43596	1.51105	1.97266	4.69493	5.99555	32.944	40.4755	9.06456	7.07469	0.6465	5.48993	3.06817	2017-03-31	11:36:04	1512765
JB1-M3-1082-1	9.39	43.76	19.85	5.73	6.3	5.31	16.62	16.14	1.83937	3.21814	2.71328	0.65713	1.8598	1.12889	0.07059	0.08198	2.00124	0.1488	3.32536	2.81459	0.59794	0.02951	12.3221	2.23085	2.17448	1.95535	0.0394	1.60911	0.43116	1.60285	2.06138	4.92014	4.2692	24.8501	48.6262	6.64764	7.54238	0.52812	5.61485	2.40679	2017-02-22	14:19:32	1512765
JB1-M3-1082-2	9.26	41.87	21.29	5.85	6.29	5.53	15.22	16.15	1.77942	3.03928	2.62591	0.66112	1.78871	1.08674	0.06344	0.07747	1.9291	0.13321	3.23259	2.68131	0.57301	0.03173	11.8945	2.12726	2.08939	1.86624	0.02803	1.56726	0.42093	1.51066	1.98925	4.7085	4.53086	23.286	50.4608	6.58756	7.23302	0.53938	6.10163	2.08902	2017-02-21	11:50:36	1512765
JB1-M3-1082-3	9.24	42.67	20.22	5.84	5.47	5.47	15.62	16.3	1.80239	3.09483	2.6588	0.62966	1.82423	1.09958	0.05835	0.07995	1.96857	0.13519	3.23334	2.7383	0.5873	0.0339	11.3798	2.16442	2.14285	1.89594	0.03311	1.57481	0.4313	1.53703	2.04964	4.76884	4.72158	25.2497	49.2842	6.6136	7.43829	0.48454	6.41041	2.25339	2017-02-22	10:20:35	1512765
JB1-M3-1082-5	10.32	42.7	20.48	5.98	6.16	5.59	16.43	16.43	1.81764	3.12903	2.63995	0.72224	1.84817	1.1151	0.05691	0.07791	1.94615	0.11171	3.2628	2.7528	0.60924	0.02661	12.5312	2.14826	2.12748	1.93495	0.03111	1.59282	0.44739	1.56301	2.03641	4.87988	4.53873	20.22	52.133	6.66107	7.42687	0.46493	5.63104	1.86885	2017-02-22	15:11:57	1512765
JB1-M3-1082-6	8.85	37.65	23.07	6.64	7.56	5.77	15.99	18.03	1.64556	2.6215	2.38471	0.6705	1.65675	0.97269	0.06232	0.08087	1.71926	0.17015	2.89887	2.45633	0.56763	0.02188	12.591	1.86305	1.82602	1.67507	0.03058	1.42429	0.43551	1.42538	1.77416	4.23487	4.60439	23.9674	48.4415	6.67369	6.3677	0.62274	5.82761	2.25027	2017-02-22	16:16:31	1512765
JB1-M3-1084-1	8.55	41.9	20.86	6.49	4.23	5.73	17.54	17.47	1.73944	3.0166	2.52933	0.65101	1.77216	1.0741	0.06697	0.0934	1.86026	0.11175	3.0987	2.63142	0.56625	0.02198	12.8211	2.05846	2.00624	1.81498	0.0401	1.54669	0.44376	1.53503	1.8935	4.55964	5.12499	28.9017	45.3728	7.56126	6.88959	0.44052	3.86676	1.90433	2017-03-17	15:02:25	1512765
JB1-M3-1084-2	9.6	41.13	21.43	6.38	3.35	5.49	15.81	16.92	1.76085	2.96249	2.5629	0.56825	1.75429	1.09148	0.05446	0.07835	1.88461	0.14164	3.12838	2.6509	0.5609	0.03205	11.1248	2.0798	1.96954	1.80353	0.02867	1.56907	0.426	1.48925	1.96078	4.52031	4.29613	21.1007	52.5401	7.5456	6.96941	0.60837	5.04505	1.81091	2017-03-17	11:31:40	1512765
JB1-M3-1085-1	7.83	39.65	19.94	6.62	7.73	5.57	15.82	18.19	1.70119	2.87527	2.49999	0.61402	1.682	1.02823	0.07077	0.08375	1.79881	0.16839	3.04163	2.5533	0.54482	0.03182	13.8056	2.01113	1.99592	1.77627	0.03525	1.52098	0.42266	1.43283	1.86184	4.4652	5.06371	29.4505	41.741	5.91815	6.69827	0.62667	5.42399	2.16163	2017-02-07	09:22:32	1512765
JB1-M3-1085-2	9.6	40.99	22.27	5.86	6	5.25	16.79	16.8	1.75913	2.93768	2.61932	0.6461	1.75303	1.0661	0.07722	0.08496	1.85641	0.1484	3.12374	2.67274	0.58948	0.02872	12.2416	2.04325	1.98272	1.85015	0.05165	1.56427	0.4182	1.47455	1.91685	4.56455	5.22717	34.0369	41.4131	7.57957	6.97979	0.52354	5.98274	1.87626	2017-03-17	15:48:59	1512765
JB1-M3-1086-1	8.53	41.74	17.17	6.16	6.02	5.27	15.18	16.64	1.77505	3.12197	2.60381	0.63801	1.77121	1.10269	0.05879	0.08215	1.8446	0.12485	3.1714	2.67795	0.56109	0.03011	13.006	2.11436	2.10004	1.78968	0.04322	1.59664	0.41429	1.47665	1.9592	4.61289	5.28768	32.5216	39.0043	6.83047	7.05644	0.73586	8.00647	2.43255	2017-02-27	11:39:27	1512765
JB1-M3-1086-2	9.03	41.1	19.56	5.83	5.02	5.63	15.8	16.93	1.78036	3.08888	2.61978	0.69124	1.78116	1.0852	0.07364	0.08411	1.88177	0.09114	3.15886	2.72886	0.60843	0.02537	13.0893	2.03693	2.1104	1.85832	0.04994	1.58009	0.41975	1.50401	1.96049	4.65214	5.66261	31.0166	41.5603	7.53524	7.22225	0.54407	5.01407	2.23141	2017-03-17	10:19:35	1512765
JB1-M3-1086-C	9.52	42.83	20.23	5.38	5.19	5.18	16.22	15.75	1.83081	3.17051	2.68769	0.65545	1.82498	1.11879	0.0547	0.08322	1.95966	0.1221	3.28295	2.78902	0.60039	0.02732	12.24	2.18163	2.13215	1.91245	0.03018	1.62605	0.43115	1.55769	2.03601	4.78641	5.50288	28.4985	44.2429	7.54652	7.48054	0.72142	5.31947	2.5561	2017-03-17	11:34:55	1512765
JB1-M3-1088-1	8.6	42.7	18.94	5.99	5.34	5.47	16.76	16.73	1.81436	3.10853	2.68806	0.6835	1.82921	1.12989	0.07729	0.08934	1.94763	0.15565	3.24831	2.78196	0.59557	0.03405	12.3463	2.15861	2.17391	1.93077	0.04787	1.63252	0.3787	1.59037	1.96573	4.79278	5.30018	25.7554	46.4466	6.83845	7.30414	0.58288	5.99508	2.32823	2017-02-27	16:02:29	1512765
JB1-M3-1088-2	8.84	40.95	20.66	6.09	7.35	5.43	15.89	15.78	1.74814	2.88112	2.60454	0.66671	1.7567	1.0639	0.06079	0.07399	1.83803	0.1736	3.0663	2.66577	0.60174	0.0308	10.9434	2.00455	1.98757	1.79562	0.02904	1.53224	0.43469	1.48332	1.96445	4.5301	5.52834	26.1153	47.6137	6.79502	7.05579	0.3825	6.1508	1.87612	2017-02-25	10:57:26	1512765
JB1-M3-1093-2	8.77	47.16	17.81	5.32	1.23	5.18	17.52	16.88	1.94086	3.64	2.90271	0.68073	1.95465	1.25207	0.08956	0.09685	2.10193	0.02374	3.54551	3.02326	0.60722	0.03677	11.3217	2.41063	2.42559	2.28219	0.07889	1.81466	0.3958	1.74941	2.13552	5.19601	5.90038	32.6229	41.2492	6.77819	8.26476	0.25774	3.23863	-0.20739	2017-02-25	09:40:24	1512765
JB1-M3-1093-2	8.95	46.49	18.14	5.52	3.75	5.52	16.58	15.1	1.9581	3.4611	2.93048	0.72574	1.9656	1.22275	0.08275	0.08332	2.09251	0.10723	3.48554	2.99928	0.62936	0.03759	11.8961	2.33326	2.4034	2.09754	0.06165	1.73997	0.4171	1.64675	2.17314	5.19626	5.8937	31.2344	42.6243	6.77834	7.97023	0.3486	4.29441	1.8239	2017-02-25	09:40:44	1512765
JB1-M3-1093-3	9.23	42.2	20.6	5.78	4.73	5.66	15.89	16.66	1.82167	3.14645	2.6396	0.63843	1.82163	1.11951	0.06028	0.07753	1.96044	0.16183	3.29241	2.74609	0.58751	0.03516	11.1967	2.17353	2.13393	1.89397	0.02845	1.60409	0.41033	1.53728	2.06346	4.82177	4.76459	28.6983	45.8194	6.71545	7.42809	0.40604	5.98757	1.78178	2017-02-24	11:57:40	1512765
JB1-M3-1095-1	8.33	42.69	19.54	5.87	5.55	5.57	15.49	17.24	1.83439	3.18384	2.67031	0.6612	1.83134	1.12327	0.08128	0.08341	1.92901	0.13828	3.28379	2.77972	0.60549	0.02668	11.4963	2.15699	2.14714	1.97493	0.04539	1.66325	0.39382	1.54634	1.99376	4.82292	4.89377	32.1677	43.3853	6.80365	7.40879	0.44047	4.73974	1.80235	2017-02-25	11:27:11	1512765
JB1-M3-1095-2	8.4	43.33	21.34	6.18	3	5.61	17.16	17.71	1.84861	3.17193	2.68609	0.6659	1.85271	1.14175	0.07282	0.0782	1.95685	0.15146	3.30924	2.77063	0.60035	0.03027	11.405	2.21777	2.17029	1.94354	0.03421	1.64677	0.42285	1.5483	2.05596	4.81934	5.62197	32.4095	41.1544	6.78808	7.45232	0.34002	2.70938	1.08785	2017-02-25	10:26:38	1512765
JB1-M3-1096-1	9.05	45.88	18.82	5.4	4.61	5.26	15.1	15.39	1.9193	3.44815	2.78812	0.698	1.94448	1.19125	0.05201	0.07176	2.06279	0.08116	3.48638	2.91871	0.62489	0.11642	11.1384	2.33591	2.28968	2.0421	0.02545	1.71313	0.44595	1.63985	2.19209	5.15729	4.22404	17.1483	56.3175	7.01372	8.02894	0.43167	6.41792	2.06999	2017-03-02	11:25:26	1512765
JB1-M3-1096-2	9.33	46.04	18.64	5.71	5.54	5.31	16.55	15.1	1.90275	3.38078	2.81496	0.70155	1.93716	1.1764	0.06669	0.078	2.06509	0.13362	3.46911	2.93125	0.62366	0.03111	13.1638	2.30266	2.29462	2.05301	0.04249	1.69303	0.43997	1.65611	2.13181	5.13351	5.3773	22.5379	47.3865	6.76482	7.9074	0.54798	6.07744	1.94714	2017-02-24	15:47:03	1512765
JB1-M3-1096-3	8.61	43.61	18.45	5.65	6.61	5.22	15.56	16.21	1.85618	3.27417	2.68629	0.68576	1.86386	1.12138	0.07271	0.07856	1.98676	0.14059	3.36073	2.8364	0.59325	0.0285	12.9524	2.24589	2.1974	1.9404	0.04225	1.65852	0.42446	1.57799	2.06306	4.91613	4.54752	26.4095	45.5578	6.80457	7.56665	0.58871	7.17057	2.34366	2017-02-25	11:46:16	1512765
JB1-M3-1096-5	10.08	40.73	19.69	6.39	7.96	5.66	16.01	17.15	1.74157	2.92092	2.56239	0.69596	1.77797	1.07183	0.04774	0.07557	1.84875	0.11973	3.07859	2.64771	0.6033	0.03026	12.7769	2.00663	2.05546	1.79129	0.03412	1.52822	0.43312	1.47346	1.95286	4.60846	5.79201	23.8836	47.0008	8.16656	6.99583	0.58341	6.27205	2.41113	2017-03-28	09:58:22	1512765
JB1-M3-1097-1	8.54	45.93	21.37	5.21	4.98	5.69	16.45	15.66	1.93531	3.38295	2.83078	0.71929	1.9526	1.19222	0.07315	0.0733	2.1003	0.116	3.48913	2.92811	0.61964	0.03313	11.425	2.33429	2.29992	2.06143	0.02713	1.69969	0.44176	1.64941	2.18185	5.1482	5.017	26.3968	50.5009	7.13965	8.07712	0.32126	4.18136	0.70489	2017-03-06	16:13:00	1512765
JB1-M3-1097-3	10.16	43.22	20.1	5.35	3.9	5.55	16.25	14.89	1.85204	3.21135	2.69949	0.65866	1.85999	1.14115	0.04523	0.07406	2.00695	0.10089	3.34757	2.78496	0.59841	0.03363	11.9513	2.21848	2.21265	1.93338	0.01986	1.64743	0.453	1.5866	2.1085	4.92594	4.77458	24.0162	49.8359	7.5663	7.62806	0.48506	5.42947	1.3572	2017-03-17	15:12:46	1512765
JB1-M3-11-1	8.36	42.68	20.82	6.03	6.41	5.53	16.79	15.28	1.81317	3.0946	2.69958	0.63015	1.82552	1.10771	0.04294	0.07359	1.95529	0.1441	3.29657	2.75971	0.59868	0.10855	11.0584	2.1812	2.07575	1.87502	0.01745	1.62201	0.44808	1.56228	2.0914	4.82573	4.61046	23.8435	51.1217	7.0568	7.53187	0.34071	6.07673	2.41889	2017-03-03	16:06:17	1512765
JB1-M3-11-2	7.31	41.72	22.42	5.37	7.74	5.46	17.06	16.45	1.78301	3.02114	2.65661	0.66571	1.8044	1.0586	0.03371	0.07109	1.9472	0.10318	3.20385	2.72519	0.60574	0.02578	11.3667	2.12804	2.10663	1.89506	0.0117	1.56465	0.46094	1.55717	2.0217	4.74312	4.55632	24.0866	48.9801	7.03375	7.32421	0.41795	7.05163	2.55717	2017-03-03	10:08:49	1512765
JB1-M3-110-1	7.45	39.28	21.93	5.81	8.36	5.52	15.32	16.28	1.72895	2.83542	2.56226	0.69897	1.72674	1.04085	0.06341	0.07787	1.8343	0.16398	3.07101	2.63984	0.58989	0.02929	12.2929	1.99977	2.04117	1.81218	0.02503	1.51602	0.41319	1.47564	1.88582	4.54344	4.87602	27.2884	46.6252	7.26639	6.87221	0.57783	7.39065	2.17289	2017-03-08	12:01:22	1512765
JB1-M3-110-2	8.03	41.35	23.16	5.97	6.06	5.57	16.22	16.99	1.78105	3.02076	2.60666	0.67423	1.80679	1.08257	0.06288	0.07168	1.94348	0.17	3.20754	2.69099	0.60982	0.02841	11.3587	2.10372	2.07028	1.85706	0.0243	1.54264	0.4628	1.53698	2.00997	4.73529	5.01063	31.853	45.0012	7.05538	7.41791	0.37433	5.69996	2.12526	2017-03-03	16:03:06	1512765
JB1-M3-110-3	7.33	40.74	20.42	6.46	7.23	5.42	15.75	17.3	1.73566	2.86385	2.55582	0.65173	1.76144	1.05068	0.04682	0.08116	1.85652	0.1723	3.05747	2.6117	0.58377	0.1065	11.8851	2.03742	1.97114	1.71648	0.02773	1.5063	0.42708	1.47372	1.98016	4.541	4.45307	23.4525	50.5394	7.2604	6.94327	0.44862	6.23578	1.78639	2017-03-08	11:49:00	1512765
JB1-M3-110-4	8.21	40.19	21.77	5.53	8.02	5.48	15.33	16.03	1.74833	2.89134	2.60793	0.66737	1.76832	1.057	0.04042	0.0722	1.84869	0.15007	3.07629	2.65574	0.60739	0.031	10.8197	2.0088	2.02233	1.80914	0.01528	1.51842	0.45489	1.47892	1.96358	4.55611	4.87392	22.0229	51.5333	7.2653	7.04987	0.51486	7.80641	2.51755	2017-03-08	11:57:28	1512765
JB1-M3-110-C	7.3	43.87	18.1	6.27	4.62	5.52	16.45	16.85	1.85095	3.35023	2.70056	0.65319	1.86467	1.15448	0.03531	0.08153	1.98972	0.1347	3.34766	2.82487	0.61303	0.11306	11.1497	2.2115	2.16497	1.9193	0.0328	1.65669	0.42041	1.5881	2.16664	4.90379	5.06764	27.6121	46.6775	7.25341	7.79509	0.49317	5.89297	2.80679	2017-03-08	10:53:19	1512765
JB1-M3-1100-1	9.09	40.52	21.58	5.46	5.99	5.53	15.96	15.9	1.75753	2.97202	2.58646	0.66166	1.78486	1.05005	0.06025	0.0782	1.88862	0.1711	3.12324	2.69281	0.5869	0.02718	11.8224	2.05316	2.06693	1.8734	0.03704	1.56494	0.41752	1.51153	1.95786	4.62625	4.83266	25.7892	49.224	7.55728	7.19811	0.49144	4.81197	2.6078	2017-03-17	14:52:45	1512765
JB1-M3-1100-2	10.15	40.72	19.88	5.99	5.48	5.54	14.8	16.93	1.74945	2.92099	2.56784	0.67788	1.73782	1.07368	0.08022	0.08717	1.84021	0.04875	3.05127	2.65001	0.57772	0.02788	12.62	1.99027	2.04094	1.80583	0.0548	1.53559	0.40595	1.4483	1.91028	4.43245	5.40642	26.9651	44.0978	8.79337	6.73713	0.73323	7.09712	3.09601	2017-03-30	11:12:02	1512765
JB1-M3-1101-2	10.03	41.65	19.53	6.24	4.23	5.83	16.07	18.16	1.78941	3.04063	2.62427	0.67919	1.76983	1.0968	0.05259	0.08333	1.88766	0.08283	3.19616	2.704	0.59174	0.02947	14.13	2.09153	2.10866	1.89892	0.031	1.60576	0.43259	1.51715	1.99098	4.65638	5.42693	27.5207	41.9343	8.22524	7.10025	0.3669	4.68155	1.6196	2017-03-28	11:32:15	1512765
JB1-M3-1102-1	9.45	41.19	21.73	5.62	5.58	5.95	16.2	18.2	1.79703	2.93867	2.62141	0.72181	1.81452	1.10935	0.11243	0.0836	1.86287	0.13088	3.10759	2.70048	0.61952	0.03229	11.001	2.01348	2.18683	1.94088	0.04717	1.58042	0.4078	1.51155	1.9023	4.65735	5.42503	24.8029	48.3186	6.69086	7.11404	0.50947	3.54221	0.97364	2017-02-23	09:40:15	1512765
JB1-M3-1102-2	9.17	41.67	20.85	6.21	4.79	5.8	15.29	18.08	1.78525	3.0494	2.56996	0.65744	1.7889	1.10605	0.06467	0.0767	1.93261	0.11875	3.20812	2.66786	0.5796	0.03031	13.0576	2.09662	2.10225	1.88319	0.02921	1.56877	0.44836	1.51771	2.0091	4.68084	5.27214	28.0493	44.2319	6.6531	7.32087	0.5503	4.55987	2.09478	2017-02-22	14:32:14	1512765
JB1-M3-1103-1	9.55	41.67	21.31	5.52	4.49	5.48	15.36	17.21	1.77706	2.96364	2.62162	0.6761	1.81245	1.10282	0.04641	0.07906	1.91865	0.10969	3.21167	2.70315	0.60497	0.02749	11.1363	2.09065	2.05967	1.92687	0.03616	1.623	0.45367	1.51209	2.01488	4.71726	4.50897	25.3614	49.7752	7.57647	7.37017	0.45511	4.54687	2.64003	2017-03-17	15:44:28	1512765
JB1-M3-1105-1	10.26	44.06	20.05	5.97	4.86	5.53	16.62	16.37	1.873	3.25177	2.75945	0.68753	1.87123	1.16433	0.06371	0.08466	2.0056	0.12284	3.37921	2.86063	0.61542	0.03136	12.7692	2.23977	2.19215	2.00154	0.03729	1.65414	0.44591	1.61591	2.10443	4.94019	5.36857	26.8933	45.5092	6.6887	7.64791	0.47192	4.2789	1.68999	2017-02-22	16:41:23	1512765
JB1-M3-1107-1	7.72	41.21	19.87	6.05	7.85	5.44	15.92	17.61	1.75611	3.02524	2.61766	0.61157	1.76333	1.08618	0.05494	0.07028	1.92831	0.08278	3.21893	2.68937	0.55666	0.028	11.8162	2.13589	2.11538	1.92276	0.03063	1.59911	0.43272	1.54133	1.98594	4.70507	4.63308	26.3719	48.1509	7.67615	7.33654	0.51247	6.96174	2.20434	2017-03-21	09:53:24	1512765
JB1-M3-1107-2	7.91	42.51	20.51	5.81	7.39	5.26	15.67	16.63	1.82063	3.12466	2.72259	0.6339	1.82808	1.09259	0.06356	0.07595	1.98517	0.15054	3.27101	2.76883	0.59667	0.02851	11.2314	2.14154	2.08876	1.89495	0.03112	1.59021	0.41811	1.55377	2.07754	4.82374	4.5192	28.3476	44.9554	7.59476	7.63769	0.48868	6.74546	2.86561	2017-03-20	09:59:03	1512765
JB1-M3-1107-3	10.12	38.9	22.32	5.59	8.08	5.55	14.7	16.94	1.68159	2.7745	2.46604	0.59431	1.68057	1.03307	0.05269	0.0907	1.81731	0.10624	3.05904	2.54914	0.53079	0.02018	12.4793	2.00221	1.93911	1.77306	0.02643	1.53608	0.43455	1.46526	1.86839	4.41359	4.52196	24.8265	48.4706	8.10586	6.70754	0.62793	5.44904	2.54296	2017-03-27	11:15:37	1512765
JB1-M3-1107-4	8.32	42.69	20.72	5.92	5.96	5.62	16.74	16.51	1.83259	3.16949	2.69476	0.65713	1.84167	1.11328	0.06323	0.07716	1.97866	0.11815	3.31014	2.75369	0.59314	0.02852	11.9481	2.18869	2.12749	1.92329	0.02292	1.61118	0.42726	1.54855	2.07906	4.80789	5.28277	28.1933	45.8796	7.5981	7.55638	0.45088	6.58546	2.19105	2017-03-20	11:04:50	1512765
JB1-M3-1107-6	10.65	42.23	20.66	5.23	6.41	5.68	15.28	15.42	1.81674	3.13375	2.62445	0.64941	1.81194	1.11916	0.04273	0.07478	1.96891	0.11222	3.28566	2.73846	0.60083	0.02739	11.9824	2.15328	2.0606	1.83176	0.0164	1.58825	0.46642	1.55151	2.10939	4.81526	4.08702	23.5427	49.8612	7.54632	7.42701	0.42247	5.53379	1.78738	2017-03-17	11:34:07	1512765
JB1-M3-1108-1	9.47	44	20.81	6.01	4.72	5.47	16.87	16.37	1.8607	3.20049	2.72255	0.66139	1.85256	1.14423	0.06643	0.08075	2.01208	0.15806	3.32938	2.80629	0.61179	0.03173	12.9616	2.21462	2.1395	1.91888	0.03294	1.62343	0.46392	1.5756	2.08405	4.87563	5.29601	30.1466	43.6427	7.54351	7.51897	0.52905	3.95993	2.22091	2017-03-17	11:27:26	1512765
JB1-M3-1108-4	9.69	45.14	20.16	6.08	6.71	5.43	16.6	16.58	1.87392	3.29523	2.7734	0.67701	1.9022	1.1662	0.07923	0.08194	2.04292	0.14362	3.39257	2.86211	0.61243	0.03026	12.5395	2.26449	2.20077	2.00963	0.04611	1.65389	0.44095	1.63502	2.05983	5.00456	5.16964	28.1689	45.4584	6.65846	7.7132	0.65632	4.53839	2.57174	2017-02-22	14:53:01	1512765
JB1-M3-1109-1	9.07	40.2	20.75	6.81	8.27	5.47	16.77	16.56	1.71676	2.83217	2.52253	0.58518	1.67664	1.04012	0.05552	0.08147	1.82993	0.17037	3.0684	2.58558	0.53229	0.02928	12.5085	2.02789	1.92785	1.6838	0.02824	1.48608	0.44387	1.43739	1.89704	4.4386	4.24679	25.4136	47.7853	7.53684	6.66878	0.75642	7.40642	3.18054	2017-03-17	10:23:03	1512765
JB1-M3-111-1	6.98	39.65	21.76	5.27	8.27	5.61	16.1	16.93	1.70182	2.83912	2.57706	0.67751	1.7254	1.03616	0.06179	0.07661	1.82436	0.1303	3.05187	2.62149	0.60364	0.02787	11.8404	1.9896	1.98724	1.83246	0.02743	1.53627	0.42086	1.4873	1.88125	4.53766	4.53883	31.6262	50.8459	7.26274	6.90691	0.52416	7.30263	2.0532	2017-03-08	11:53:56	1512765
JB1-M3-111-2	7.79	43.02	18.43	6.16	8.07	5.38	15.63	17.01	1.83331	3.17328	2.71395	0.70121	1.84913	1.13488	0.05172	0.07986	1.94398	0.15474	3.29348	2.80964	0.62577	0.11334	12.0808	2.14609	2.16914	1.92592	0.02845	1.62299	0.41392	1.54951	2.07442	4.87954	4.92592	22.2951	50.9036	7.25425	7.56875	0.38157	7.30905	2.36979	2017-03-08	10:56:10	1512765
JB1-M3-111-3	10.55	41.88	21.11	5.46	5.64	5.41	15.42	16.38	1.8027	3.06386	2.66579	0.65819	1.79895	1.10172	0.05722	0.07453	1.95187	0.08342	3.24402	2.75391	0.58103	0.02782	12.2974	2.16693	2.09892	1.91455	0.02263	1.61821	0.47456	1.53787	2.02189	4.80544	4.49886	26.4808	48.9304	5.75234	7.35157	0.46483	5.83419	1.55123	2017-02-03	11:04:02	1512765
JB1-M3-1110-1	9.61	40.12	19.91	5.91	6.22	5.1	16.01	16.55	1.73881	2.91862	2.56297	0.62495	1.71371	1.06635	0.06393	0.08341	1.82568	0.14983	3.09264	2.65025	0.57443	0.0253	11.743	2.04298	1.96402	1.78172	0.04575	1.55371	0.40054	1.45663	1.91276	4.48603	4.26375	28.1082	46.4365	7.54727	6.80967	0.64637	7.12621	3.207	2017-03-17	11:36:01	1512765
JB1-M3-1110-2	9.11	44.93	18.13	6.33	3.77	5.55	15.87	17.24	1.87153	3.38505	2.76985	0.64678	1.89422	1.17286	0.0638	0.08129	2.02419	0.12391	3.42822	2.87747	0.61148	0.03252	12.2253	2.26157	2.22571	2.05978	0.03214	1.67707	0.42277	1.62963	2.12297	5.06627	4.46119	29.6215	44.7051	7.5621	7.94675	0.447	4.52686	2.11268	2017-03-17	15:04:56	1512765
JB1-M3-1110-3	10.14	38.83	22.34	6.01	6.38	5.3	15.74	15.85	1.68694	2.74485	2.53513	0.64565	1.70726	1.0112	0.06252	0.08764	1.79938	0.10403	2.96198	2.58338	0.57987	0.02978	11.7751	1.95363	1.93535	1.728	0.06332	1.47669	0.42218	1.45102	1.89344	4.37131	4.46179	22.1253	51.7599	8.26375	6.62958	0.46694	5.99866	2.50332	2017-03-28	14:34:31	1512765
JB1-M3-1110-4	9.32	42.83	20.36	6.26	5.12	5.38	17.09	16.97	1.81543	3.08454	2.69139	0.62033	1.79217	1.11408	0.06545	0.08652	1.93599	0.1468	3.22161	2.75278	0.58589	0.03457	11.673	2.13477	2.09955	1.89089	0.03791	1.61317	0.44027	1.53079	2.02476	4.72271	5.17569	30.4871	44.67	7.51279	7.28749	0.54232	5.78488	2.36784	2017-03-17	09:22:59	1512765
JB1-M3-1110-5	9.03	43.52	21	6.15	5.15	5.53	16.5	17.13	1.83526	3.22863	2.73199	0.65731	1.84912	1.1165	0.06291	0.07553	1.97467	0.10933	3.30007	2.78792	0.61198	0.0264	11.8836	2.13692	2.13311	1.98433	0.03625	1.60854	0.43508	1.58791	2.06503	4.87544	5.23165	27.9589	45.164	7.54106	7.76142	0.4559	4.38235	2.37422	2017-03-17	11:20:10	1512765
JB1-M3-1110-6	9.22	43.04	21.15	5.92	5.84	5.26	15.74	17.16	1.81882	3.16892	2.69094	0.62092	1.83483	1.11261	0.06876	0.07805	1.96651	0.10963	3.33102	2.77039	0.58336	0.0273	11.6084	2.17	2.10172	1.96962	0.04199	1.61965	0.4204	1.58666	2.03987	4.87282	4.54646	29.3652	45.9658	7.57457	7.66141	0.51645	6.06032	2.41434	2017-03-17	15:36:34	1512765
JB1-M3-1111-4	10.04	43.77	20.14	5.62	5.46	5.61	16.33	14.64	1.85608	3.22035	2.76911	0.67852	1.87034	1.14775	0.03994	0.07278	2.00955	0.11694	3.35791	2.83769	0.6195	0.03059	12.8292	2.21935	2.1764	1.94026	0.02077	1.64655	0.47079	1.58752	2.11619	4.94418	5.76747	25.6047	47.2797	7.52	7.71478	0.56368	5.05797	2.33322	2017-03-17	09:46:18	1512765
JB1-M3-1111-5	10.31	42.97	20.15	5.83	7.22	5.44	15.12	17.03	1.82853	3.13439	2.69125	0.71077	1.85948	1.11887	0.06657	0.09033	1.96108	0.07177	3.27361	2.78848	0.61726	0.02486	11.6617	2.1322	2.15945	1.9291	0.05188	1.60985	0.43843	1.54169	2.04494	4.85042	4.9195	23.4278	50.071	8.13919	7.4905	0.61737	6.02899	3.83658	2017-03-27	12:03:54	1512765
JB1-M3-1111-C	10.06	44.01	19.65	5.54	5.29	5.42	17.64	14.97	1.85756	3.25568	2.76062	0.66215	1.84188	1.14398	0.06085	0.08223	2.0013	0.13827	3.334	2.84224	0.60343	0.0333	12.1799	2.23152	2.23484	1.9579	0.03848	1.67366	0.43608	1.58808	2.07952	4.84954	5.44306	25.4468	46.7142	7.50898	7.56673	0.55903	5.60617	2.36001	2017-03-17	09:03:07	1512765
JB1-M3-1114-1	10.14	42.59	21.03	6.08	5.3	5.76	15.73	17.02	1.80952	3.12593	2.65631	0.64843	1.83059	1.13357	0.05568	0.07992	1.93311	0.12547	3.28458	2.71033	0.60096	0.0342	12.508	2.14493	2.10221	1.92596	0.03217	1.62087	0.43581	1.53455	2.036	4.81051	5.43026	22.8699	48.8518	6.58482	7.39024	0.46975	4.65354	2.14777	2017-02-21	11:41:47	1512765
JB1-M3-1114-4	9.08	44.14	19.18	5.62	4.19	5.63	15.72	16.72	1.83558	3.26431	2.74085	0.65274	1.86912	1.14411	0.06136	0.07348	1.99103	0.11591	3.32835	2.81605	0.62057	0.02952	11.5823	2.17083	2.18063	1.99478	0.03249	1.63384	0.42907	1.61533	2.08981	4.90083	5.00381	25.1498	48.1492	6.67213	7.72713	0.47124	4.60065	1.55258	2017-02-22	15:58:39	1512765
JB1-M3-1114-5	10.03	44.35	19.93	5.61	3.96	5.59	16.7	15.56	1.85804	3.24786	2.78565	0.65394	1.90175	1.15776	0.06481	0.08006	2.00588	0.15473	3.32904	2.8453	0.61622	0.03462	11.8386	2.24037	2.22333	1.98894	0.04367	1.64937	0.44612	1.60608	2.1038	4.91111	5.45104	23.7596	49.7405	6.69573	7.69147	0.47688	4.28022	1.81247	2017-02-23	10:08:50	1512765
JB1-M3-1114-6	9.66	41.31	19.95	6.4	5.36	5.42	15.49	16.54	1.77615	3.02113	2.61317	0.63628	1.74115	1.09713	0.05812	0.08443	1.85268	0.09826	3.14796	2.69503	0.57278	0.031	12.8297	2.03827	2.0328	1.82547	0.04224	1.59123	0.41989	1.47586	1.94337	4.55963	5.02375	29.939	43.6998	8.1499	6.91563	0.60143	7.20309	2.49819	2017-03-27	12:11:44	1512765
JB1-M3-1114-7	9.38	43.05	18.82	6.55	4.05	5.66	15.63	17.95	1.82689	3.21163	2.62866	0.65953	1.83298	1.13053	0.05685	0.08309	1.96982	0.12888	3.294	2.77412	0.5791	0.03366	12.5169	2.18984	2.15995	1.95678	0.03735	1.61543	0.43463	1.57897	2.07552	4.85841	4.41125	23.9066	49.0676	6.57066	7.4561	0.43273	5.208	2.0711	2017-02-20	16:21:34	1512765
JB1-M3-1115-1	8.72	42.07	21.19	5.52	5.69	5.63	15.78	16.12	1.80317	3.12274	2.63952	0.6624	1.81989	1.09397	0.07683	0.08108	1.9337	0.15181	3.22176	2.74743	0.58668	0.03352	11.8158	2.12609	2.17185	1.91121	0.04601	1.59458	0.40356	1.56138	2.0079	4.76799	4.85685	27.1506	46.9954	6.74154	7.39201	0.50034	4.01667	1.9472	2017-02-24	14:17:15	1512765
JB1-M3-1117-1	11.01	40.69	20.76	6.14	5.55	5.53	15.17	15.94	1.73907	2.90315	2.50854	0.65427	1.73725	1.06083	0.06592	0.08512	1.83648	0.0452	3.06724	2.61666	0.5556	0.02618	12.8598	2.03106	2.09706	1.79977	0.04156	1.56292	0.4296	1.46248	1.88739	4.47395	5.12148	23.4416	48.8372	8.47602	6.77148	0.58413	6.19742	1.93293	2017-03-29	10:23:23	1512765
JB1-M3-1117-3	9.41	42.16	22.95	5.56	6.01	5.54	16.55	17.09	1.79985	3.06557	2.62318	0.63098	1.82849	1.094	0.06106	0.08574	1.95878	0.13641	3.24898	2.75174	0.57873	0.02863	11.2773	2.15827	2.11088	1.93689	0.04526	1.58193	0.43253	1.57115	2.01022	4.75818	4.43387	21.9258	52.5387	5.95625	7.42933	0.60766	4.30518	1.75869	2017-02-08	14:45:29	1512765
JB1-M3-1118-1	10.21	46.11	18.64	6.6	4.78	5.65	16.92	16.78	1.91912	3.38957	2.80318	0.70418	1.9169	1.20168	0.06224	0.08292	2.04672	0.07556	3.44917	2.93032	0.62368	0.03241	13.5094	2.26207	2.27442	2.07587	0.03592	1.72322	0.43313	1.62321	2.14167	5.08824	4.90414	23.6899	47.8205	7.95587	7.88364	0.428	4.19497	2.20458	2017-03-24	11:37:47	1512765
JB1-M3-1118-2	8.62	42.3	20.74	5.61	5.09	5.68	15.96	15.72	1.80302	3.1214	2.67883	0.62174	1.81184	1.10108	0.05842	0.07905	1.94638	0.15896	3.24965	2.7594	0.5735	0.03246	11.7249	2.16733	2.1442	1.89242	0.03564	1.5917	0.42187	1.55458	2.04542	4.74952	5.26092	27.7443	46.2295	6.45922	7.39146	0.45727	5.30921	1.61915	2017-02-17	10:00:15	1512765
JB1-M3-1118-3	9.18	43.06	21.33	6.15	5.79	5.64	15.72	16.96	1.80182	3.15086	2.61497	0.63991	1.80515	1.09389	0.05566	0.07628	1.95798	0.10791	3.31145	2.73059	0.5804	0.02545	12.0717	2.13374	2.14623	1.95182	0.02688	1.56833	0.46019	1.57648	2.02355	4.83107	5.33053	27.5759	47.7161	6.56007	7.49064	0.38223	4.67349	1.64188	2017-02-20	15:14:32	1512765
JB1-M3-1119-1	9.88	40.19	21.42	5.5	5.54	5.73	14.54	16.51	1.72423	2.85719	2.42363	0.66656	1.71922	1.05046	0.06081	0.08522	1.81738	0.08356	3.06054	2.5859	0.55386	0.02492	12.4016	2.02057	2.05469	1.77476	0.04047	1.52803	0.44933	1.46255	1.8901	4.47382	5.06256	28.737	43.4079	8.4437	6.71513	0.56117	5.11609	1.36681	2017-03-28	16:37:02	1512765
JB1-M3-1119-c	8.92	37.55	22.68	6.19	8.43	5.5	15.74	18.25	1.66325	2.6391	2.34808	0.66316	1.64316	0.95589	0.08085	0.0823	1.70587	0.1475	2.87776	2.47696	0.56633	0.02088	12.0182	1.85436	1.9636	1.69435	0.04521	1.42209	0.39239	1.36852	1.78026	4.29242	4.63662	24.4215	47.9316	6.7204	6.4507	0.46903	5.09024	1.86904	2017-02-24	12:48:58	1512765
JB1-M3-112-1	7.5	42.03	20.36	5.79	5.87	5.37	15.25	18.39	1.77204	3.07145	2.61741	0.59763	1.79684	1.09045	0.03	0.07123	1.92762	0.08209	3.23249	2.68248	0.59921	0.03188	11.5915	2.10367	2.02128	1.87225	0.01315	1.57542	0.4347	1.5231	2.03688	4.71755	4.85981	28.2435	46.5006	7.26218	7.38643	0.58158	7.1405	2.695	2017-03-08	11:50:12	1512765
JB1-M3-112-2	6.71	40.71	21.47	5.6	7.98	5.43	15.81	17.14	1.74548	2.91866	2.64814	0.67503	1.75554	1.06011	0.0553	0.07235	1.86484	0.09598	3.13035	2.70759	0.60503	0.02881	11.4972	2.03425	2.08097	1.90226	0.02825	1.56251	0.4359	1.51511	1.90917	4.60153	5.18454	28.4269	48.7325	7.24478	7.15761	0.53942	6.86079	2.38227	2017-03-08	10:00:22	1512765
JB1-M3-1120-1	8.78	44.77	21.6	5.4	5.97	5.37	15.53	15.63	1.93793	3.35271	2.84631	0.72427	1.93802	1.17076	0.12507	0.08722	2.05765	0.11963	3.42017	2.92502	0.61415	0.03457	11.5881	2.29832	2.32043	2.05212	0.05921	1.69693	0.40829	1.60913	2.06964	5.08532	5.05999	37.8998	40.4193	7.66028	7.70907	0.5701	5.0485	1.53496	2017-03-21	09:16:43	1512765
JB1-M3-1120-c	8.11	44.33	21.4	5.79	6.46	5.68	17.68	16.24	1.89088	3.2509	2.8382	0.78201	1.89957	1.14064	0.11051	0.08733	1.97145	0.06936	3.33905	2.87208	0.6543	0.03084	11.3991	2.15347	2.27149	2.05016	0.05843	1.69771	0.39519	1.55707	2.02752	4.98682	4.80556	39.7059	38.9475	6.79448	7.58649	0.17139	3.26326	1.7223	2017-02-25	10:53:20	1512765
JB1-M3-1122-2	9.74	43.4	19.55	5.94	5.94	5.23	15.74	16.49	1.8345	3.21366	2.71933	0.59776	1.84143	1.13242	0.07018	0.08539	1.97507	0.14086	3.30626	2.78883	0.57317	0.03537	11.3296	2.2157	2.152	1.93202	0.04787	1.63919	0.41384	1.56742	2.05816	4.82292	4.90949	28.1775	46.907	7.66096	7.48907	0.60565	6.33539	2.66496	2017-03-21	09:18:08	1512765
JB1-M3-1123-2	8.77	46.62	17.6	5.62	3.33	5.43	16.63	16.69	1.94828	3.5337	2.85467	0.65182	1.9697	1.22702	0.05819	0.0752	2.10365	0.1081	3.56733	2.97192	0.62424	0.03899	11.7607	2.38524	2.35781	2.10695	0.03807	1.77822	0.39802	1.64604	2.2507	5.24247	5.41628	28.0227	44.332	6.78631	8.29819	0.23957	5.25776	1.63277	2017-02-25	10:19:10	1512765
JB1-M3-1123-3	9.3	43.29	19.84	5.53	4.57	5.37	15.25	15.79	1.83784	3.12589	2.65098	0.66642	1.8577	1.13084	0.0691	0.07669	1.93736	0.17449	3.28631	2.77365	0.59226	0.03344	11.7888	2.19194	2.134	1.90981	0.04166	1.63173	0.41662	1.54131	2.02836	4.84263	4.53695	24.287	49.6815	7.13178	7.33236	0.59425	6.16996	1.44209	2017-03-06	16:05:02	1512765
JB1-M3-1124-1	10.2	43.62	21.68	5.08	4.04	5.54	15.37	16.33	1.86446	3.14965	2.72085	0.70606	1.8505	1.14423	0.06899	0.07842	2.01279	0.08592	3.33257	2.83526	0.61047	0.02936	12.287	2.20306	2.17756	1.96123	0.03497	1.6378	0.45095	1.56964	2.11333	4.8968	4.7812	29.3438	43.5582	8.20203	7.55018	0.40829	5.388	1.47102	2017-03-28	11:17:41	1512765
JB1-M3-1124-2	8.69	42.21	21.51	5.84	5.12	5.61	16.54	16.8	1.80038	3.0449	2.60659	0.6614	1.82517	1.10023	0.06248	0.08054	1.93662	0.17536	3.23519	2.72155	0.58425	0.03004	11.0735	2.17458	2.09781	1.87611	0.03643	1.60852	0.42536	1.55862	1.99116	4.71316	5.20259	31.6097	43.1491	7.65596	7.23319	0.49683	5.11168	1.29755	2017-03-20	15:42:13	1512765
JB1-M3-1125-2-3	10.21	43.68	20.95	5.92	5.75	5.24	15.68	16.2	1.87042	3.26117	2.72381	0.68913	1.88	1.13995	0.07755	0.08352	2.00192	0.10943	3.33373	2.86125	0.61892	0.0312	11.2004	2.20128	2.17738	1.98409	0.04887	1.61924	0.43384	1.60099	2.08143	4.92347	4.73341	27.5626	48.3428	6.65918	7.63766	0.56215	4.58666	2.34359	2017-02-22	14:57:32	1512765
JB1-M3-1126-1	12.34	41.52	22.39	5.35	3.7	5.42	13.19	16.07	1.75805	3.12514	2.50159	0.55442	1.77391	1.08688	0.04494	0.0843	1.93178	0.04328	3.21168	2.6348	0.55008	0.02434	11.8392	2.13839	2.10276	1.80201	0.04024	1.54804	0.47478	1.53012	2.04065	4.62224	5.37514	26.8451	47.2539	8.71462	7.26891	0.5838	3.55202	1.67458	2017-03-30	10:13:49	1512765
JB1-M3-1127-2	8.68	43.55	18.88	6.2	4.21	5.58	15.56	17.94	1.85156	3.29787	2.69844	0.66183	1.8674	1.15469	0.0608	0.07798	1.95995	0.1039	3.35071	2.80123	0.61733	0.03065	11.4527	2.1465	2.15806	2.01826	0.03214	1.66588	0.40834	1.59799	2.08518	4.96364	5.57696	27.8883	44.9114	6.80404	7.82457	0.32054	5.4691	1.84774	2017-02-25	11:29:17	1512765
JB1-M3-1127-4	9.31	40.14	21.89	5.65	7.4	5.41	15.51	17.16	1.74785	2.91221	2.51105	0.60954	1.74343	1.03846	0.06327	0.07679	1.84005	0.1638	3.08257	2.61379	0.57832	0.02367	10.4939	1.99358	2.02952	1.81577	0.03538	1.52621	0.4065	1.47844	1.95265	4.5634	4.71115	26.7487	47.7631	6.82688	7.15186	0.49293	6.02079	2.74293	2017-02-27	11:22:58	1512765
JB1-M3-1127-5	9.94	43.7	20.29	5.46	4.2	5.65	15.76	15.99	1.84126	3.20719	2.70746	0.66446	1.88149	1.15045	0.05714	0.07683	1.99325	0.11383	3.33041	2.81294	0.61976	0.03492	10.8799	2.21856	2.17384	1.93776	0.03622	1.62335	0.42671	1.57381	2.1177	4.90863	4.48766	24.355	50.7979	6.78836	7.59723	0.4206	5.27502	1.51912	2017-02-25	10:28:24	1512765
JB1-M3-1128-1	9.83	43.31	18.99	5.92	4.59	5.34	15.85	16.05	1.82644	3.18798	2.66892	0.63849	1.83112	1.13215	0.05235	0.08561	1.96804	0.14499	3.33058	2.78726	0.5933	0.03201	12.7194	2.21419	2.185	1.94874	0.03781	1.63214	0.42731	1.56942	2.06635	4.88516	5.11599	26.7173	46.6614	6.69328	7.52665	0.47736	5.3385	1.99693	2017-02-23	09:53:47	1512765
JB1-M3-1128-2	10.74	44.58	20.07	5.53	3.6	5.59	15.04	16.02	1.87946	3.27369	2.76508	0.64519	1.87811	1.17645	0.05748	0.08017	2.03379	0.05633	3.35817	2.86284	0.62307	0.02992	12.1091	2.2179	2.13719	1.98546	0.0471	1.66324	0.44303	1.61071	2.13483	4.88215	5.32434	25.943	45.8624	8.0934	7.65439	0.52843	4.54113	2.08134	2017-03-27	10:58:02	1512765
JB1-M3-1128-4	8.59	42.49	18.79	6.19	6.42	5.31	16.8	17.75	1.79249	3.135	2.61198	0.62991	1.78593	1.09074	0.07105	0.0822	1.92722	0.15477	3.2311	2.71175	0.58294	0.02812	13.5803	2.15529	2.09216	1.8594	0.04651	1.58612	0.40803	1.5273	1.9956	4.73493	4.89192	31.5073	41.9125	6.65358	7.17122	0.5294	5.88937	2.72757	2017-02-22	14:33:31	1512765
JB1-M3-1128-6	8.43	42.34	19.75	5.66	5.1	5.4	16.23	16.63	1.80377	3.15276	2.67985	0.62422	1.82035	1.11658	0.0671	0.08276	1.93931	0.1694	3.25634	2.75162	0.58638	0.03551	11.7154	2.18612	2.15212	1.93236	0.04531	1.65032	0.39891	1.56422	2.00199	4.75774	5.21655	31.9071	42.9946	7.66264	7.41427	0.42919	5.37322	1.43757	2017-03-21	09:21:03	1512765
JB1-M3-1129-2	8.95	43.37	20.24	6.39	5.14	5.59	17.14	16.7	1.83471	3.11502	2.66219	0.6887	1.84521	1.12726	0.07248	0.07999	1.98288	0.1614	3.29448	2.77424	0.59691	0.03277	13.1156	2.22323	2.22612	1.95061	0.03397	1.6303	0.44553	1.56883	2.01792	4.84899	5.25381	28.5123	45.1726	6.69349	7.38079	0.57729	4.08106	2.2364	2017-02-23	09:55:44	1512765
JB1-M3-113-1	7.82	40.52	20.83	6.2	8.11	5.36	15.69	16.85	1.74889	2.97697	2.62356	0.64841	1.76153	1.07812	0.0528	0.07337	1.87045	0.14688	3.17296	2.68927	0.60039	0.02915	11.5259	2.05414	2.07451	1.9095	0.02018	1.58779	0.42817	1.51537	1.9472	4.63874	4.65492	24.3112	50.1596	7.06086	7.23341	0.43507	6.49105	2.98607	2017-03-03	16:16:57	1512765
JB1-M3-113-2	8.34	44.02	19.87	5.74	5.33	5.6	15.77	17.05	1.82867	3.28626	2.66984	0.66751	1.84391	1.12564	0.05982	0.07692	1.99687	0.12204	3.37211	2.76824	0.60006	0.03143	12.2348	2.1802	2.1574	1.96098	0.02818	1.61887	0.40097	1.59962	2.03384	4.90451	4.94904	27.7837	45.962	5.35313	7.5768	0.51828	5.6555	2.34474	2017-01-31	16:36:05	1512765
JB1-M3-1130-1	8.08	43.82	19.68	5.74	6.32	5.46	15.76	15.87	1.83583	3.26259	2.75346	0.6443	1.86891	1.14673	0.04876	0.06841	2.02906	0.08251	3.37105	2.83455	0.59627	0.02551	11.1079	2.21514	2.201	2.01447	0.02805	1.66273	0.44255	1.61005	2.11656	4.93928	5.00619	26.0635	48.7519	7.58741	7.91554	0.43727	5.96377	2.44685	2017-03-20	09:48:11	1512765
JB1-M3-1131-1	10.14	40.66	21.55	5.96	5.9	5.38	14.89	16.87	1.73734	2.93653	2.53566	0.62788	1.7545	1.06508	0.0621	0.08986	1.89057	0.07926	3.12294	2.63174	0.56147	0.02182	11.7352	2.06051	2.01193	1.87138	0.04957	1.57429	0.42989	1.52173	1.94151	4.56678	4.27588	25.0782	49.2012	8.13602	7.07855	0.55477	4.11135	2.73143	2017-03-27	11:56:17	1512765
JB1-M3-1131-2	10.88	43.71	20.58	5.84	4.58	5.42	15.46	17.19	1.83847	3.15623	2.66556	0.66555	1.86065	1.13818	0.0678	0.0922	1.99209	0.05967	3.34351	2.76339	0.58954	0.0302	12.7365	2.20539	2.19072	1.98192	0.04633	1.66137	0.43715	1.59199	2.0669	4.87662	5.00933	25.5708	47.2733	8.06538	7.60198	0.41242	4.42927	1.95099	2017-03-27	10:28:40	1512765
JB1-M3-1131-3	9.04	41.44	21.57	5.88	5.24	5.46	16.26	16.98	1.79028	3.03231	2.6122	0.59156	1.79326	1.10155	0.06308	0.08292	1.91685	0.1543	3.21235	2.68484	0.54391	0.03209	10.6583	2.18746	2.09811	1.85873	0.03678	1.60248	0.40561	1.51135	1.98687	4.66003	5.01454	29.0605	46.61	7.58477	7.1798	0.47067	4.85667	1.38886	2017-03-20	09:38:22	1512765
JB1-M3-1131-4	11.4	41.7	21.43	5.49	4.71	5.61	14.42	16.87	1.78488	3.04465	2.60697	0.65901	1.82413	1.092	0.07183	0.08804	1.90836	0.01589	3.16377	2.71553	0.58743	0.02446	12.4261	2.10646	2.14712	1.94545	0.06056	1.61303	0.44134	1.55659	1.95373	4.70533	5.2278	20.0834	51.6301	8.12897	7.11519	0.4963	4.73934	1.32654	2017-03-27	11:49:03	1512765
JB1-M3-1132-1	9.87	42.89	19.27	5.97	5.78	5.55	14.62	16.45	1.79746	3.15564	2.62097	0.66475	1.82974	1.11755	0.05794	0.07722	1.90388	0.10572	3.24149	2.72702	0.61531	0.0267	11.8131	2.06365	2.06979	1.90243	0.03759	1.56297	0.44424	1.55478	2.03386	4.78711	5.15937	23.8581	48.5436	6.6079	7.48161	0.62427	6.14326	2.27053	2017-02-22	09:43:34	1512765
JB1-M3-1132-3	10.18	40.93	20.62	5.52	7.1	5.53	15.53	15.86	1.777	3.06672	2.63521	0.66156	1.77912	1.07898	0.05691	0.08304	1.8904	0.11246	3.15807	2.70801	0.58617	0.02835	12.4356	2.06558	2.08734	1.88165	0.04145	1.56699	0.43673	1.51734	1.99198	4.65836	5.52942	26.9798	47.0653	7.51207	7.17259	0.56416	6.09254	2.15498	2017-03-17	09:19:40	1512765
JB1-M3-1134-6	9.32	38.94	22.23	5.06	6.95	5.52	16.32	16.47	1.71653	2.81849	2.53036	0.69063	1.73312	1.03702	0.05896	0.07744	1.84599	0.12403	3.07159	2.59779	0.57494	0.02671	12.0756	1.99523	2.0624	1.83177	0.04116	1.53253	0.42276	1.46494	1.92232	4.49608	4.39611	25.4613	48.5024	8.00409	6.90139	0.45571	7.16322	2.1485	2017-03-24	15:38:28	1512765
JB1-M3-1138-3	9.16	39.72	20.42	6.11	5.8	5.05	15.02	16.5	1.701	2.85281	2.46579	0.5393	1.69636	1.03501	0.06087	0.08507	1.81514	0.18949	3.02133	2.54847	0.52775	0.03186	12.1858	2.04674	2.01306	1.7066	0.04653	1.49629	0.40701	1.42319	1.89369	4.36297	4.89359	29.6177	44.1335	5.97822	6.69783	0.72654	6.37725	2.47417	2017-02-08	16:09:42	1512765
JB1-M3-1139-1	9.95	41.09	21.95	5.91	5.24	5.44	16.02	17.51	1.75599	2.9856	2.63302	0.61309	1.78644	1.07659	0.05874	0.08326	1.90835	0.1012	3.14581	2.67745	0.57654	0.02835	11.3041	2.08218	2.0958	1.86207	0.05842	1.55151	0.42925	1.52062	1.99109	4.63852	4.78836	26.8754	48.084	8.12848	7.23645	0.52522	4.9261	2.73147	2017-03-27	11:39:56	1512765
JB1-M3-114-4	8.33	39.28	22.18	6.21	4.56	5.85	15.72	17.91	1.71654	2.81412	2.45743	0.65858	1.70124	1.05625	0.06452	0.07508	1.86862	0.15062	3.11067	2.56469	0.56031	0.02907	12.3833	2.01999	1.94616	1.78332	0.02607	1.52102	0.40791	1.47067	1.91471	4.53616	3.84621	25.1444	48.977	5.02634	6.84335	0.55081	5.49243	2.25842	2017-01-31	09:35:18	1512765
JB1-M3-1140-1	8.42	39.7	21.24	6.03	6.34	5.41	14.7	16.52	1.71638	2.8299	2.51859	0.64217	1.72236	1.04091	0.06077	0.07559	1.81473	0.14699	3.02079	2.60297	0.57429	0.0235	10.7317	1.94093	1.96345	1.7931	0.0356	1.51383	0.38713	1.47076	1.89198	4.45539	5.17416	33.1709	41.3859	6.44544	6.97299	0.57074	6.03841	2.17766	2017-02-17	09:34:27	1512765
JB1-M3-1140-4	8.55	42.83	20.7	5.83	5.85	5.55	15.87	16.18	1.79108	3.11897	2.63452	0.64629	1.80818	1.09059	0.05576	0.07308	1.94423	0.11145	3.28152	2.71685	0.60987	0.02903	11.8329	2.09816	2.07507	1.92105	0.01928	1.57299	0.44702	1.55747	2.03128	4.77248	5.39325	25.9617	48.2777	6.40877	7.49854	0.35525	5.6434	1.70165	2017-02-16	14:57:30	1512765
JB1-M3-1140-5	9.16	42.8	19.65	6.04	6.93	5.66	15.51	16.12	1.82593	3.18245	2.66284	0.65175	1.82414	1.12554	0.05669	0.07494	1.95108	0.12236	3.29682	2.73648	0.5897	0.02937	12.0187	2.17363	2.1809	1.92068	0.02294	1.62672	0.43628	1.51225	2.08793	4.83846	5.43682	29.4442	43.5349	6.49916	7.52316	0.32748	6.28787	1.88082	2017-02-20	09:37:23	1512765
JB1-M3-1142-1	7.62	42	18.61	7.07	4.86	6.12	16.86	19.51	1.76319	3.03623	2.4385	0.73672	1.76579	1.07959	0.10146	0.10321	1.80551	0.07554	3.11603	2.61637	0.57425	0.02162	14.8023	2.02404	2.09258	1.88138	0.04142	1.55762	0.40574	1.50929	1.85077	4.63603	5.25422	34.3924	39.6085	6.72411	6.91249	0.42061	4.54852	1.66635	2017-02-24	13:01:47	1512765
JB1-M3-1142-1	7.96	42.13	18.8	7	4.88	5.86	17.2	19.63	1.745	3.04865	2.42838	0.70514	1.75224	1.0732	0.09595	0.10106	1.81665	0.06864	3.10338	2.61275	0.55804	0.02326	14.8388	2.02427	2.0925	1.9021	0.05451	1.55142	0.4025	1.5278	1.83266	4.59743	5.36314	31.1074	39.6667	6.72563	6.85638	0.43462	4.47607	1.46132	2017-02-24	13:02:27	1512765
JB1-M3-1142-1	8.46	42.77	20.19	6.59	4.76	5.56	15.31	18.65	1.77172	3.14211	2.49063	0.62386	1.77316	1.07942	0.07347	0.1062	1.88204	0.05399	3.15478	2.68184	0.55129	0.0318	13.9769	2.07515	2.10657	1.8785	0.06855	1.54671	0.37877	1.50617	1.90906	4.60234	5.4546	32.8557	39.9359	6.72647	7.0948	0.60499	5.31402	0.93819	2017-02-24	13:37:11	1512765
JB1-M3-1144-2	10.14	41.92	20.56	5.83	5.26	5.54	15.91	17.37	1.80225	3.07569	2.63253	0.67891	1.82589	1.10472	0.06728	0.0796	1.90324	0.08942	3.19127	2.73814	0.61695	0.02984	11.136	2.06423	2.10565	1.91814	0.04909	1.56593	0.42293	1.53364	1.99677	4.72293	5.15498	22.7647	50.5773	7.57715	7.32459	0.47857	6.07943	2.28122	2017-03-17	15:45:10	1512765
JB1-M3-1145-1	8.36	41.36	19.64	6.65	6.41	5.28	16.5	18.58	1.75178	3.05435	2.55929	0.5877	1.75691	1.06746	0.06018	0.0852	1.8678	0.16724	3.19485	2.6509	0.55501	0.02748	12.7147	2.12143	2.02653	1.8648	0.04336	1.61064	0.41015	1.51417	1.91826	4.62741	4.85823	31.6373	42.9205	7.67601	7.05182	0.59639	6.02067	2.30376	2017-03-21	09:52:26	1512765
JB1-M3-1145-3	8.99	38.77	19.61	6.19	7.7	5.46	15.85	16.35	1.69406	2.82881	2.49384	0.67355	1.67966	1.01788	0.06057	0.08582	1.7792	0.15137	3.01207	2.57082	0.56892	0.02915	13.0442	1.94185	1.95884	1.73104	0.03609	1.49708	0.42532	1.43322	1.90556	4.4095	4.64021	27.1435	45.9781	5.7659	6.68871	0.45618	7.81738	2.5295	2017-02-03	14:00:35	1512765
JB1-M3-1145-7	9.64	49.15	15.88	6.1	4.58	5.58	16.35	16.66	2.01456	3.71605	2.96392	0.72014	2.01511	1.27915	0.07271	0.08328	2.14331	0.05558	3.65509	3.08724	0.63766	0.035	13.3264	2.42479	2.44424	2.17324	0.04865	1.80384	0.44132	1.68549	2.2697	5.39904	5.61298	28.1571	42.6739	8.04096	8.43129	0.47948	4.10549	2.17192	2017-03-27	08:57:24	1512765
JB1-M3-1148-1	8.15	40.04	21.88	6.67	6.09	5.53	15.29	17.98	1.71416	2.87563	2.49283	0.64064	1.72589	1.05139	0.05138	0.07516	1.8549	0.08367	3.11127	2.61132	0.56442	0.02152	11.9127	2.01064	1.98099	1.83154	0.02739	1.52884	0.43432	1.49295	1.91601	4.57222	4.85269	29.3222	45.4946	6.80921	7.01725	0.4622	5.8718	2.2559	2017-02-25	12:12:51	1512765
JB1-M3-1148-2	8.78	42.81	19.14	5.62	3.83	5.39	16.76	15.86	1.8529	3.22308	2.71507	0.65182	1.84866	1.13798	0.07061	0.08171	1.96034	0.15183	3.34062	2.80378	0.59895	0.0319	11.7081	2.22748	2.22796	1.9719	0.03878	1.67102	0.40976	1.56717	2.08194	4.92163	4.63891	27.3486	46.8351	6.79804	7.57732	0.14417	5.58512	0.77347	2017-02-25	11:19:27	1512765
JB1-M3-1148-3	8.67	41.98	20.69	5.96	5.09	5.72	17.08	15.58	1.79984	3.08394	2.64307	0.63629	1.8111	1.08687	0.06747	0.08778	1.87097	0.15337	3.22073	2.69666	0.5885	0.03516	11.8007	2.12782	2.15161	1.91919	0.04512	1.65007	0.39228	1.50899	1.98142	4.74759	4.79048	22.7026	53.9758	6.81504	7.22928	0.3904	6.17708	1.76823	2017-02-27	09:13:02	1512765
JB1-M3-1148-4	8.29	41.4	20.47	6.21	5.69	5.79	15.98	17.13	1.77229	2.96678	2.61265	0.66609	1.7952	1.08558	0.06577	0.07681	1.90489	0.16006	3.17073	2.67501	0.59807	0.03083	12.532	2.08038	2.04172	1.87354	0.02629	1.58987	0.41363	1.52619	1.97995	4.72417	5.2585	27.239	46.0975	6.78657	7.28323	0.33744	6.51287	1.71721	2017-02-25	10:20:32	1512765
JB1-M3-1148-5	9.42	43.91	20.48	5.5	6.73	5.35	15.21	15.27	1.86008	3.30082	2.75296	0.6287	1.89032	1.13939	0.05349	0.08102	2.02082	0.1051	3.38062	2.82276	0.59938	0.02889	11.5543	2.22339	2.14266	1.95089	0.03228	1.63694	0.4412	1.58764	2.13992	4.98471	5.21521	30.1434	44.3093	7.67056	7.83632	0.42398	6.78633	2.54565	2017-03-21	09:38:27	1512765
JB1-M3-1149-1	10.59	42.56	21.67	5.01	5.41	5.62	15.68	16.53	1.80984	3.03854	2.63122	0.71401	1.81983	1.10548	0.07917	0.08518	1.94003	0.06551	3.22628	2.76517	0.60485	0.02547	11.9724	2.11895	2.14832	1.92449	0.04578	1.58831	0.43959	1.56109	2.01054	4.75814	4.85467	22.9531	48.0069	8.25404	7.2153	0.47169	5.36237	1.37784	2017-03-28	11:52:03	1512765
JB1-M3-1149-3	8.41	43.42	17.87	5.56	7.1	5.33	15.37	16.43	1.85605	3.29635	2.72217	0.68253	1.84527	1.13214	0.0671	0.08176	1.98322	0.1268	3.36103	2.84102	0.59017	0.03016	11.8635	2.22676	2.27011	1.97341	0.04186	1.65806	0.4147	1.56258	2.09345	4.92985	4.77014	31.6178	42.2168	7.59498	7.70123	0.48902	6.79563	2.96927	2017-03-20	10:00:01	1512765
JB1-M3-1149-4	9.67	43.22	19.31	6.45	5.19	5.59	16.54	17.47	1.82286	3.10394	2.69071	0.73045	1.81478	1.13715	0.07771	0.08254	1.94004	0.07792	3.23319	2.78224	0.61677	0.03062	13.224	2.1073	2.1317	1.96251	0.04279	1.61561	0.42734	1.555	1.99997	4.73044	5.7225	26.3423	43.2962	8.61707	7.20826	0.56051	6.64636	1.93109	2017-03-29	15:39:13	1512765
JB1-M3-115-1	8.9	42.2	21.61	5.69	7.12	5.33	15.91	17.18	1.77463	3.12469	2.60257	0.61164	1.78607	1.09305	0.05772	0.07832	1.93849	0.09067	3.28303	2.70807	0.55742	0.03293	12.0796	2.13459	2.05915	1.91016	0.04139	1.5891	0.40313	1.5409	2.00011	4.78617	4.31821	25.7319	49.1375	5.48422	7.41611	0.59498	6.85085	2.0734	2017-02-01	10:42:46	1512765
JB1-M3-115-2	8.2	43.74	19.45	6.31	4.51	5.54	15.89	17.91	1.80104	3.19006	2.69165	0.66242	1.85505	1.15324	0.05532	0.06985	1.98525	0.07125	3.30212	2.79732	0.59602	0.03304	11.2241	2.19044	2.08501	1.96429	0.04571	1.64699	0.4514	1.57123	2.05511	4.84965	4.85489	17.2974	53.8705	6.94195	7.65521	0.65671	6.01236	2.48044	2017-03-01	10:27:44	1512765
JB1-M3-115-4	8.61	42.47	20.98	5.88	5.61	5.73	15.92	16.63	1.78284	3.06368	2.60283	0.6578	1.79651	1.0968	0.05317	0.07467	1.96883	0.13742	3.25508	2.69737	0.58257	0.02704	11.8848	2.13602	2.10317	1.87789	0.0229	1.55792	0.41619	1.57591	2.00836	4.7428	4.65348	22.187	50.2271	4.7544	7.29143	0.51385	5.03579	2.12996	2017-01-30	15:44:19	1512765
JB1-M3-115-5	8.59	41.73	20.06	6.3	7.14	5.44	15.9	16.79	1.75544	3.04673	2.60654	0.62447	1.77296	1.06001	0.05491	0.08237	1.9175	0.13732	3.17186	2.65832	0.55783	0.02691	12.6741	2.09935	2.09229	1.85274	0.03569	1.54495	0.42485	1.52743	1.99557	4.64626	4.85277	26.7858	45.4687	6.95986	7.20409	0.59273	7.0991	2.50842	2017-03-01	14:04:54	1512765
JB1-M3-115-6	8.48	41.18	20.32	5.88	6.12	5.64	14.96	16.78	1.73581	2.96997	2.52838	0.63858	1.74185	1.05952	0.05012	0.08194	1.8863	0.13631	3.16622	2.60914	0.5498	0.02625	12.7224	2.06829	2.0726	1.85075	0.0273	1.55287	0.41323	1.51681	1.95542	4.62017	4.88148	26.9037	44.6715	4.75327	7.19106	0.53063	5.8037	1.56305	2017-01-30	15:40:48	1512765
JB1-M3-115-7	8.87	42.46	21.1	6.15	7.15	5.47	16.12	17.64	1.79743	3.11051	2.65974	0.63876	1.82635	1.08995	0.06011	0.0759	1.93177	0.10579	3.2352	2.72858	0.5838	0.02519	11.5821	2.09763	2.00424	1.90089	0.029	1.56168	0.41935	1.55024	2.01421	4.75983	5.09272	22.8498	49.825	7.58996	7.43088	0.5371	5.76765	2.6847	2017-03-20	09:54:18	1512765
JB1-M3-115-8	8.95	39.68	21.67	6.12	8.49	5.36	16.25	16.92	1.72632	2.8986	2.53166	0.59903	1.71367	1.02825	0.06114	0.08259	1.84919	0.17927	3.07391	2.62295	0.54552	0.02799	11.1321	2.04233	2.07464	1.78485	0.03454	1.50128	0.42011	1.48126	1.92404	4.51156	4.61651	23.5509	49.5574	6.97022	6.8859	0.47358	6.43075	2.16093	2017-03-01	15:12:52	1512765
JB1-M3-115-9	9.71	41.02	21.29	6.03	7.27	5.41	16.11	16.08	1.76974	2.91045	2.61734	0.60685	1.76326	1.04901	0.06129	0.07468	1.91248	0.15255	3.10597	2.64981	0.56931	0.02771	11.6064	2.05854	2.07466	1.79717	0.03302	1.51564	0.43685	1.47247	2.01156	4.5921	5.30023	24.7285	48.7655	6.94404	7.14951	0.48031	6.85285	2.45983	2017-03-01	10:36:44	1512765
JB1-M3-1150-1	9.38	39.97	20.31	6.23	7.14	5.44	15.45	16.84	1.74626	2.87926	2.58185	0.68335	1.73087	1.06915	0.07056	0.09015	1.81009	0.10194	3.05041	2.69091	0.61368	0.03049	12.4098	1.96018	1.97435	1.84289	0.055	1.5542	0.40455	1.48257	1.89797	4.45753	5.59739	28.0185	44.9278	6.69191	6.82069	0.46999	6.36118	2.01817	2017-02-23	09:41:53	1512765
JB1-M3-1150-7	10.09	42.1	19.87	5.52	6.32	5.42	15.73	15.92	1.81222	3.19517	2.64495	0.61132	1.79548	1.10035	0.06227	0.08397	1.94623	0.11475	3.26897	2.75238	0.58018	0.03203	12.0152	2.13094	2.1355	1.88034	0.04538	1.58363	0.43163	1.53426	2.06703	4.77046	4.81777	23.5526	49.2928	6.6842	7.41237	0.53095	5.63478	2.32997	2017-02-22	16:34:35	1512765
JB1-M3-1151-2	9.36	40.66	22.16	6.31	8.68	5.54	16.68	17.01	1.75514	2.89224	2.57449	0.70648	1.73654	1.05848	0.08303	0.08575	1.86764	0.13933	3.10417	2.68013	0.59395	0.02687	13.7318	2.03499	2.03672	1.84668	0.04987	1.54382	0.42817	1.49605	1.87789	4.53744	5.53351	30.4062	42.2602	6.69293	6.84708	0.53463	5.7933	2.4376	2017-02-23	09:51:48	1512765
JB1-M3-1152-1	7.85	40.39	18.2	5.76	7.61	5.29	15.12	17.41	1.72469	3.0484	2.54683	0.64509	1.73757	1.04885	0.06401	0.0786	1.8463	0.12351	3.11825	2.63732	0.58331	0.02708	12.9106	2.00992	2.06451	1.82732	0.03967	1.52367	0.40599	1.47666	1.95027	4.57142	4.99693	29.8936	41.6045	6.58235	7.13085	0.54743	8.07857	2.41175	2017-02-21	11:33:00	1512765
JB1-M3-1152-2	9.65	42.9	20.75	5.47	6.88	5.58	15.68	15.42	1.82165	3.18224	2.69169	0.66676	1.85376	1.10512	0.0587	0.07539	1.97653	0.14293	3.28054	2.80644	0.60084	0.03097	11.3271	2.19528	2.23449	1.95766	0.03454	1.60096	0.45141	1.57386	2.06837	4.86861	4.5319	22.0114	52.0989	6.62377	7.53369	0.4573	4.70672	2.33834	2017-02-22	11:12:35	1512765
JB1-M3-1152-3	8.34	41.68	21.05	5.58	6.74	5.35	14.82	16.39	1.784	3.06112	2.65412	0.6248	1.79457	1.09773	0.0472	0.06719	1.94919	0.08731	3.24898	2.73059	0.56856	0.02669	10.5265	2.15467	2.14483	1.92889	0.02992	1.60432	0.45898	1.55343	2.00139	4.72684	4.07381	23.0048	52.0703	7.61359	7.40652	0.64098	6.34967	2.63286	2017-03-20	11:47:45	1512765
JB1-M3-1152-4	9.69	43.43	21.13	5.75	7.78	5.69	16.23	15.78	1.82395	3.11874	2.73184	0.70375	1.85512	1.10862	0.06664	0.07394	1.96791	0.11663	3.24568	2.77961	0.63161	0.02929	11.9893	2.10978	2.20837	1.91256	0.03907	1.57212	0.47479	1.54233	2.05289	4.83579	5.7487	26.8833	45.6031	8.16973	7.53061	0.49373	5.10978	2.62765	2017-03-28	10:01:41	1512765
JB1-M3-1152-5	8.22	43.98	21.57	5.88	5.45	5.67	16.02	17.36	1.85152	3.26649	2.67455	0.69664	1.88945	1.14181	0.0688	0.07349	2.01631	0.10438	3.39311	2.80475	0.61514	0.0263	11.3953	2.19441	2.13469	2.0177	0.02592	1.61308	0.45164	1.62611	2.08345	4.9687	5.27853	32.7657	43.4599	7.61973	7.79007	0.47455	5.0529	1.97866	2017-03-20	14:36:47	1512765
JB1-M3-1152-6	10.04	44.77	20.24	5.17	3.41	5.51	15.95	15.77	1.905	3.33539	2.8234	0.72311	1.94652	1.18565	0.05949	0.07243	2.05619	0.08849	3.41718	2.91703	0.63144	0.03157	11.5811	2.25122	2.24219	2.0379	0.04864	1.68902	0.45216	1.63598	2.14704	5.02662	5.31615	21.3619	50.3574	8.19637	7.89794	0.52893	4.05119	1.57086	2017-03-28	11:10:32	1512765
JB1-M3-1153-1	9.03	42.48	19.63	6.05	4.84	5.5	16	16.11	1.80178	3.17951	2.60855	0.62776	1.79631	1.12882	0.05986	0.0863	1.94012	0.10004	3.27877	2.75964	0.55659	0.03006	12.0114	2.17184	2.08345	1.89798	0.03619	1.62737	0.41026	1.57345	1.98924	4.77255	3.71367	24.9024	49.7975	6.68491	7.22534	0.58549	5.87287	1.60788	2017-02-22	16:35:31	1512765
JB1-M3-1153-3	8.89	42.14	19.4	6.52	6.7	5.53	14.86	18.67	1.77129	3.11574	2.58935	0.62818	1.79723	1.08942	0.06989	0.08246	1.92298	0.1135	3.19604	2.69442	0.58419	0.03048	12.8977	2.10396	2.09214	1.84899	0.04007	1.55139	0.42532	1.50467	1.97155	4.67678	5.82558	34.734	39.2709	6.65229	7.18845	0.7067	5.65322	3.43686	2017-02-22	14:29:54	1512765
JB1-M3-1153-4	9.38	44.95	17.93	5.78	5.72	5.35	16.64	15.25	1.89272	3.36149	2.80275	0.69496	1.86062	1.17307	0.07999	0.08187	2.00698	0.09731	3.36695	2.88693	0.61448	0.03202	12.4485	2.20132	2.26226	1.9708	0.05526	1.64291	0.45429	1.57658	2.10599	4.93922	5.71637	26.8865	43.2321	6.64933	7.55711	0.51167	6.40668	1.69317	2017-02-22	14:27:41	1512765
JB1-M3-1153-5	8.72	41.79	20.39	5.92	7.75	5.34	17.35	16.93	1.78345	3.03672	2.70749	0.62734	1.77729	1.07891	0.07265	0.08814	1.88243	0.12151	3.17769	2.73321	0.56498	0.02903	12.1966	2.11968	2.08369	1.87618	0.05626	1.59026	0.403	1.50898	1.92862	4.61111	5.1273	27.8221	45.3567	6.70067	7.04329	0.64314	7.2007	2.77218	2017-02-23	10:23:32	1512765
JB1-M3-1155-1	10.03	42.27	21.86	5.72	5.1	5.4	16.37	16.82	1.80011	3.12423	2.65044	0.65307	1.82063	1.11091	0.05861	0.08118	1.96344	0.09351	3.24248	2.74744	0.59328	0.03003	11.2264	2.13034	2.14183	1.94114	0.05222	1.58135	0.45641	1.564	2.03869	4.77855	4.95112	29.3265	46.4732	7.51334	7.47189	0.41092	5.45969	1.8818	2017-03-17	09:27:40	1512765
JB1-M3-1155-2	8.75	42.32	20.48	6.49	6.17	5.45	16.34	17.31	1.80371	3.12118	2.66676	0.61197	1.81532	1.11036	0.04761	0.07233	1.94568	0.09088	3.29508	2.74209	0.57445	0.02793	11.2453	2.15842	2.01777	1.94342	0.02371	1.61908	0.42074	1.55596	2.05761	4.82403	4.10637	23.4955	52.1231	6.92834	7.55972	0.4791	7.3351	2.3014	2017-03-01	09:49:50	1512765
JB1-M3-1155-4	9.8	43.82	21.05	5.15	6.83	5.39	16.54	13.66	1.87264	3.22549	2.82842	0.72491	1.8808	1.14317	0.06574	0.06556	2.02791	0.08099	3.32118	2.87975	0.62567	0.0313	12.7054	2.19492	2.25857	1.98234	0.02957	1.63536	0.49463	1.58744	2.09691	4.9195	5.97122	28.7587	43.3035	7.50991	7.66874	0.39498	6.45024	0.79636	2017-03-17	09:09:27	1512765
JB1-M3-1155-5	10.2	41.83	22.13	5.99	6.54	5.6	16.29	17	1.79651	3.05114	2.6604	0.67622	1.81533	1.08387	0.06367	0.08139	1.91944	0.09807	3.17074	2.71542	0.60212	0.0298	11.9459	2.05216	2.08147	1.89116	0.04322	1.54025	0.45854	1.51358	2.00117	4.69995	5.51148	26.3095	47.4929	7.52238	7.31846	0.52695	5.58895	2.38658	2017-03-17	09:49:25	1512765
JB1-M3-1157-1	9.92	45	18.97	6.17	3.75	5.77	16.15	15.55	1.86276	3.26835	2.72209	0.69165	1.87755	1.1695	0.04995	0.07762	1.97678	0.09828	3.34626	2.81778	0.62158	0.03296	13.5153	2.17357	2.13047	1.93544	0.01974	1.66063	0.474	1.56745	2.10384	4.91616	5.48383	23.5832	46.6945	7.53134	7.55043	0.40361	5.70468	0.74914	2017-03-17	10:07:28	1512765
JB1-M3-1159-1	8.93	43.45	20.63	5.7	4.67	5.7	15.52	17.03	1.83356	3.19296	2.70522	0.672	1.86314	1.12064	0.06305	0.07653	1.98865	0.12485	3.31582	2.80121	0.6199	0.02932	11.7965	2.16653	2.14218	1.96462	0.03339	1.61957	0.42353	1.59335	2.06339	4.91881	4.54694	26.0147	48.5906	6.46869	7.6863	0.40463	4.36687	2.01501	2017-02-17	15:38:27	1512765
JB1-M3-116-1	8.66	41.36	20.76	6.14	6.9	5.73	15.34	17.34	1.76005	2.99581	2.51541	0.62232	1.75758	1.06071	0.0498	0.08362	1.90636	0.15898	3.18783	2.63546	0.54392	0.03004	12.5127	2.12212	2.07913	1.80625	0.02443	1.55201	0.41285	1.49905	1.98562	4.61881	4.86805	25.4489	46.9513	5.48394	7.08319	0.54857	5.67441	1.91587	2017-02-01	10:41:08	1512765
JB1-M3-116-2	8.83	42.59	20.08	5.54	6.64	5.36	15.77	16.18	1.83865	3.20021	2.67761	0.65359	1.83377	1.11188	0.06833	0.07597	1.99268	0.13886	3.32688	2.79537	0.58463	0.02755	11.4006	2.21113	2.18292	1.92394	0.032	1.62818	0.39237	1.56255	2.06642	4.86647	4.0713	24.2423	49.6183	6.54284	7.50982	0.44647	6.85668	2.43254	2017-02-20	14:10:13	1512765
JB1-M3-116-3	9.79	44.63	19.86	5.56	4.09	5.74	14.95	16.7	1.87147	3.30392	2.68348	0.66542	1.89078	1.15606	0.04271	0.07318	2.03112	0.12173	3.4361	2.81483	0.60069	0.02859	11.5777	2.24729	2.14874	1.94669	0.02152	1.63882	0.43726	1.59175	2.15949	5.02067	4.18939	23.3751	53.5025	3.22343	7.78306	0.46354	4.29845	2.70841	2017-01-30	11:25:01	1512765
JB1-M3-116-4	8.95	42.51	20.83	5.95	4.87	5.58	15.59	17.08	1.80967	3.06092	2.64988	0.63586	1.82239	1.10685	0.05423	0.07709	1.96544	0.14731	3.23207	2.72017	0.58826	0.02816	11.3887	2.14121	2.08767	1.87991	0.02789	1.58803	0.41144	1.5378	2.07832	4.78265	4.61931	27.9768	48.2099	6.53905	7.50074	0.33291	5.15963	1.86897	2017-02-20	13:53:04	1512765
JB1-M3-116-6	9.18	42.34	20.49	5.47	6.35	5.71	14.74	16.64	1.80399	3.15117	2.61074	0.64198	1.82183	1.11858	0.05671	0.08065	1.95584	0.14817	3.26687	2.75889	0.58926	0.02596	11.4023	2.16158	2.14293	1.94706	0.03275	1.60398	0.41966	1.57469	2.04857	4.79818	4.57698	26.3151	47.7978	6.56868	7.48361	0.51323	4.90212	1.66184	2017-02-20	15:38:14	1512765
JB1-M3-1160-1	8.11	40.28	19.62	6.26	6.31	5.3	15.45	17.12	1.73329	2.9558	2.50722	0.58728	1.70646	1.05555	0.06805	0.08174	1.86523	0.17749	3.13302	2.59906	0.53886	0.02909	12.3511	2.09222	1.98612	1.788	0.03352	1.54141	0.41318	1.47632	1.93008	4.56631	4.15384	28.227	46.0234	6.54705	6.83941	0.59026	7.46848	1.98077	2017-02-20	14:27:12	1512765
JB1-M3-1160-5	8.24	42.55	19.96	5.65	4.02	5.75	14.68	15.41	1.7887	3.01504	2.57532	0.68523	1.82802	1.11167	0.0549	0.06389	1.92364	0.16397	3.20979	2.73349	0.62505	0.03352	11.7538	2.09912	2.1747	1.92589	0.02827	1.56888	0.43999	1.55431	2.03804	4.78125	5.22066	22.9682	49.3672	6.58755	7.47917	0.4028	3.64522	1.15388	2017-02-21	11:49:42	1512765
JB1-M3-1161-1	10.93	40.86	21.77	5.07	5.65	5.66	14.52	15.81	1.76893	2.95967	2.5415	0.62303	1.75097	1.0731	0.05629	0.08272	1.89421	0.10089	3.12549	2.65822	0.58112	0.02438	12.0989	2.04953	2.02763	1.83206	0.03767	1.5478	0.45145	1.50465	2.0129	4.60896	4.94003	26.917	46.666	8.05971	7.07024	0.44027	4.91991	1.63599	2017-03-27	09:33:16	1512765
JB1-M3-1161-3	8.7	39.86	21.94	6.29	4.05	5.79	15.99	17.35	1.72874	2.86044	2.52328	0.63603	1.73713	1.06521	0.06183	0.07752	1.84504	0.16148	3.06678	2.59833	0.58093	0.02717	11.2927	1.99964	1.95128	1.79293	0.03533	1.54253	0.40439	1.50192	1.91534	4.50384	4.87585	27.0493	47.3742	6.58993	6.97652	0.51968	4.33176	2.17727	2017-02-21	11:54:58	1512765
JB1-M3-1162-2	8.72	43.73	19.16	5.58	3.85	5.5	15.05	16.03	1.85506	3.27468	2.7151	0.62969	1.86361	1.13886	0.05171	0.07791	2.02572	0.1152	3.35879	2.81606	0.57932	0.03314	11.2888	2.25081	2.248	1.96193	0.03395	1.64631	0.41321	1.58192	2.12703	4.9354	4.31043	26.1083	48.4414	6.4855	7.72903	0.45738	4.99745	2.38402	2017-02-17	16:08:53	1512765
JB1-M3-1162-3-4	9.26	43.11	21.24	5.76	6.38	5.67	15.76	17.55	1.82479	3.1482	2.68896	0.67039	1.85923	1.12537	0.06838	0.08548	1.96976	0.15576	3.27029	2.78991	0.60435	0.03039	11.4455	2.17028	2.14758	1.9459	0.04304	1.60386	0.41695	1.58956	2.01731	4.83088	5.32408	29.9314	45.3596	6.61318	7.43637	0.59505	3.29079	2.48596	2017-02-22	10:17:09	1512765
JB1-M3-1163-1	8.64	40.45	20.04	6.66	6.46	5.83	16.13	18.05	1.74998	2.85485	2.55289	0.68528	1.73084	1.09197	0.08225	0.08283	1.81039	0.13515	3.08286	2.64466	0.56794	0.02639	13.322	2.00161	1.95862	1.82325	0.03781	1.56051	0.41818	1.49878	1.8372	4.5264	5.08302	25.5157	46.365	7.93855	6.62528	0.73196	6.05903	2.00745	2017-03-24	11:13:22	1512765
JB1-M3-1164-1	11.12	41.79	21.27	5.51	5.9	5.46	15.43	16.29	1.78507	3.03607	2.62633	0.65159	1.79607	1.10024	0.05872	0.09106	1.92942	0.06343	3.2464	2.70916	0.57503	0.02418	12.2874	2.13839	2.11563	1.91672	0.04753	1.62213	0.44284	1.55214	2.00701	4.72038	5.08599	25.8014	47.697	8.0246	7.35443	0.48962	5.40776	2.30994	2017-03-27	08:23:02	1512765
JB1-M3-1164-2	10.81	40.83	21.27	5.66	6.65	5.53	14.59	16.83	1.75659	2.99449	2.53822	0.63073	1.76284	1.0607	0.04901	0.08374	1.91349	0.06499	3.16265	2.64968	0.57285	0.02253	12.4338	2.099	2.09787	1.81167	0.03546	1.54359	0.44555	1.50577	1.99312	4.61315	4.72751	26.7857	46.8426	8.04626	7.08627	0.63975	5.15118	3.02715	2017-03-27	09:00:33	1512765
JB1-M3-1164-3	12.52	41.78	23.14	5.22	3.45	5.34	13.5	13.6	1.81016	3.03869	2.6181	0.5782	1.80216	1.10154	0.05291	0.0757	1.97166	0.06261	3.23094	2.69929	0.53935	0.02832	11.3353	2.17204	2.11151	1.82476	0.02892	1.57215	0.44364	1.53399	2.05599	4.69413	4.63787	22.1366	52.3453	7.9932	7.2844	0.67419	5.28578	2.0138	2017-03-24	15:20:20	1512765
JB1-M3-1164-5	10.82	42.31	20.53	5.58	3.72	5.57	15.1	16.02	1.79877	3.01843	2.63614	0.65353	1.8256	1.10925	0.052	0.0872	1.95064	0.0749	3.23221	2.69363	0.57773	0.02961	11.5543	2.14734	2.09795	1.87441	0.0408	1.60753	0.44944	1.53729	2.06181	4.70531	4.54441	22.4456	50.5073	8.34708	7.31246	0.53822	5.53397	1.76154	2017-03-28	16:07:59	1512765
JB1-M3-1165-1	9.94	38.55	21.88	6.21	6.43	5.49	15.81	16.92	1.68952	2.70511	2.54848	0.64053	1.69952	1.01604	0.0621	0.08647	1.80116	0.08621	2.94824	2.59383	0.56903	0.0264	11.504	1.95541	1.94756	1.72639	0.05784	1.49703	0.42956	1.45692	1.87301	4.33417	4.65581	22.2615	51.5704	8.39997	6.52371	0.57532	6.31712	2.48739	2017-03-28	16:28:57	1512765
JB1-M3-1165-2	9.32	42.57	20.65	5.93	4.43	5.32	16.22	16.72	1.81773	3.11134	2.67365	0.60683	1.83136	1.12103	0.06598	0.08247	1.94026	0.1776	3.24452	2.7589	0.58384	0.03468	10.5749	2.1808	2.15731	1.92306	0.04714	1.64315	0.39793	1.56908	1.99793	4.73308	5.39261	28.5593	45.7709	6.57433	7.38675	0.47675	5.20658	1.94625	2017-02-21	11:16:56	1512765
JB1-M3-1166-1	9.34	44	20.36	5.96	4.82	5.33	16.08	17.39	1.84631	3.25897	2.72351	0.63498	1.86752	1.14756	0.06884	0.0874	2.00796	0.15036	3.36901	2.81841	0.58747	0.03402	11.9327	2.24702	2.15098	2.0027	0.05143	1.65972	0.40249	1.62521	2.04663	4.9535	4.81748	29.8968	44.6472	6.57975	7.65395	0.48912	4.37776	1.88241	2017-02-21	11:28:20	1512765
JB1-M3-1166-3	9.37	43.13	20.05	6.26	4.67	5.49	16.17	17.2	1.83736	3.18034	2.68824	0.64899	1.86367	1.12089	0.05376	0.07861	1.96764	0.136	3.29013	2.78315	0.61261	0.03014	11.0448	2.14902	2.08872	1.95506	0.03403	1.63555	0.39298	1.58709	2.07027	4.89837	4.82371	26.0263	49.0437	6.58026	7.69386	0.41155	5.77191	2.51285	2017-02-21	11:29:29	1512765
JB1-M3-1166-4	9.36	46.3	19.3	5.74	5.1	5.58	16	17.18	1.91047	3.4162	2.8172	0.67891	1.96502	1.18442	0.06124	0.07543	2.09339	0.09924	3.47909	2.94833	0.64646	0.03265	11.6986	2.31145	2.24838	2.06504	0.03523	1.68806	0.4311	1.64763	2.18001	5.16586	4.7622	25.8543	48.2442	6.62714	8.14077	0.44368	4.36218	2.36853	2017-02-22	11:22:00	1512765
JB1-M3-1168-1	9.34	44.35	20.58	6.04	4.88	5.73	17.03	16.2	1.86616	3.24134	2.74574	0.68736	1.86996	1.16296	0.07086	0.07644	2.02443	0.10606	3.32165	2.84043	0.60662	0.02905	12.3833	2.20707	2.21053	1.97731	0.02715	1.66073	0.44794	1.59707	2.06471	4.90186	4.94901	25.3428	46.2465	8.17914	7.5705	0.51669	4.35016	1.62653	2017-03-28	10:49:34	1512765
JB1-M3-1168-2	9.64	42.99	19.64	5.96	4.82	5.39	15.87	17.35	1.83407	3.21346	2.69302	0.63333	1.82446	1.14166	0.07007	0.08735	1.97916	0.14508	3.30176	2.78477	0.59201	0.03202	11.7474	2.18821	2.11911	1.92654	0.0462	1.61857	0.40525	1.58367	2.04385	4.84387	4.40039	27.1337	47.688	6.67688	7.36524	0.5072	5.16554	2.51214	2017-02-22	16:20:44	1512765
JB1-M3-1168-3	9.23	42.52	19.98	5.82	6.44	5.55	15.24	17.01	1.79543	3.12363	2.63801	0.66502	1.82371	1.10706	0.0598	0.07614	1.92919	0.11912	3.25115	2.74842	0.58761	0.0279	11.875	2.12163	2.14625	1.93087	0.03093	1.58629	0.42979	1.5696	2.00545	4.80294	4.52122	23.8098	49.7366	6.63211	7.39054	0.60449	5.92601	2.69873	2017-02-22	11:43:20	1512765
JB1-M3-117-1	9.31	43.04	20.28	5.66	6.94	5.3	14.5	15.07	1.8349	3.14861	2.70448	0.63278	1.83491	1.10302	0.06226	0.07668	1.95102	0.14765	3.27441	2.77861	0.58056	0.02991	11.2785	2.16262	2.11974	1.85434	0.03749	1.56584	0.42589	1.51683	2.08432	4.81468	5.05243	25.7257	49.1279	6.54805	7.50556	0.61526	6.91284	2.86797	2017-02-20	14:29:12	1512765
JB1-M3-1173-1	9	42.96	20.89	5.73	6.38	5.23	16.25	16.81	1.82444	3.16971	2.70828	0.6417	1.83939	1.09998	0.06514	0.08355	1.97124	0.10178	3.26941	2.79288	0.58816	0.02676	10.8291	2.17588	2.21885	1.99378	0.04998	1.61871	0.41513	1.57825	2.03097	4.82906	4.57868	22.635	50.6693	6.68898	7.59176	0.51889	5.46848	2.8135	2017-02-22	16:42:17	1512765
JB1-M3-1173-2	10.28	44.67	19.02	5.88	6.06	5.66	15.86	16.56	1.86663	3.27837	2.74148	0.71648	1.90029	1.14785	0.06493	0.08256	2.00931	0.09532	3.37378	2.86544	0.6281	0.02908	12.4015	2.19625	2.24377	2.0296	0.04229	1.63154	0.42716	1.62896	2.06262	5.02171	5.48302	24.1296	48.4541	6.69871	7.69106	0.57785	5.37862	2.72418	2017-02-23	10:18:11	1512765
JB1-M3-1173-3	8.81	41.33	18.71	6.19	5.43	5.31	15.9	17.25	1.77593	3.01798	2.6216	0.63455	1.75403	1.10527	0.06417	0.08066	1.8817	0.14708	3.15863	2.69987	0.59025	0.02964	11.9002	2.09505	2.05056	1.84034	0.05036	1.59603	0.40315	1.50476	1.95186	4.57675	4.70082	24.988	47.2635	6.69764	6.99237	0.64849	6.02077	2.94715	2017-02-23	10:14:26	1512765
JB1-M3-1173-4	9.35	43.29	20.06	5.81	5.38	5.16	16.32	16.24	1.82887	3.17333	2.73375	0.69875	1.86067	1.12271	0.08242	0.08475	1.95242	0.07018	3.24248	2.80934	0.61491	0.03099	10.9659	2.15534	2.20677	1.95108	0.06893	1.58926	0.41938	1.5571	2.02582	4.84365	4.76229	20.479	51.5753	6.69745	7.44584	0.46208	7.14223	2.16284	2017-02-23	10:13:01	1512765
JB1-M3-1174-3	10.84	43	21.28	5.39	3.6	5.61	15.64	16.1	1.84733	3.11777	2.63817	0.66815	1.83508	1.12898	0.05876	0.07783	1.98922	0.09049	3.28813	2.76216	0.5859	0.02942	12.3925	2.20941	2.12994	1.90356	0.02784	1.62442	0.45556	1.53892	2.10901	4.8051	4.15346	20.9532	50.9542	8.0796	7.39102	0.53066	4.85961	1.76904	2017-03-27	10:42:57	1512765
JB1-M3-1175-2	9.71	40.7	21.32	6.07	8.05	5.26	15.93	16.11	1.75749	2.94336	2.6567	0.66914	1.77583	1.04835	0.07311	0.08877	1.8567	0.11475	3.06723	2.69758	0.58803	0.02464	11.0539	2.01292	2.03705	1.8538	0.05141	1.53931	0.39688	1.50979	1.92518	4.59957	4.7259	22.7414	52.0733	8.186	7.05953	0.56147	6.98906	3.13566	2017-03-28	10:58:20	1512765
JB1-M3-1175-3	10.13	40.44	20.48	6.2	4.64	5.45	15.5	18	1.73776	2.93721	2.55017	0.61805	1.75079	1.07859	0.06211	0.09009	1.86184	0.0859	3.11206	2.60945	0.57546	0.02765	12.0648	2.0479	2.01898	1.81395	0.0521	1.55971	0.42736	1.4768	1.94799	4.52514	4.98692	24.7775	46.8764	8.28391	6.98128	0.58363	6.90493	2.04791	2017-03-28	14:51:15	1512765
JB1-M3-1175-5	9.91	42.06	20.78	5.28	6.54	5.5	15.31	14.94	1.80131	3.14929	2.62745	0.67197	1.82624	1.08542	0.06628	0.07222	1.90902	0.11188	3.1903	2.74959	0.62085	0.02932	11.4848	2.05592	2.14567	1.89954	0.03861	1.52831	0.46363	1.51274	2.03536	4.75522	5.30879	26.9066	47.0115	6.6439	7.46574	0.56439	5.59558	2.58668	2017-02-22	12:08:00	1512765
JB1-M3-1177-1	11.12	42.44	20.11	5.83	5.56	5.47	14.46	16.29	1.79526	3.06872	2.65389	0.66474	1.81935	1.0898	0.063	0.08929	1.90691	0.05779	3.2164	2.73608	0.59506	0.02876	12.276	2.09493	2.15568	1.97743	0.04706	1.60518	0.4375	1.5535	2.01347	4.74761	5.14906	20.1569	51.2046	8.19136	7.33215	0.29297	4.87139	0.78186	2017-03-28	11:03:04	1512765
JB1-M3-1177-2	8.43	43.54	20.97	5.6	6.65	5.28	15.31	15.81	1.85363	3.22667	2.75852	0.64851	1.87315	1.13201	0.05276	0.06684	2.03706	0.08503	3.37694	2.82987	0.57668	0.02832	11.3542	2.24374	2.16458	1.98035	0.03032	1.65191	0.43964	1.58922	2.13754	4.92825	4.47131	25.6921	50.5108	7.67186	7.81839	0.5091	6.53177	2.45807	2017-03-21	09:41:58	1512765
JB1-M3-1177-3	10.56	42.1	20.54	5.58	4.16	5.49	16.16	14.39	1.82666	3.09148	2.69756	0.70434	1.82327	1.12844	0.06664	0.0894	1.94881	0.09274	3.21571	2.76526	0.61169	0.03106	11.4459	2.07789	2.10942	1.86355	0.0491	1.56637	0.44076	1.56166	2.04961	4.7734	5.39677	22.0041	49.6281	8.35682	7.31199	0.50348	6.73464	2.42341	2017-03-28	16:12:29	1512765
JB1-M3-1177-4	8.41	43.78	19.84	5.55	4.65	5.69	15.97	15.95	1.85335	3.27008	2.75776	0.683	1.85803	1.14224	0.05756	0.07248	2.004	0.13439	3.38088	2.84237	0.60917	0.02715	11.4533	2.21128	2.14912	1.98116	0.023	1.65294	0.42643	1.60919	2.09528	4.94685	4.46207	25.7104	47.9418	6.40681	7.78122	0.37947	5.96663	1.68736	2017-02-16	14:45:24	1512765
JB1-M3-1177-5	9.2	43.33	21.16	5.54	3.88	5.39	15.96	15.24	1.83511	3.12692	2.65068	0.61518	1.85341	1.12098	0.04939	0.08151	1.99419	0.16316	3.30835	2.77326	0.58307	0.03308	11.361	2.24002	2.18262	1.87842	0.0272	1.62303	0.43806	1.55443	2.09644	4.82597	4.84697	28.1373	46.9501	6.00748	7.55869	0.51343	5.40529	1.8014	2017-02-09	11:04:57	1512765
JB1-M3-118-1	6.91	40.99	21.69	5.44	8.6	5.37	14.96	17.17	1.75168	2.94614	2.60761	0.67294	1.75534	1.05421	0.05358	0.07778	1.88728	0.12181	3.15266	2.69006	0.59194	0.02919	12.1449	2.07269	2.0785	1.88239	0.02269	1.55405	0.43553	1.5144	1.9376	4.65204	4.84017	36.7286	46.8496	7.03546	7.13819	0.51367	7.43991	2.90876	2017-03-03	10:23:08	1512765
JB1-M3-1182-2	7.64	43.84	18.91	5.85	6.28	5.22	16.3	15.34	1.83856	3.25236	2.73688	0.63803	1.83097	1.12087	0.06701	0.08659	2.00056	0.16444	3.34275	2.80548	0.57771	0.03074	11.5901	2.2327	2.24229	1.9778	0.03867	1.64929	0.44505	1.58279	2.06542	4.89149	4.7724	28.2206	45.8265	6.47677	7.64005	0.48607	7.10413	1.77046	2017-02-17	15:53:34	1512765
JB1-M3-1182-3	7.95	43.54	19.49	5.87	5.79	5.23	15.76	17.01	1.83419	3.23851	2.74403	0.64733	1.872	1.12692	0.06085	0.06951	1.98038	0.11618	3.32282	2.81091	0.621	0.02791	10.6511	2.14931	2.07757	1.97623	0.02687	1.62156	0.41565	1.60095	2.09485	4.88854	4.74042	24.5423	48.8038	6.40884	7.85174	0.39086	6.7961	1.75853	2017-02-16	14:59:58	1512765
JB1-M3-1182-4	9.16	43.24	20.25	5.67	6.05	5.36	15.73	16	1.80706	3.12131	2.67263	0.61915	1.84143	1.10612	0.04529	0.07394	1.96288	0.12191	3.28555	2.76849	0.60103	0.03085	11.6007	2.17184	2.11413	1.91164	0.02856	1.60476	0.43408	1.54551	2.07931	4.84278	4.72493	25.7622	48.832	6.40945	7.58499	0.43592	6.87254	2.05247	2017-02-16	15:17:23	1512765
JB1-M3-1182-5	8.94	44.13	19.58	5.78	4.41	5.54	15.35	17.18	1.84126	3.2624	2.71302	0.63964	1.88006	1.1441	0.05029	0.07511	2.01712	0.12099	3.33539	2.82412	0.6102	0.02936	11.0663	2.1985	2.14935	1.97486	0.03347	1.61427	0.42878	1.58777	2.12814	4.91191	4.47957	26.9734	47.7997	6.41157	7.76866	0.47319	4.58895	2.43588	2017-02-16	16:02:11	1512765
JB1-M3-1182-6	8.57	43.9	20.09	5.59	6.45	5.13	16.06	16.21	1.82538	3.27181	2.73799	0.6313	1.8476	1.1136	0.0574	0.0755	2.00962	0.11358	3.33196	2.81936	0.57651	0.03069	10.6739	2.23021	2.18754	1.97182	0.03676	1.6093	0.42225	1.57989	2.07736	4.87341	4.19891	24.5548	51.3132	6.47736	7.68899	0.51415	7.56153	2.20484	2017-02-17	15:55:10	1512765
JB1-M3-1182-7	8.67	42.15	20.73	5.6	5.71	5.49	16.04	16.73	1.79335	3.08645	2.65165	0.63809	1.81056	1.1	0.06577	0.08442	1.94298	0.15915	3.22021	2.74614	0.58892	0.03111	11.107	2.12902	2.13219	1.9063	0.04277	1.58911	0.41341	1.5579	2.02338	4.71479	4.93719	28.3661	46.7287	6.45181	7.37597	0.43958	4.92474	1.99658	2017-02-17	09:50:19	1512765
JB1-M3-1182-8	8.1	42.11	20.7	5.71	6.21	5.31	15.9	17.03	1.80733	3.1344	2.67544	0.64295	1.80432	1.10273	0.06838	0.08194	1.93962	0.15926	3.24211	2.75804	0.57636	0.02923	11.2676	2.16623	2.10207	1.87922	0.04429	1.59478	0.42797	1.55806	1.98181	4.69722	4.70695	29.0467	44.3164	6.57619	7.32745	0.60094	5.65782	1.86382	2017-02-21	11:21:42	1512765
JB1-M3-1183-1	9.06	42.08	19.82	6.03	5.89	5.59	16.24	16.94	1.79004	3.10164	2.57961	0.68465	1.80885	1.09495	0.07935	0.08904	1.91795	0.14278	3.22793	2.70913	0.57141	0.03347	13.6632	2.14712	2.13242	1.92806	0.04686	1.59071	0.40568	1.55271	1.95069	4.76972	4.85818	26.6194	45.4232	6.4477	7.20337	0.63129	6.90931	1.41402	2017-02-17	09:43:01	1512765
JB1-M3-1183-5	8.89	43.01	21.57	5.75	4.86	5.68	16.88	16.75	1.83001	3.15336	2.7091	0.67406	1.85991	1.13417	0.06562	0.08141	1.97255	0.16715	3.29383	2.797	0.5974	0.03295	11.8611	2.20692	2.20107	2.0018	0.03874	1.64548	0.42064	1.6063	2.02616	4.839	5.14031	28.9128	44.6438	6.6119	7.57004	0.3777	3.91022	1.16622	2017-02-22	10:07:39	1512765
JB1-M3-1184-3	10.78	43.94	20.15	5.16	4.76	5.37	15.25	15.08	1.87339	3.1946	2.77328	0.66257	1.88275	1.15301	0.05613	0.08035	2.0202	0.08298	3.33457	2.84316	0.60806	0.03389	11.3221	2.23087	2.22259	1.96544	0.03792	1.65507	0.44273	1.58356	2.1303	4.92372	4.82027	26.3757	47.6579	8.05141	7.65401	0.48164	5.2886	2.1474	2017-03-27	09:04:49	1512765
JB1-M3-1184-5	8.47	41.26	19.22	6.11	5.63	5.39	16.65	16.87	1.75233	3.01267	2.5516	0.64399	1.75108	1.08111	0.05735	0.08312	1.85908	0.18455	3.15423	2.65118	0.58184	0.0242	12.0342	2.06758	2.04247	1.857	0.04197	1.58385	0.42551	1.50977	1.93185	4.61539	4.82713	29.9775	44.4061	6.48437	7.00735	0.52844	7.2516	1.85404	2017-02-17	16:05:19	1512765
JB1-M3-1184-7	9.67	41.68	20.95	5.8	6.37	5.33	16.34	16.73	1.78311	3.0272	2.63553	0.67703	1.822	1.08247	0.06115	0.0807	1.91127	0.10908	3.16029	2.7284	0.57953	0.02953	10.9908	2.08033	2.18029	1.93932	0.04948	1.57497	0.41944	1.5303	1.95678	4.70161	5.07657	23.2343	50.236	8.13008	7.2601	0.55479	5.46106	2.70492	2017-03-27	11:53:01	1512765
JB1-M3-1185-1	10.36	40.21	22.28	5.81	3.17	5.72	15.85	16.92	1.73831	2.80675	2.52441	0.61755	1.74184	1.05338	0.06286	0.08482	1.85724	0.10189	3.04191	2.59864	0.57196	0.02666	11.571	2.02249	1.95441	1.77589	0.04443	1.5366	0.43949	1.50523	1.92929	4.46822	4.48814	20.3442	53.0143	8.34514	6.7816	0.52693	4.38913	1.44207	2017-03-28	16:07:00	1512765
JB1-M3-1185-2	9.03	38.94	22.67	6.33	5.89	5.43	16.25	18.29	1.67623	2.78434	2.46702	0.57152	1.68392	1.00965	0.0621	0.08679	1.80521	0.15644	3.00638	2.53001	0.51864	0.02602	12.6369	2.01457	1.97189	1.80341	0.05169	1.52018	0.39851	1.47498	1.84824	4.44514	4.60855	27.3063	47.7642	8.12159	6.75696	0.55052	4.99037	2.37681	2017-03-27	11:28:29	1512765
JB1-M3-1187-1	7.86	39.79	19.18	6.07	5.14	5.63	16.55	16.36	1.72241	2.82354	2.58617	0.68731	1.7138	1.06253	0.08514	0.0839	1.81875	0.15948	3.00048	2.63631	0.5893	0.02974	12.5477	1.96226	2.06618	1.80431	0.05216	1.5289	0.41823	1.47476	1.86282	4.43859	5.80304	29.6123	42.1727	7.58389	6.74209	0.43689	6.83455	1.28583	2017-03-20	09:37:21	1512765
JB1-M3-1188-3	8.79	43.73	19.03	5.87	5.48	5.32	15.38	17.44	1.82675	3.27731	2.65291	0.64626	1.85029	1.14223	0.06918	0.0788	1.96492	0.14193	3.32525	2.79875	0.60309	0.02975	12.329	2.17258	2.1443	1.94341	0.04528	1.62146	0.41278	1.59538	2.01375	4.87978	5.13283	31.9772	41.7138	6.64257	7.52386	0.60903	4.92068	1.78368	2017-02-22	12:05:35	1512765
JB1-M3-1192-4	9.52	45.61	17.68	6.08	1.95	5.68	15.77	15.65	1.89924	3.40084	2.81486	0.69193	1.90683	1.20232	0.05585	0.08395	2.0371	0.04319	3.43962	2.9079	0.62846	0.0304	13.0169	2.23477	2.16757	2.03008	0.03554	1.72167	0.44155	1.62239	2.1511	5.02229	4.71775	24.2784	46.6998	7.57344	7.7837	0.45073	5.72249	1.37721	2017-03-17	15:30:38	1512765
JB1-M3-1194-1	9.9	43.46	21.33	5.86	7.12	5.34	16.36	15.56	1.84542	3.16547	2.72229	0.68816	1.86776	1.10737	0.05974	0.07721	1.96868	0.10852	3.28612	2.81357	0.61138	0.02643	10.9725	2.17618	2.188	1.98509	0.03763	1.60339	0.44628	1.5904	2.06304	4.89301	4.4056	18.6692	54.7896	6.67822	7.63263	0.46958	4.92587	2.70704	2017-02-22	16:25:44	1512765
JB1-M3-1194-2	10.89	42.2	20.72	5.71	5.64	5.43	14.43	15.59	1.78259	3.04679	2.67111	0.63066	1.81388	1.09352	0.04617	0.08883	1.93244	0.0416	3.24998	2.73851	0.57988	0.02513	11.706	2.15622	2.11058	1.93205	0.04576	1.60621	0.44114	1.56792	2.02867	4.74895	4.43553	18.7817	53.335	8.12934	7.42766	0.43973	5.14552	1.90042	2017-03-27	11:50:40	1512765
JB1-M3-1194-3	9.66	40.68	20.72	6.11	4.47	5.51	15.89	16.91	1.76476	2.87955	2.62958	0.66024	1.76947	1.08278	0.07386	0.09435	1.89214	0.08563	3.11782	2.65916	0.59209	0.03239	11.1411	2.06035	2.08973	1.8427	0.05504	1.58247	0.42004	1.47956	1.97798	4.5854	4.98799	22.3992	50.0764	8.35569	7.05211	0.50198	6.70285	2.84334	2017-03-28	16:11:43	1512765
JB1-M3-1194-7	8.13	38.82	20.94	6.18	7.64	5.54	14.89	17.55	1.69299	2.81236	2.50832	0.60232	1.69306	1.03349	0.052	0.07956	1.81358	0.16614	3.03756	2.57464	0.5486	0.02756	11.3366	1.98253	1.94051	1.78185	0.03137	1.52626	0.41245	1.4544	1.90978	4.43305	4.44373	24.2921	48.4606	7.59995	6.89563	0.50889	6.90587	2.38152	2017-03-20	11:12:45	1512765
JB1-M3-1194-8	8.35	40.09	21.06	5.68	6.33	5.68	16.65	15.55	1.72457	2.87271	2.61759	0.70948	1.73624	1.04704	0.07423	0.08356	1.85989	0.10192	3.06133	2.6751	0.58321	0.02382	11.9407	1.98316	2.07435	1.81555	0.05937	1.51003	0.42935	1.51723	1.91649	4.50904	4.99559	22.6626	50.0528	8.14544	6.9272	0.54711	6.83974	2.25363	2017-03-27	12:07:07	1512765
JB1-M3-1194-C1	8.83	41.9	20.52	5.84	6.07	5.52	15.34	17.16	1.77824	3.13053	2.60027	0.65582	1.78655	1.08219	0.06346	0.07481	1.92408	0.11691	3.22953	2.66903	0.57513	0.02932	12.5642	2.09185	2.03407	1.85096	0.0237	1.54293	0.42514	1.5281	2.01043	4.71706	4.89601	24.2423	48.6921	6.4391	7.24614	0.51528	6.62423	1.8926	2017-02-17	09:18:03	1512765
JB1-M3-1194-C2	8.83	41.13	20.12	6.23	6.69	5.55	15.54	16.12	1.78249	3.04257	2.63462	0.66736	1.78904	1.07059	0.05757	0.08136	1.88993	0.11792	3.15364	2.69876	0.5897	0.02556	11.8491	2.04183	2.0354	1.85816	0.03132	1.5608	0.41993	1.52142	2.0109	4.70387	4.65909	23.8129	49.3696	6.42607	7.36759	0.48578	6.18637	2.52049	2017-02-16	16:28:30	1512765
JB1-M3-1196-2	10.97	43.58	19.3	5.57	4.4	5.3	14.91	15.89	1.85303	3.2214	2.74944	0.62882	1.86961	1.14333	0.05184	0.08019	2.00761	0.03773	3.31065	2.81628	0.58932	0.03059	10.7817	2.22022	2.26594	1.98401	0.03768	1.64218	0.43335	1.57892	2.119	4.88242	4.58738	18.159	54.6477	8.18734	7.68761	0.38045	4.8386	2.07704	2017-03-28	11:00:02	1512765
JB1-M3-1196-4	10.97	42.24	20.91	5.5	4.54	5.49	15.28	15.78	1.80869	3.08342	2.67078	0.66885	1.8239	1.10098	0.06498	0.09507	1.94078	0.04234	3.27768	2.74111	0.57586	0.02694	11.8136	2.14775	2.16409	1.98332	0.04157	1.64191	0.43479	1.58216	2.00514	4.80393	4.85194	21.3531	50.7635	8.12848	7.4293	0.38285	5.4308	1.16798	2017-03-27	11:47:41	1512765
JB1-M3-1196-5	8.47	35.2	24.72	6.2	8.29	5.45	16.82	18.14	1.58644	2.42009	2.32612	0.59344	1.57709	0.91435	0.07001	0.07574	1.68561	0.16228	2.78256	2.38272	0.50468	0.02076	12.1265	1.82345	1.86129	1.67243	0.04266	1.41117	0.39172	1.36142	1.70648	4.02402	4.64428	25.3439	48.2733	8.12058	6.14352	0.63454	6.79106	2.49679	2017-03-27	11:27:29	1512765
JB1-M3-1197-2	9.05	42.56	21.22	6.2	5.95	5.42	15.6	17.51	1.79403	3.08679	2.62937	0.67221	1.83331	1.09095	0.06405	0.07917	1.96967	0.14628	3.21494	2.73591	0.59604	0.02801	12.1968	2.14824	2.12056	1.9252	0.03129	1.56571	0.42383	1.5631	2.01009	4.77112	5.01922	28.6923	45.7545	6.59389	7.40076	0.55102	5.10085	2.57007	2017-02-21	15:18:42	1512765
JB1-M3-1197-3	10.79	42.34	21.57	5.6	3.96	5.57	15.48	16.16	1.82604	3.08851	2.6271	0.65833	1.83059	1.12326	0.07027	0.07875	1.9626	0.09509	3.2409	2.74172	0.5922	0.02879	11.1298	2.12056	2.08945	1.87444	0.02958	1.57909	0.44337	1.55724	2.03063	4.802	4.60144	26.0487	49.4633	7.98176	7.37068	0.54056	4.71669	1.86755	2017-03-24	12:08:34	1512765
JB1-M3-1197-4	10.6	41.1	21.14	5.79	6.7	5.27	15.68	16.95	1.74551	2.89406	2.58612	0.61568	1.76138	1.06134	0.05543	0.08948	1.89054	0.09101	3.12273	2.66917	0.57775	0.02575	11.5788	2.06037	2.00429	1.81787	0.04963	1.54434	0.42639	1.53361	1.9388	4.56276	4.66944	21.8078	51.4897	8.31019	6.99342	0.5957	5.4444	2.64407	2017-03-28	15:08:41	1512765
JB1-M3-12-3	7.64	42.6	21.17	5.25	7.55	5.67	16.05	15.94	1.82178	3.13246	2.66946	0.73185	1.84764	1.12674	0.05353	0.06803	1.94808	0.13494	3.30855	2.79509	0.64184	0.10314	11.5471	2.1357	2.09254	1.95219	0.01035	1.61026	0.46519	1.61615	2.04675	4.87858	4.70954	24.706	49.3457	7.04275	7.65438	0.35278	5.06409	1.55939	2017-03-03	15:30:57	1512765
JB1-M3-12-4	8.21	41.89	20.65	5.65	7.29	5.46	16.32	15.87	1.81891	3.12991	2.66602	0.64287	1.8159	1.09926	0.05921	0.07993	1.96017	0.15218	3.25755	2.73382	0.59	0.02911	11.4173	2.1825	2.14201	1.8904	0.02887	1.6178	0.42253	1.51306	2.07928	4.78708	4.48107	26.4456	46.995	7.07229	7.48731	0.30176	6.3292	1.96581	2017-03-06	08:59:05	1512765
JB1-M3-12-6	8.13	42.41	20.29	5.51	7.09	5.37	16.25	16.37	1.81508	3.15836	2.69512	0.6515	1.82978	1.10903	0.05558	0.07993	1.94089	0.14416	3.28195	2.76279	0.61586	0.11154	11.1029	2.14499	2.17829	1.93658	0.02826	1.59954	0.43381	1.55276	2.04579	4.82702	4.84652	23.7854	49.8569	7.03806	7.58664	0.3114	6.85397	1.63993	2017-03-03	10:30:26	1512765
JB1-M3-120-1	8.57	43.23	20.26	5.8	6.6	5.47	16.74	15.62	1.8424	3.19397	2.7474	0.66254	1.84606	1.12865	0.05891	0.07936	1.97294	0.14572	3.31353	2.81936	0.59987	0.0299	11.3998	2.1995	2.15765	1.94084	0.03745	1.64171	0.41255	1.55598	2.08227	4.8593	5.19751	29.8413	45.7001	7.0748	7.63765	0.45514	6.35837	2.4329	2017-03-06	09:07:55	1512765
JB1-M3-120-2	7.84	42.56	20.27	6.19	7	5.21	16.89	17.47	1.82047	3.1548	2.6536	0.64427	1.82752	1.11479	0.05275	0.07984	1.96253	0.16572	3.29449	2.77666	0.60221	0.11011	11.516	2.17566	2.145	1.93683	0.02824	1.61676	0.41924	1.58198	2.06741	4.83668	4.64048	27.4744	49.1809	7.02936	7.54355	0.3841	6.9279	2.76773	2017-03-03	09:48:30	1512765
JB1-M3-1200-1	10.55	44.38	19.7	6.04	4.46	5.32	16.96	15.75	1.86087	3.27236	2.72494	0.62518	1.85828	1.1641	0.06339	0.07922	1.99162	0.15431	3.34647	2.80511	0.59577	0.03324	12.4915	2.23877	2.20099	1.96917	0.04305	1.6592	0.43998	1.57723	2.08718	4.90723	5.5033	28.2668	45.6643	7.50823	7.60107	0.50063	5.16633	1.9403	2017-03-17	08:46:32	1512765
JB1-M3-1200-2	9.61	43.1	19.76	6.14	4.48	5.62	16.39	16.73	1.82734	3.19504	2.63945	0.66016	1.82845	1.14768	0.05798	0.08437	1.93827	0.1246	3.2686	2.75944	0.59869	0.03271	12.4764	2.17417	2.10203	1.86769	0.03719	1.64246	0.41577	1.53637	2.02373	4.74588	4.63363	29.4017	44.0347	7.53045	7.26433	0.58309	5.21933	2.18641	2017-03-17	10:03:38	1512765
JB1-M3-1201-1	9.06	43.13	20.53	5.93	4.2	5.35	17.1	15.41	1.79702	3.18443	2.66809	0.60479	1.79469	1.11443	0.06051	0.08107	1.95433	0.15084	3.24139	2.74935	0.57024	0.03111	11.9761	2.15416	2.14251	1.90105	0.03644	1.61336	0.43672	1.54741	2.00953	4.73974	5.18004	28.1887	45.0926	7.51706	7.34773	0.40286	6.41739	1.3992	2017-03-17	09:39:02	1512765
JB1-M3-1201-2	10.79	43.62	20.14	5.51	4.99	5.58	16.11	15.86	1.8532	3.22584	2.71325	0.67091	1.86028	1.13353	0.05078	0.08068	2.00018	0.07579	3.33108	2.79496	0.61604	0.02929	12.4817	2.17896	2.22417	1.96795	0.0361	1.63171	0.46247	1.58166	2.1202	4.92541	5.27506	24.7859	47.2059	7.51425	7.71531	0.26979	4.40813	1.48384	2017-03-17	09:29:19	1512765
JB1-M3-1203-1	9.28	45.78	19.78	5.15	3.97	5.58	16.11	14.82	1.93337	3.39007	2.8436	0.69936	1.93637	1.19509	0.06903	0.07638	2.07814	0.13981	3.49449	2.9687	0.62524	0.03248	11.7806	2.30392	2.29934	2.05989	0.04416	1.68596	0.44005	1.65736	2.18185	5.15846	4.90965	24.0209	48.7541	6.60014	7.97865	0.52243	4.66897	1.90019	2017-02-21	15:36:45	1512765
JB1-M3-1204-5	9.14	44.13	19.76	5.69	5.38	5.55	15.34	16.32	1.86301	3.2804	2.72864	0.65171	1.87584	1.15294	0.06568	0.07866	2.03716	0.13403	3.36277	2.83647	0.58519	0.03264	12.1494	2.27381	2.22558	1.94558	0.03731	1.6323	0.44223	1.59831	2.10648	4.89873	5.31422	27.261	45.4393	6.60195	7.57082	0.58798	5.34017	1.90106	2017-02-21	15:40:02	1512765
JB1-M3-1204-6	9.05	43.24	20.9	5.48	6.72	5.5	16.1	16.14	1.84827	3.18569	2.7097	0.67781	1.86086	1.12944	0.06198	0.08035	1.99855	0.15341	3.31685	2.82239	0.60046	0.03077	11.3345	2.2308	2.2154	1.91945	0.03703	1.63512	0.44449	1.56882	2.06628	4.8648	4.68146	26.1481	47.6615	6.58663	7.46652	0.55464	5.8475	2.08505	2017-02-21	11:46:57	1512765
JB1-M3-1204-7	10.23	42.9	19.84	5.81	4	5.32	15.69	16.76	1.80887	3.09872	2.64767	0.65701	1.82619	1.1161	0.06692	0.09167	1.96032	0.06867	3.27092	2.71228	0.58057	0.03019	12.7932	2.15239	2.13058	1.95073	0.05702	1.63395	0.43917	1.56485	2.05483	4.7796	5.09703	26.5431	46.4277	8.24918	7.41435	0.34871	5.76166	1.11745	2017-03-28	11:50:16	1512765
JB1-M3-1205-1	9.45	44.59	20.64	5.63	5.93	5.54	16.25	16.7	1.8722	3.2944	2.72937	0.72449	1.91695	1.15658	0.07991	0.07347	2.01965	0.10576	3.38085	2.8487	0.62058	0.02875	11.6939	2.21434	2.28047	2.05882	0.03791	1.64713	0.41855	1.63864	2.05621	5.00585	5.12582	28.1863	45.4871	8.17383	7.83449	0.58707	4.39766	1.99698	2017-03-28	10:04:02	1512765
JB1-M3-1205-3	8.93	40.12	21.59	6.44	7.24	5.7	16.27	18.76	1.70988	2.77383	2.53839	0.68624	1.73611	1.03641	0.06494	0.08575	1.8341	0.1112	3.03769	2.60648	0.60176	0.02308	13.0532	1.97314	1.94749	1.81335	0.04699	1.52393	0.4577	1.46274	1.8807	4.47369	5.32491	21.8098	48.7816	8.96328	6.82723	0.55163	5.75223	2.79433	2017-03-31	11:17:02	1512765
JB1-M3-1205-4	9.59	41.98	20.39	4.82	4.16	5.4	14.01	15.5	1.78269	3.14087	2.59231	0.6127	1.79334	1.11154	0.06468	0.08242	1.9679	0.05229	3.28058	2.72909	0.55743	0.0294	11.2264	2.19088	2.19963	1.90959	0.04812	1.62877	0.43812	1.56551	1.99608	4.7812	4.71552	27.0084	46.6812	8.84925	7.29694	0.55789	5.76757	1.17131	2017-03-30	11:18:01	1512765
JB1-M3-1205-5	9.39	42.59	21.02	6.15	3.55	5.88	16.4	17.01	1.83637	3.10649	2.63626	0.70342	1.81444	1.13818	0.07997	0.08027	1.9607	0.11118	3.2366	2.74585	0.60265	0.03205	12.693	2.13182	2.10136	1.88033	0.02802	1.61634	0.44713	1.53464	2.01871	4.80057	5.21317	25.6719	46.3661	8.01907	7.27214	0.60038	4.25777	1.69438	2017-03-24	15:47:01	1512765
JB1-M3-1206-2	8.48	42.04	21.35	6.22	6.34	5.44	16.6	18.37	1.78877	3.06054	2.65084	0.65443	1.79647	1.09565	0.07205	0.08346	1.95121	0.15248	3.19236	2.72703	0.58481	0.02776	11.6944	2.12826	2.17151	1.93721	0.04616	1.60005	0.39527	1.55689	1.96949	4.72878	5.39437	35.0504	40.6767	6.50222	7.3305	0.42461	4.41816	2.83933	2017-02-20	09:46:28	1512765
JB1-M3-1207-4	9.67	42.05	22.2	6.12	4.8	5.69	16.75	17.25	1.79681	3.0611	2.64121	0.68203	1.825	1.1037	0.0702	0.08265	1.94023	0.11943	3.19766	2.72477	0.59632	0.02876	11.4958	2.10547	2.15634	1.95023	0.04413	1.60571	0.42039	1.57727	1.98134	4.74241	5.12721	26.9083	47.7905	8.09843	7.39251	0.50131	3.71889	2.45067	2017-03-27	11:07:06	1512765
JB1-M3-1208-4	9.4	40.16	20.7	5.65	5.3	5.46	16.19	16.39	1.76422	2.96349	2.60452	0.69885	1.78317	1.07855	0.05721	0.08304	1.88149	0.11696	3.10864	2.69392	0.59867	0.02695	11.4704	2.04492	2.12683	1.82273	0.03408	1.57331	0.41222	1.48866	1.95358	4.60636	5.06301	32.476	43.7385	7.54195	7.02234	0.62709	5.71788	3.00482	2017-03-17	11:23:22	1512765
JB1-M3-1208-6	8.48	40.25	20.79	5.84	7.14	5.37	15.67	17.36	1.72523	2.92751	2.53464	0.63374	1.75328	1.05306	0.06094	0.07436	1.83864	0.12938	3.10034	2.60598	0.57311	0.02703	11.3974	2.02017	2.02719	1.85654	0.03864	1.55929	0.39575	1.49218	1.90111	4.54332	5.10541	29.0214	44.1019	6.60276	7.14529	0.60512	6.39084	2.92384	2017-02-22	09:26:51	1512765
JB1-M3-1209-1	10.37	39.02	22.08	5.87	5.75	5.42	15.75	16.75	1.7039	2.80202	2.49177	0.66207	1.7142	1.01417	0.06759	0.08226	1.79294	0.12405	3.01899	2.59034	0.56367	0.02438	11.8316	1.95101	2.02252	1.7903	0.06334	1.48726	0.40097	1.46941	1.87884	4.43984	4.55716	22.6125	50.8727	8.00187	6.82988	0.60089	6.26591	2.98161	2017-03-24	15:33:16	1512765
JB1-M3-121-1	9.53	41.85	20.15	6.07	4.66	5.54	15.58	16.54	1.78419	3.08944	2.62688	0.62959	1.79111	1.08678	0.04429	0.07708	1.91799	0.12666	3.22913	2.71214	0.5693	0.03028	12.1647	2.14713	2.13777	1.90392	0.02311	1.59105	0.41685	1.54554	2.03586	4.76156	4.24042	23.9583	49.5988	6.01746	7.32587	0.38044	4.66768	1.90908	2017-02-09	11:28:31	1512765
JB1-M3-121-2	7.4	41.98	19.91	6.36	7.53	5.28	16.91	17.4	1.77949	3.05836	2.58836	0.64006	1.78805	1.08033	0.04829	0.07861	1.93756	0.16835	3.21152	2.69779	0.57583	0.11121	11.3485	2.148	2.10386	1.88745	0.01464	1.56778	0.43495	1.5298	2.04046	4.7214	4.53149	26.5192	48.4907	7.03935	7.4199	0.41457	7.53961	2.28052	2017-03-03	10:33:21	1512765
JB1-M3-121-3	7.27	39.19	21.74	5.94	8.26	5.39	15.76	16.92	1.70736	2.80306	2.5791	0.64827	1.71456	1.02746	0.04576	0.07908	1.83707	0.16748	3.03335	2.61615	0.57883	0.02992	11.5269	2.00257	2.03925	1.79443	0.02541	1.52932	0.40787	1.46215	1.90597	4.46595	4.91363	30.8944	46.4527	7.03199	6.85689	0.44097	6.92187	2.95363	2017-03-03	09:58:50	1512765
JB1-M3-121-4	8.71	44.13	20.69	5.93	3.98	5.4	16.45	16.8	1.86428	3.23553	2.7395	0.66322	1.90355	1.16046	0.05774	0.0743	1.99325	0.0934	3.38604	2.85523	0.61878	0.0284	10.4099	2.20278	2.11052	2.0461	0.03264	1.67372	0.40958	1.62909	2.09446	4.97787	4.50836	23.6714	52.38	6.42376	7.93306	0.40299	4.20019	1.9215	2017-02-16	16:20:28	1512765
JB1-M3-1210-1	9.37	44.29	20.91	5.67	2.44	5.51	16.31	15.92	1.87393	3.2702	2.744	0.69619	1.91096	1.15443	0.06753	0.07359	2.02312	0.11238	3.37296	2.83828	0.61985	0.03386	11.3455	2.24537	2.26352	2.05233	0.0422	1.68352	0.41967	1.62208	2.11464	4.99683	4.76277	24.3432	49.6027	6.67662	7.88247	0.32096	3.67341	1.8422	2017-02-22	16:19:43	1512765
JB1-M3-1210-2	9.28	42.67	19.8	5.82	3.7	5.46	15.77	17.84	1.78396	3.10668	2.61457	0.64057	1.81104	1.13241	0.06596	0.08329	1.93695	0.16052	3.22776	2.71607	0.59814	0.03046	12.3855	2.13716	2.06728	1.90653	0.04898	1.61252	0.40497	1.59161	1.97965	4.71232	5.18934	28.8733	44.6143	6.59563	7.27468	0.48131	4.56847	1.51398	2017-02-21	15:21:02	1512765
JB1-M3-1210-3	9.42	41.6	20.93	5.65	5.53	5.42	15.53	16.23	1.78464	3.05125	2.61688	0.61123	1.79836	1.09832	0.06866	0.07992	1.92864	0.18104	3.22622	2.70942	0.56918	0.03221	12.2708	2.15175	2.1056	1.88763	0.03957	1.60469	0.41215	1.54541	1.98014	4.74699	4.91674	32.0113	43.6624	6.62769	7.27474	0.57274	5.53941	2.38254	2017-02-22	11:27:10	1512765
JB1-M3-1210-5	9.13	44.62	20.05	5.71	5.28	5.39	15.79	16.53	1.87221	3.28318	2.76984	0.66123	1.89351	1.15996	0.06993	0.08539	2.02031	0.14955	3.38416	2.8717	0.60403	0.03372	12.2822	2.25406	2.20481	2.00738	0.05189	1.66923	0.4068	1.62908	2.07491	5.0002	5.13578	30.45	44.4119	6.57165	7.71511	0.4417	3.54677	1.64924	2017-02-21	11:07:54	1512765
JB1-M3-1211-1	9.35	40.8	21.23	5.74	4.18	5.56	16.13	16.4	1.76679	2.95471	2.59222	0.6568	1.77482	1.08565	0.06273	0.07011	1.9041	0.13033	3.15809	2.66669	0.58224	0.03247	11.6367	2.06444	2.02867	1.86269	0.03764	1.58337	0.40186	1.52199	1.99182	4.6188	4.58858	22.3681	51.488	8.12994	7.17517	0.58395	5.74678	2.58808	2017-03-27	11:51:59	1512765
JB1-M3-1211-2	10.07	41.91	20.88	5.65	4.84	5.63	15.93	16.07	1.79935	3.06262	2.61157	0.65316	1.79897	1.12279	0.05251	0.07676	1.96037	0.12286	3.27464	2.70342	0.58949	0.03017	12.5831	2.12314	2.09053	1.91347	0.02055	1.62888	0.45306	1.53692	2.07232	4.7847	4.72562	28.0189	45.8246	7.56164	7.43599	0.33407	4.30024	1.25662	2017-03-17	15:03:55	1512765
JB1-M3-1211-5	9.1	40.28	21.79	5.4	9.2	5.5	15.8	14.46	1.74314	2.87699	2.57448	0.65014	1.74983	1.02242	0.06159	0.07369	1.87391	0.18236	3.05568	2.67296	0.58845	0.02426	12.2566	1.99203	2.0511	1.81487	0.03501	1.48455	0.47181	1.49833	1.96545	4.56526	5.25234	20.9593	51.071	8.1479	7.09285	0.49175	5.99247	2.40683	2017-03-27	12:08:02	1512765
JB1-M3-1211-6	8.8	41.55	21	5.99	6.26	5.64	15.98	15.91	1.79447	3.05105	2.65705	0.66622	1.80275	1.08775	0.06196	0.07561	1.92441	0.13434	3.19675	2.71561	0.58625	0.0283	11.5658	2.08555	2.06732	1.89242	0.03165	1.57482	0.4249	1.54693	2.03066	4.74411	4.64503	24.7344	48.8625	7.66708	7.40391	0.44542	6.12134	1.96545	2017-03-21	09:35:18	1512765
JB1-M3-1211-7	9.01	41.24	21.42	5.4	6.43	5.51	16.28	15.18	1.77686	3.00509	2.67259	0.65429	1.79034	1.07307	0.0584	0.07626	1.9211	0.1767	3.15852	2.72996	0.58089	0.02957	11.2496	2.09358	2.05382	1.86377	0.03245	1.5508	0.44359	1.53007	2.02055	4.65183	4.29809	26.478	50.1476	7.54593	7.31041	0.58226	6.59347	2.62728	2017-03-17	11:32:58	1512765
JB1-M3-1211-8	10.27	41.1	22.77	5.45	6.27	5.6	14.87	16.14	1.79092	3.01038	2.59804	0.67321	1.81104	1.08406	0.06088	0.07857	1.90969	0.13632	3.20593	2.69495	0.59004	0.03086	12.131	2.09527	2.03519	1.85704	0.03203	1.55835	0.46322	1.47412	2.03803	4.70032	4.86626	29.4042	45.8364	7.53384	7.31107	0.52813	5.62463	2.33706	2017-03-17	10:16:17	1512765
JB1-M3-1213-1	9.25	42.56	19.93	6.48	4.2	5.5	17.14	17.62	1.80304	3.07242	2.62526	0.6055	1.7877	1.13026	0.0644	0.08205	1.90841	0.17178	3.24685	2.71519	0.58954	0.0342	12.4408	2.13383	2.02387	1.8677	0.03984	1.61233	0.40704	1.5415	1.96707	4.72818	4.98029	28.7548	45.3868	7.55848	7.16079	0.53215	5.71552	2.31896	2017-03-17	14:55:43	1512765
JB1-M3-1213-2	8.81	41.44	20.94	5.61	7.54	5.48	16.2	15.9	1.78265	3.05334	2.64927	0.67633	1.79639	1.07085	0.06377	0.07694	1.90385	0.15037	3.17718	2.75515	0.60058	0.02743	12.0198	2.07124	2.16297	1.91341	0.03511	1.54808	0.42473	1.5056	1.96829	4.73533	5.11798	31.4303	42.9994	7.53221	7.28649	0.53261	5.6636	2.9602	2017-03-17	10:09:18	1512765
JB1-M3-1215-3	10.35	39.71	22.63	5.62	6.66	5.44	15.69	15.77	1.72093	2.8166	2.57825	0.6377	1.74848	1.04793	0.06898	0.08917	1.84972	0.08126	3.03576	2.60778	0.56814	0.02577	11.492	2.04076	2.02874	1.78511	0.05508	1.55021	0.42576	1.46658	1.90067	4.45254	4.64171	20.3228	51.976	8.26709	6.81391	0.52595	5.72837	1.83453	2017-03-28	14:39:37	1512765
JB1-M3-1215-5	9.85	43.07	21.12	5.71	6.1	5.65	15.9	15.18	1.83131	3.16035	2.69864	0.70756	1.84801	1.11358	0.06817	0.08015	1.9326	0.10191	3.26193	2.78626	0.6115	0.02436	11.4734	2.10533	2.16662	1.96195	0.04603	1.58797	0.45184	1.58368	2.02616	4.84227	5.12931	22.6968	50.5741	7.96469	7.5003	0.56878	4.72692	2.46121	2017-03-24	11:45:55	1512765
JB1-M3-1215-6	9.78	44.12	20.15	5.82	5.07	5.41	16.44	15.12	1.87281	3.29749	2.78228	0.67186	1.88495	1.14147	0.04733	0.078	2.04679	0.11612	3.40119	2.88293	0.61337	0.0274	12.1961	2.26463	2.23909	2.01648	0.02051	1.65452	0.45463	1.6208	2.13594	5.0257	4.87403	26.5048	47.0297	7.56548	7.86495	0.47971	4.6338	2.26234	2017-03-17	15:11:44	1512765
JB1-M3-1216-5	8.47	42.76	20.08	5.59	7.92	5.49	15.54	16.19	1.83293	3.18417	2.69364	0.71699	1.84506	1.1028	0.06523	0.07999	1.96924	0.14553	3.26567	2.8119	0.60315	0.02932	11.877	2.16893	2.21835	1.91719	0.04135	1.59799	0.43737	1.54493	2.05709	4.806	5.09087	28.0302	45.4297	6.45116	7.48233	0.51442	6.09007	2.76349	2017-02-17	09:47:24	1512765
JB1-M3-1216-6	8.55	41.18	20.31	6.27	6.15	5.42	16.18	17.46	1.78247	3.06637	2.6471	0.71138	1.80154	1.08069	0.08521	0.08398	1.85391	0.08089	3.12923	2.71465	0.61933	0.02219	11.6058	2.00605	2.09275	1.92718	0.05515	1.58875	0.38933	1.51762	1.91122	4.69369	5.23849	32.4601	41.8592	6.40935	7.32367	0.42813	5.938	1.90198	2017-02-16	15:15:17	1512765
JB1-M3-1218-1	8.9	43.22	19.98	6.2	5.84	5.53	15.62	16.95	1.81742	3.18082	2.59859	0.64341	1.82391	1.12803	0.04093	0.073	1.98121	0.13925	3.31252	2.75292	0.59134	0.02796	11.0205	2.20193	2.09285	1.88039	0.01966	1.60988	0.43297	1.5641	2.09124	4.82894	4.68909	24.678	48.9887	3.67742	7.56732	0.40859	5.18298	2.19862	2017-01-30	11:35:55	1512765
JB1-M3-1218-3	8.46	43.31	19.54	6.27	6.79	5.45	15.73	17.21	1.83955	3.20422	2.73754	0.70801	1.8623	1.12835	0.06757	0.08046	2.00305	0.12753	3.31641	2.81774	0.61922	0.03036	13.1656	2.19652	2.1821	1.92308	0.03742	1.63527	0.41555	1.56169	2.06565	4.90641	5.47318	34.7719	39.1174	6.42766	7.57118	0.40362	5.65099	3.2531	2017-02-17	08:54:50	1512765
JB1-M3-1219-1	9.18	41.41	20.11	5.5	5.52	5.41	15.29	15.77	1.77484	3.07589	2.58407	0.67625	1.79221	1.07646	0.0707	0.08099	1.88944	0.14669	3.17756	2.69228	0.58194	0.02841	12.7515	2.05983	2.08289	1.85237	0.04993	1.56313	0.41979	1.52473	1.97956	4.66213	4.95138	28.3213	46.1704	6.42706	7.15395	0.58038	6.02025	2.49924	2017-02-16	16:29:34	1512765
JB1-M3-1219-2	8.84	41.03	20.24	6.15	6.61	5.5	15.87	17.22	1.76496	3.04333	2.55494	0.62177	1.74936	1.07998	0.07384	0.08573	1.88339	0.1566	3.16526	2.67065	0.55169	0.02638	12.3411	2.12152	2.13566	1.87235	0.04464	1.58357	0.41001	1.51252	1.90629	4.62416	4.83508	32.5925	42.6504	6.03126	6.93697	0.64569	4.98976	2.2888	2017-02-10	09:23:50	1512765
JB1-M3-122-2	7.28	39.44	21.73	5.89	8.49	5.51	15.64	16.24	1.72713	2.84559	2.60012	0.67044	1.73473	1.05336	0.05979	0.07583	1.80772	0.14579	3.06148	2.63448	0.60875	0.02921	11.3987	1.96616	1.99042	1.82852	0.02923	1.51889	0.46933	1.47552	1.89539	4.52656	5.31565	27.037	47.4625	7.02949	6.92958	0.4427	7.63404	2.13108	2017-03-03	09:49:28	1512765
JB1-M3-122-4	7.25	43.91	20.9	5.35	6.31	5.47	16.56	16.18	1.84471	3.22433	2.7671	0.66243	1.88473	1.11976	0.05387	0.07508	2.01218	0.10981	3.33376	2.82882	0.61783	0.0335	10.9702	2.22311	2.23305	2.01581	0.01987	1.64288	0.44983	1.61432	2.06204	4.94958	5.36946	27.9302	46.4324	7.03328	7.77895	0.47326	7.285	2.46559	2017-03-03	10:05:10	1512765
JB1-M3-1221-2	11.05	42.38	21.44	5.82	5.96	5.28	15.41	16.69	1.80569	3.02877	2.66887	0.64941	1.82683	1.10411	0.06441	0.08871	1.94482	0.06468	3.23963	2.73259	0.59066	0.02653	11.6161	2.12747	2.11181	1.94864	0.05063	1.62256	0.43788	1.53868	2.02292	4.74713	5.10609	22.0168	51.6339	8.31963	7.48845	0.53632	5.51532	2.64571	2017-03-28	15:18:03	1512765
JB1-M3-1221-8	8.01	44.94	20.16	5.96	4.89	5.32	16.48	16.24	1.89537	3.31274	2.78727	0.65583	1.90856	1.17499	0.0667	0.07549	2.08282	0.16063	3.4201	2.90932	0.6037	0.03551	11.5468	2.30704	2.27987	2.00619	0.03519	1.66344	0.44029	1.63771	2.15238	5.01645	5.47745	30.3162	43.1119	7.63549	7.93085	0.38514	4.96047	1.88828	2017-03-20	15:01:09	1512765
JB1-M3-1224-4	8.37	42.43	21.85	5.7	6.87	5.75	15.92	16.46	1.79918	3.07028	2.60421	0.62631	1.79788	1.07724	0.06804	0.08285	1.94256	0.16388	3.22607	2.73727	0.56307	0.02682	11.7221	2.15332	2.09668	1.87356	0.03186	1.54004	0.43184	1.55661	2.01091	4.73303	5.10522	28.6004	43.7633	5.15855	7.27706	0.51226	5.6293	1.13522	2017-01-31	11:10:12	1512765
JB1-M3-1224-6	10.23	41.86	21.45	5.31	5.99	5.65	16.16	16.03	1.81273	3.10333	2.62476	0.6389	1.7877	1.09603	0.05926	0.08393	1.94316	0.13973	3.25523	2.70961	0.58275	0.029	12.4563	2.17097	2.07988	1.8422	0.0205	1.58704	0.46469	1.51671	2.01331	4.74793	5.09977	30.9021	43.1123	8.1778	7.22139	0.63418	5.21379	2.0887	2017-03-28	10:48:48	1512765
JB1-M3-1224-7	9.96	42.23	20.58	6.26	6.4	5.65	16.52	16.77	1.7937	3.05962	2.56817	0.66593	1.78861	1.10286	0.06509	0.08197	1.89972	0.15471	3.21477	2.67979	0.60164	0.02948	12.8825	2.08037	2.06661	1.83486	0.01787	1.55254	0.45876	1.5259	1.96935	4.73691	5.47017	29.6912	43.9898	6.40229	7.18648	0.74437	4.69553	2.51824	2017-02-16	11:43:26	1512765
JB1-M3-1225-2	8.17	41.68	20.76	6.02	6.18	5.47	15	18.19	1.74161	3.03463	2.53086	0.58566	1.76665	1.06026	0.0517	0.08753	1.92416	0.14828	3.19077	2.6788	0.54737	0.02901	11.9847	2.12986	2.05661	1.88257	0.03621	1.56402	0.39637	1.5496	1.95586	4.63852	4.36511	30.298	45.0684	5.11129	7.23365	0.53819	4.4847	1.92211	2017-01-31	10:33:56	1512765
JB1-M3-1225-3	8.21	40.4	21.43	5.82	7.58	5.57	15.64	16.38	1.75225	2.86571	2.6133	0.68102	1.75615	1.05367	0.07402	0.07908	1.86977	0.18021	3.08257	2.65544	0.57902	0.02937	11.2221	2.05678	2.00002	1.77282	0.03516	1.53066	0.42008	1.49764	1.92249	4.52602	4.86219	30.2989	45.3504	7.60484	6.92649	0.51445	6.174	2.17272	2017-03-20	11:39:08	1512765
JB1-M3-1226-1	8.28	41.94	21.71	5.89	7.44	5.45	16.58	17.55	1.79463	3.0287	2.66936	0.62929	1.78869	1.08997	0.06072	0.08144	1.95234	0.16174	3.20844	2.71982	0.55994	0.02691	10.7623	2.14838	2.14525	1.9248	0.03159	1.59913	0.41036	1.55047	2.01124	4.70423	4.68413	30.3344	46.9372	7.59993	7.40311	0.49513	5.23392	2.37382	2017-03-20	11:10:30	1512765
JB1-M3-1226-2	9.98	41.66	21.94	5.5	5.16	5.5	16.2	16.72	1.80084	3.01086	2.65713	0.64991	1.82356	1.11121	0.06119	0.08133	1.96098	0.10501	3.2202	2.73005	0.59669	0.03039	11.5306	2.13829	2.10392	1.89839	0.04879	1.59533	0.44744	1.5472	2.0192	4.7275	4.94555	25.865	48.6424	8.40011	7.34791	0.59343	4.99275	2.98724	2017-03-28	16:29:44	1512765
JB1-M3-1227-1	9.11	37.51	23.65	6.37	8.58	5.75	16.31	18.68	1.67415	2.62838	2.44916	0.69054	1.67871	0.99221	0.0788	0.08486	1.77274	0.17864	2.88936	2.52675	0.58088	0.02611	12.8742	1.86718	1.86485	1.74264	0.04035	1.457	0.41561	1.42113	1.79801	4.30485	5.20872	29.7502	45.3542	8.8618	6.46104	0.61451	5.35508	2.90514	2017-03-30	11:32:21	1512765
JB1-M3-1228-1	9.4	42.92	20.84	5.97	5.63	5.62	17.17	17.19	1.83545	3.1075	2.68712	0.68564	1.82744	1.12617	0.07896	0.08252	1.95514	0.14962	3.28347	2.80396	0.59503	0.02807	12.4891	2.16568	2.22307	2.03258	0.04468	1.66607	0.41587	1.57938	1.99888	4.81045	5.32929	26.2987	46.1736	9.7846	7.42945	0.40049	4.0105	1.50527	2017-03-31	15:18:16	1512765
JB1-M3-1229-1	9.52	42.99	21.03	5.54	5.18	5.48	16.11	15.67	1.83233	3.16364	2.70063	0.65762	1.84753	1.10686	0.05813	0.07499	1.98366	0.13611	3.29372	2.79878	0.6067	0.02887	11.7302	2.17393	2.13176	1.92138	0.02484	1.57416	0.46703	1.58365	2.07297	4.84745	4.60615	24.9772	49.0485	7.58058	7.54831	0.49961	4.76038	1.66936	2017-03-17	15:52:28	1512765
JB1-M3-1229-2	10.04	40.57	22.25	5.57	3.93	5.68	15.55	16.15	1.75251	2.90896	2.52381	0.66035	1.74751	1.08172	0.07124	0.08516	1.87522	0.13867	3.11777	2.61981	0.58227	0.03006	12.8206	2.05696	1.99755	1.81263	0.02962	1.54099	0.44159	1.49098	1.93663	4.53253	5.75939	29.1678	42.5608	8.86492	6.84577	0.6374	5.82874	1.37833	2017-03-30	11:33:52	1512765
JB1-M3-1229-3	9.32	42.02	20.88	5.26	5.41	5.53	16.4	16.96	1.80347	3.07729	2.61211	0.68122	1.80255	1.12195	0.05854	0.08146	1.96068	0.13014	3.28956	2.72855	0.60219	0.02844	11.6041	2.16022	2.18965	1.98706	0.02811	1.64307	0.45674	1.54457	2.03952	4.7954	4.60397	26.9824	46.5537	9.03399	7.52496	0.38262	5.761	1.52854	2017-03-31	11:29:03	1512765
JB1-M3-1229-4	8.71	44.08	19.69	5.78	5.66	5.46	16.84	16.47	1.83523	3.23011	2.76131	0.64705	1.87188	1.14411	0.07627	0.08316	1.99583	0.14292	3.3401	2.82551	0.61475	0.03257	12.3155	2.21021	2.17465	2.00061	0.04062	1.65147	0.42057	1.6145	2.05104	4.93759	5.29659	30.7529	43.1048	6.70156	7.72187	0.51044	5.65705	2.15962	2017-02-23	10:29:34	1512765
JB1-M3-123-1	9.27	42.98	20.23	5.87	6.8	5.73	15.39	15.71	1.83682	3.15505	2.68428	0.67556	1.84363	1.13439	0.04702	0.07012	1.97484	0.05765	3.33729	2.77697	0.59726	0.0262	12.6349	2.19437	2.18088	1.97441	0.02518	1.65713	0.45009	1.56957	2.0761	4.90766	5.31527	23.4265	48.6416	7.07608	7.57015	0.47077	6.74377	2.19875	2017-03-06	09:09:57	1512765
JB1-M3-123-2	7.63	41.48	20.9	6.15	7.02	5.29	16.22	17.07	1.78056	3.03337	2.63532	0.59864	1.78797	1.07097	0.05137	0.08397	1.906	0.16032	3.18226	2.71398	0.58101	0.02731	11.1455	2.10846	2.07092	1.83115	0.03486	1.57339	0.39749	1.50919	2.01811	4.65907	4.82597	27.0063	49.2639	7.03197	7.28834	0.48414	5.95109	2.70681	2017-03-03	09:57:14	1512765
JB1-M3-1230-1	8.93	45.87	20.54	4.67	3.56	5.41	15.69	13.97	1.94444	3.43408	2.91112	0.74616	1.95199	1.19866	0.06213	0.07174	2.11807	0.09118	3.50632	3.00137	0.63808	0.0309	12.2845	2.34519	2.29091	2.09565	0.02821	1.72531	0.49512	1.65108	2.20567	5.18087	4.76833	26.7083	47.0651	7.5157	8.04935	0.34816	5.42518	0.48205	2017-03-17	09:31:40	1512765
JB1-M3-1231-2	10.28	41.51	20.12	5.96	6.67	5.43	16.51	16	1.79035	3.10397	2.66328	0.67079	1.79129	1.08373	0.05848	0.07934	1.90111	0.10319	3.2139	2.7416	0.60154	0.02931	12.8204	2.09545	2.06602	1.89109	0.03548	1.56911	0.45192	1.51832	2.02595	4.75595	4.70768	20.1184	51.6307	7.56981	7.30578	0.47792	6.34962	2.25534	2017-03-17	15:20:45	1512765
JB1-M3-1231-3	10	45.05	19.36	5.33	4.14	5.5	16.48	14.98	1.89712	3.39643	2.81233	0.67508	1.91244	1.16626	0.04864	0.07296	2.08603	0.10465	3.45636	2.90901	0.60363	0.03009	12.0422	2.29947	2.30561	2.03581	0.02754	1.68207	0.43836	1.63669	2.17511	5.08686	4.64177	25.5442	48.6692	7.54112	7.98374	0.49808	4.66115	2.47136	2017-03-17	11:21:10	1512765
JB1-M3-1231-4	9.18	43.19	20.83	5.72	7.07	5.29	15.12	16.19	1.81681	3.2386	2.71317	0.6231	1.8399	1.10155	0.05449	0.08035	1.98865	0.08551	3.30959	2.78767	0.57993	0.02637	11.1348	2.16871	2.14142	1.96557	0.04555	1.59922	0.4393	1.58329	2.08447	4.88529	4.6927	27.2004	46.7799	6.66197	7.81637	0.60317	5.55516	3.08381	2017-02-22	15:20:50	1512765
JB1-M3-1233-1	10.16	43.47	21.27	5.71	5.04	5.49	16.8	16.66	1.83438	3.20089	2.68781	0.69018	1.87647	1.13289	0.0792	0.07935	1.99767	0.11348	3.28244	2.77183	0.61091	0.02948	11.4119	2.14933	2.19468	1.98418	0.04279	1.59079	0.44013	1.60117	2.05464	4.89758	5.03618	27.6971	48.2887	7.96346	7.64825	0.49657	4.91475	2.16331	2017-03-24	11:45:09	1512765
JB1-M3-1233-2	9.18	44.67	21.08	5.83	3.56	5.63	16.56	16.87	1.87887	3.31726	2.79042	0.71649	1.91543	1.16667	0.06252	0.0804	2.04561	0.10316	3.41068	2.88769	0.63122	0.02678	10.8988	2.23698	2.20898	2.08048	0.04055	1.69449	0.41947	1.66649	2.11328	5.07689	4.56891	25.6702	48.6993	7.55429	8.01882	0.45971	3.71964	2.66984	2017-03-17	14:49:43	1512765
JB1-M3-1233-3	9.34	41.06	22.17	5.55	6.28	5.42	16.11	15.29	1.7825	3.00335	2.65705	0.66939	1.7889	1.06423	0.06475	0.07125	1.9253	0.1253	3.19103	2.72727	0.57235	0.02686	11.1732	2.09881	2.14639	1.91739	0.04409	1.58988	0.4137	1.53476	2.00131	4.70102	4.39666	22.7978	51.7209	7.9417	7.34979	0.5588	6.13072	3.01764	2017-03-24	11:18:39	1512765
JB1-M3-1233-4	10.15	44.26	20.18	6.17	4.91	5.51	16.04	16.89	1.89386	3.29566	2.72206	0.65901	1.90583	1.16269	0.05852	0.078	2.01609	0.11833	3.40228	2.84532	0.61373	0.0277	11.4261	2.25159	2.15878	2.01816	0.02965	1.67221	0.41007	1.60452	2.14873	5.0638	4.14669	22.7658	51.8247	6.67139	7.8658	0.2971	4.73323	1.59784	2017-02-22	15:52:23	1512765
JB1-M3-1234-1	9.4	39.35	20.72	6.14	7.23	5.66	14.73	17.23	1.72606	2.85298	2.4528	0.6556	1.71854	1.0546	0.06024	0.07842	1.80775	0.1436	3.07685	2.5767	0.56137	0.03048	11.603	1.9994	1.99943	1.8047	0.028	1.52549	0.40586	1.47646	1.90773	4.50501	4.30802	21.3524	51.1246	6.51811	6.77409	0.56144	6.34669	2.49144	2017-02-20	10:53:39	1512765
JB1-M3-1234-2	8.21	40.84	20.44	5.94	5.82	5.43	15.17	15.1	1.76947	2.97087	2.62019	0.65438	1.77566	1.06491	0.05387	0.07387	1.88378	0.14062	3.11269	2.69358	0.59158	0.02754	10.6737	2.01561	2.04291	1.83017	0.03104	1.54755	0.40819	1.50374	2.01753	4.62672	4.60919	25.2045	49.621	6.46092	7.33868	0.43497	6.48031	2.2147	2017-02-17	10:07:51	1512765
JB1-M3-1234-3	7.8	39.88	20.32	5.95	5.89	5.48	14.98	16.1	1.73421	2.87346	2.55264	0.65345	1.73793	1.05392	0.06352	0.07744	1.86007	0.15294	3.08531	2.61211	0.56952	0.02709	11.2731	1.99987	1.94921	1.78913	0.02807	1.52295	0.40066	1.49891	1.94853	4.5176	4.30075	25.7194	48.3901	6.45306	7.00196	0.55305	7.52623	2.12159	2017-02-17	09:53:06	1512765
JB1-M3-1234-4	9.72	44.65	20.75	5.59	3.48	5.31	15.55	15.82	1.86359	3.2241	2.8039	0.65162	1.90763	1.14289	0.04673	0.0707	2.04746	0.06495	3.35245	2.86224	0.61317	0.03425	11.2026	2.229	2.03171	1.88136	0.0423	1.64114	0.46497	1.57348	2.17625	4.9437	4.4176	22.3747	53.2037	6.53624	7.71845	0.70512	6.68177	3.62573	2017-02-20	11:58:31	1512765
JB1-M3-1236-1	10.19	40.31	22.27	5.89	9.07	5.41	16.19	16.42	1.75207	2.86991	2.59997	0.66418	1.74261	1.04708	0.0692	0.08808	1.86682	0.1366	3.11739	2.68319	0.57664	0.02711	13.0534	2.05561	2.01945	1.85767	0.049	1.55172	0.45568	1.48009	1.92118	4.57728	5.01231	24.9977	49.0354	8.04029	6.90402	0.56754	5.22103	2.62055	2017-03-27	08:54:16	1512765
JB1-M3-1237-2	9.9	42.74	21.8	5.62	4.68	5.67	15.95	15.54	1.83055	3.14909	2.67416	0.70246	1.85139	1.12841	0.05578	0.07609	1.98373	0.122	3.31001	2.77667	0.61287	0.03125	12.4054	2.14086	2.11146	1.94747	0.02743	1.59987	0.46882	1.57912	2.09029	4.90965	4.77078	26.3809	47.3839	7.57092	7.64475	0.36623	5.02799	1.34157	2017-03-17	15:23:15	1512765
JB1-M3-1237-5	8.83	43.78	20.11	6.27	5.22	5.61	16.22	16.69	1.84266	3.19836	2.76181	0.68296	1.85102	1.13581	0.07945	0.08114	1.98594	0.13986	3.30842	2.8116	0.60231	0.02997	13.1733	2.18409	2.17274	2.00482	0.04219	1.65752	0.42458	1.57935	2.01701	4.86396	5.70003	31.7957	41.1981	7.56833	7.49114	0.48595	4.18797	2.25539	2017-03-17	15:15:43	1512765
JB1-M3-1238-1	8.05	43.97	18.33	5.96	4.4	5.75	15.49	17.77	1.84183	3.3348	2.66354	0.67473	1.86189	1.14079	0.06245	0.07718	1.97298	0.09635	3.38176	2.79399	0.59113	0.03018	12.0508	2.18708	2.22657	2.03434	0.03322	1.66963	0.38432	1.60648	2.06763	4.96087	4.78426	24.3969	47.9255	6.40891	7.82867	0.40741	4.91113	1.61755	2017-02-16	15:03:32	1512765
JB1-M3-1239-1	9.43	43.93	20.49	5.7	6.68	5.57	16.28	16.34	1.85197	3.27619	2.72295	0.64716	1.87424	1.13137	0.06213	0.08144	2.01959	0.15539	3.34265	2.84198	0.61029	0.0297	11.2529	2.22664	2.21748	1.97279	0.0341	1.61834	0.44534	1.60003	2.11939	4.94654	4.3389	26.6342	48.1914	6.48989	7.73657	0.39027	4.52336	2.06185	2017-02-17	16:18:31	1512765
JB1-M3-1239-2	9.45	42.23	20.56	6.07	7.51	5.69	15.19	16.41	1.81405	3.13771	2.67239	0.6677	1.83331	1.09927	0.05758	0.08049	1.94202	0.11119	3.25167	2.75699	0.59722	0.02511	11.3258	2.11544	2.12674	1.92593	0.03261	1.60458	0.4304	1.5696	2.03693	4.82745	4.98806	24.5009	48.7051	6.51237	7.54422	0.53682	4.73763	2.58492	2017-02-20	10:25:39	1512765
JB1-M3-1239-3	10.51	44.57	20.16	5.74	4.37	5.36	16.24	15.85	1.8847	3.37179	2.75539	0.62433	1.89681	1.15854	0.07199	0.08599	2.06278	0.12072	3.41001	2.86856	0.58927	0.03576	11.682	2.27782	2.26183	2.01927	0.04727	1.66641	0.4301	1.64295	2.14159	4.99708	4.97343	25.6021	49.7615	7.959	7.83828	0.54527	4.20979	2.4255	2017-03-24	11:41:34	1512765
JB1-M3-1239-4	8.24	44.35	19.26	6.08	4.8	5.65	15.64	16.9	1.84333	3.3138	2.74469	0.66644	1.87765	1.14205	0.05653	0.07496	2.00428	0.12906	3.358	2.81778	0.60464	0.03012	12.0113	2.20457	2.16965	2.00276	0.03032	1.65365	0.39877	1.60614	2.07895	4.96331	4.98294	29.7697	45.2281	6.45823	7.82693	0.44809	5.39455	1.79765	2017-02-17	09:58:33	1512765
JB1-M3-1239-5	8.45	42.03	19.74	6.03	6.64	5.45	15.78	16.49	1.7955	3.12421	2.62541	0.65596	1.78886	1.10282	0.08202	0.08167	1.9152	0.16213	3.24233	2.72547	0.58138	0.03055	12.4691	2.14801	2.08851	1.93045	0.04091	1.60001	0.41711	1.55179	1.96375	4.78353	4.41064	27.4328	46.9374	6.52788	7.25332	0.53426	6.21145	1.41648	2017-02-20	11:38:56	1512765
JB1-M3-124-2	8.98	42.49	19.81	5.79	6.1	5.28	16.42	15.75	1.83469	3.13218	2.66819	0.639	1.82856	1.11322	0.06773	0.08084	1.97827	0.16401	3.30488	2.77119	0.55813	0.03486	12.3625	2.26066	2.22404	1.92589	0.03137	1.65431	0.40906	1.5618	2.03518	4.83598	4.2753	28.1683	45.9429	6.02987	7.35546	0.52852	6.80233	1.8737	2017-02-10	09:21:40	1512765
JB1-M3-1240-3	9.03	44.27	19.46	5.89	4.32	5.67	15.26	16.62	1.87736	3.31	2.72803	0.68129	1.89414	1.15512	0.0626	0.07886	2.0074	0.10391	3.38547	2.8571	0.61807	0.02707	11.5401	2.1995	2.18318	2.02164	0.03654	1.65295	0.4077	1.6229	2.10944	5.03012	4.87973	28.2294	46.4869	7.61596	7.92568	0.40759	4.82846	1.9104	2017-03-20	13:50:22	1512765
JB1-M3-1240-4	9.24	42.85	20.31	6.09	4.33	5.48	15.23	16.69	1.83362	3.11235	2.68157	0.62537	1.82655	1.11726	0.07024	0.08157	1.95926	0.14023	3.27109	2.7714	0.5726	0.03307	12.278	2.19176	2.1432	1.90499	0.03894	1.60745	0.4088	1.55149	2.05746	4.82192	4.82753	27.2804	46.9399	7.61439	7.35002	0.53808	4.74567	2.47456	2017-03-20	11:50:39	1512765
JB1-M3-1240-6	9.68	41.85	20.5	5.76	6.99	5.41	16.34	15.62	1.78586	3.03652	2.63775	0.66947	1.79647	1.07162	0.05756	0.0822	1.9065	0.14583	3.17138	2.71233	0.58297	0.02729	12.5571	2.1108	2.08224	1.8524	0.04162	1.57292	0.42902	1.52147	2.02156	4.68286	4.82	22.3716	50.8135	6.99779	7.15388	0.54925	6.17153	2.59558	2017-03-02	09:34:34	1512765
JB1-M3-1242-1	8.8	40.89	20.03	6.61	6.36	5.77	17.07	16.59	1.75514	2.87279	2.55471	0.62484	1.72978	1.09887	0.06417	0.07919	1.84107	0.17765	3.1172	2.63993	0.55572	0.03552	11.8871	2.07418	2.0755	1.81319	0.02943	1.58535	0.40624	1.47191	1.90803	4.53881	4.75296	28.3889	45.2016	5.59974	6.80798	0.57888	6.0794	1.88855	2017-02-01	15:44:54	1512765
JB1-M3-1243-1	10.1	41.48	20.47	5.89	4.27	5.66	15.28	17.95	1.77894	2.99767	2.61352	0.66755	1.7812	1.09433	0.06406	0.08892	1.88046	0.06828	3.16167	2.68134	0.58646	0.02377	12.6724	2.08696	2.08781	1.87397	0.0595	1.60223	0.44361	1.50195	1.98383	4.61748	5.14672	24.3175	47.5813	8.85344	7.11369	0.4871	4.6485	2.21051	2017-03-30	11:20:08	1512765
JB1-M3-1245-3	8.36	43.79	19.86	5.93	5.97	5.43	16.08	17.14	1.83876	3.22431	2.71935	0.6839	1.84048	1.13805	0.07433	0.07981	1.99969	0.15556	3.33927	2.82169	0.58967	0.02594	12.5848	2.20872	2.18227	2.01984	0.04115	1.65624	0.42522	1.62086	2.0253	4.89513	4.82612	32.289	41.647	6.97582	7.54731	0.57173	4.32986	2.28084	2017-03-01	16:03:54	1512765
JB1-M3-1245-6	9.29	43.64	20.01	5.39	4.88	5.38	16.16	16.66	1.85585	3.25489	2.7658	0.69249	1.89764	1.15091	0.06544	0.07895	2.00577	0.09411	3.33182	2.84011	0.60473	0.03101	11.236	2.19847	2.25109	2.02863	0.04923	1.64992	0.43789	1.59104	2.08145	4.91427	5.04695	23.0561	50.3257	7.97822	7.76669	0.5416	5.95751	2.08392	2017-03-24	12:02:39	1512765
JB1-M3-1247-2	8.61	45.04	19.45	4.76	1.03	5.8	14.37	14.63	1.8963	3.35309	2.71286	0.78187	1.91569	1.15353	0.07541	0.0758	1.99371	0.04392	3.41168	2.94281	0.62428	0.02975	12.735	2.21014	2.24757	1.97903	0.05025	1.65894	0.44234	1.58443	2.11817	5.08656	4.9934	19.1546	50.5293	5.24089	7.61855	0.64726	4.79011	1.71236	2017-01-31	13:57:19	1512765
JB1-M3-1247-2	8.02	44.82	19.34	4.52	0.08	5.7	15.12	15.81	1.88815	3.42249	2.77947	0.71708	1.909	1.15863	0.06426	0.08	2.02387	0.02475	3.44413	2.97509	0.61327	0.02681	11.2908	2.25456	2.26358	2.01601	0.05812	1.70691	0.42833	1.62893	2.12583	5.08628	4.27242	18.1281	53.76	5.25132	7.7881	0.53526	4.01451	1.63912	2017-01-31	13:58:12	1512765
JB1-M3-1247-3	9.23	44.33	21.3	5.9	2.76	5.41	16.1	16.17	1.8874	3.27734	2.73161	0.59057	1.89457	1.13343	0.06462	0.08187	2.03818	0.14697	3.37774	2.84109	0.58669	0.03679	11.0718	2.26949	2.16564	1.91665	0.03776	1.62712	0.40426	1.57851	2.17225	4.96651	4.81559	26.3907	47.9418	5.13197	7.76014	0.44702	4.56903	2.22326	2017-01-31	10:54:21	1512765
JB1-M3-1247-4	8.98	42.08	22.06	5.49	5.38	5.63	15.37	16.34	1.79475	3.14807	2.58871	0.6383	1.79641	1.10624	0.05586	0.07922	1.97051	0.10679	3.30973	2.71975	0.57336	0.03014	11.097	2.13011	2.06101	1.85873	0.03118	1.56445	0.4252	1.55002	2.0349	4.7729	4.19433	21.6459	53.8494	5.35616	7.31584	0.62725	5.91833	2.36239	2017-01-31	16:40:31	1512765
JB1-M3-1247-5	8.36	43.27	21.77	5.64	6.47	5.71	15.55	16.7	1.80617	3.14485	2.61478	0.65732	1.80735	1.09939	0.04679	0.07982	2.01513	0.12986	3.33319	2.72769	0.5729	0.02721	11.4777	2.19824	2.17288	1.91226	0.01783	1.58099	0.43987	1.58142	2.04618	4.82177	4.31539	25.1408	50.0786	4.63822	7.44921	0.44535	5.09708	1.62664	2017-01-30	15:11:04	1512765
JB1-M3-1248-3	9.75	43.55	19.17	6.26	2.22	5.8	15.97	15.65	1.85877	3.26825	2.62547	0.65225	1.81468	1.16342	0.0708	0.07983	1.98782	0.11836	3.31728	2.74959	0.57884	0.03264	12.6131	2.19501	2.1889	1.91557	0.00975	1.6429	0.45406	1.53887	2.09953	4.90458	4.87792	29.5658	44.1856	5.62261	7.43422	0.49386	5.0618	1.66519	2017-02-01	16:18:15	1512765
JB1-M3-1248-4	9.64	48.06	17.7	5.39	1.05	5.71	15.94	16.49	1.98771	3.6161	2.84475	0.69707	2.02337	1.24323	0.04797	0.08305	2.13481	0.05695	3.63674	3.00291	0.61461	0.0401	11.9575	2.43867	2.40851	2.11019	0.02565	1.76281	0.42007	1.67587	2.29786	5.34651	4.88435	25.1388	48.534	4.78	8.38256	0.39336	4.76531	0.89781	2017-01-30	15:53:36	1512765
JB1-M3-1248-5	8.13	43.48	19.71	5.9	3.14	5.6	16.88	16.41	1.82862	3.24602	2.69497	0.62433	1.82908	1.12826	0.05158	0.08753	1.95877	0.1355	3.31	2.74989	0.57559	0.02697	11.6595	2.22012	2.13834	1.92633	0.04082	1.66122	0.4129	1.56626	2.0388	4.79926	4.14946	27.5401	48.5487	5.23977	7.3835	0.58318	4.73199	1.69656	2017-01-31	13:54:38	1512765
JB1-M3-125-3	7.54	43	21.6	5.36	6.84	5.65	16.62	16.2	1.83117	3.10331	2.66416	0.71728	1.84607	1.11545	0.05578	0.07216	1.98291	0.10836	3.30772	2.78778	0.61405	0.02793	12.026	2.18567	2.20265	1.99589	0.01083	1.61849	0.45378	1.61124	2.01751	4.88458	4.93895	24.167	49.5796	7.0283	7.5006	0.45933	5.93068	1.78052	2017-03-03	09:44:39	1512765
JB1-M3-125-4	8.4	40.52	21.58	5.9	6.93	5.79	16.06	16.58	1.74648	2.91544	2.55908	0.65928	1.76357	1.06534	0.06688	0.07096	1.85654	0.14386	3.12666	2.63804	0.60617	0.02559	11.8827	2.02721	2.01708	1.83487	0.02282	1.54655	0.42388	1.50399	1.91956	4.56218	5.88941	27.4032	45.4813	7.06436	7.04554	0.50721	5.79155	2.02834	2017-03-03	16:25:10	1512765
JB1-M3-125-5	8.58	45.24	21.06	5.2	5.31	5.63	16.12	15.12	1.9147	3.35908	2.80068	0.70303	1.93316	1.17885	0.05616	0.06552	2.09548	0.06578	3.5046	2.92032	0.60473	0.02776	11.2537	2.31933	2.33178	2.09192	0.0233	1.6912	0.44975	1.66329	2.17535	5.16402	4.71324	27.0408	48.0552	7.06063	8.11775	0.42963	4.77922	1.89316	2017-03-03	16:16:06	1512765
JB1-M3-1250-1	9.82	42.41	17.79	7.3	5.8	5.94	15.13	17.91	1.79896	3.12216	2.58256	0.7029	1.78506	1.14424	0.09161	0.08827	1.837	0.02456	3.15605	2.69425	0.57552	0.03312	14.0038	2.02767	2.06148	1.86518	0.04451	1.59244	0.4245	1.49382	1.90232	4.61566	6.05431	25.869	44.0769	8.62501	6.92542	0.7763	6.99879	1.13763	2017-03-30	09:30:47	1512765
JB1-M3-1251-4	9.73	41.67	18.86	6.47	6.19	5.65	16.32	17.26	1.7774	3.03933	2.54405	0.64077	1.7429	1.10767	0.06071	0.08307	1.8762	0.14995	3.18785	2.67145	0.56789	0.03137	12.8979	2.09502	2.0575	1.83193	0.02737	1.59866	0.42495	1.50185	1.97242	4.625	4.77085	23.8029	46.8211	6.65379	6.98946	0.62316	6.81749	2.16088	2017-02-22	14:35:24	1512765
JB1-M3-1251-5	10.57	42.12	19.04	5.72	7.12	5.62	15.12	14.02	1.79704	3.03457	2.57154	0.72448	1.77494	1.0956	0.05746	0.08404	1.87042	0.08152	3.13592	2.71122	0.59902	0.02822	13.7044	2.05802	2.14631	1.78293	0.02783	1.59482	0.43345	1.44478	1.98637	4.59396	5.54168	24.4052	45.2855	7.51015	6.87643	0.50636	7.3792	1.6191	2017-03-17	09:12:31	1512765
JB1-M3-1251-6	8.88	40.41	19.96	6.51	7.64	5.48	15.77	17.39	1.73708	2.89288	2.54633	0.63962	1.72693	1.04939	0.07119	0.08258	1.84595	0.176	3.07497	2.60807	0.57122	0.02887	13.7704	2.05529	1.96955	1.76873	0.03362	1.53659	0.42729	1.46062	1.91703	4.52926	4.71046	25.9731	45.8399	6.66793	6.74873	0.55416	6.44729	2.4214	2017-02-22	15:39:06	1512765
JB1-M3-1252-1	8.15	42.83	18.38	6.51	5.05	5.56	16.13	16.54	1.81276	3.19914	2.61999	0.63098	1.78582	1.11816	0.0611	0.08577	1.91833	0.11254	3.23152	2.74192	0.55955	0.02992	12.5358	2.13752	2.08885	1.80402	0.04084	1.56399	0.42698	1.50599	2.02932	4.70313	4.74254	27.3893	46.5315	5.5555	7.2001	0.69923	6.7012	2.73103	2017-02-01	12:10:23	1512765
JB1-M3-1253-1	8.59	44.71	19.26	5.47	4.89	5.42	16.85	16.45	1.89483	3.35971	2.77504	0.67916	1.90762	1.1544	0.06469	0.08242	2.04405	0.14768	3.4466	2.90425	0.60176	0.031	11.8826	2.29409	2.26691	2.02917	0.04878	1.68404	0.41281	1.63238	2.11094	5.08559	4.17335	25.9628	47.8144	5.50708	7.9014	0.54008	4.99121	2.49199	2017-02-01	11:07:42	1512765
JB1-M3-1253-2	9.16	43.5	20.7	6.2	6.2	5.64	15.83	16.93	1.85613	3.17538	2.70051	0.70014	1.85176	1.11483	0.08002	0.08828	1.96651	0.15899	3.29507	2.80521	0.60796	0.02958	12.9449	2.15131	2.1052	1.9312	0.04584	1.59081	0.42048	1.57325	2.03631	4.901	5.116	31.2325	43.2204	5.55374	7.46321	0.51112	3.89807	2.49948	2017-02-01	12:06:56	1512765
JB1-M3-1253-3	8.19	43.63	16.85	5.75	5.42	5.3	15.47	15.85	1.83385	3.28879	2.66141	0.66079	1.83976	1.13316	0.05763	0.08266	1.97672	0.15159	3.35098	2.81275	0.59126	0.03106	13.0456	2.21747	2.1731	1.94128	0.04256	1.62778	0.41211	1.58256	2.07665	4.92686	4.59911	23.7507	46.3051	5.51449	7.61663	0.53745	6.89984	1.85069	2017-02-01	11:12:26	1512765
JB1-M3-1253-4	11.14	48.89	18.82	3.34	-0.53	4.56	11.13	11.74	1.88974	3.73635	2.94426	0.5866	1.95881	1.2628	0.10239	0.09987	2.16861	-0.28069	3.54539	3.08629	0.5957	0.03233	6.28414	2.48675	2.33346	2.29028	0.15506	1.75118	0.57389	1.86392	2.10572	5.2299	5.10798	-0.68931	71.6999	4.84927	8.37121	0.89323	5.35965	-5.12094	2017-01-30	16:17:25	1512765
JB1-M3-1255-1	9.73	42.85	20.11	5.95	6.56	5.61	15.37	16.64	1.83399	3.16912	2.65999	0.65901	1.84072	1.11619	0.06315	0.07901	1.95576	0.1446	3.29811	2.79121	0.58793	0.03107	12.097	2.19812	2.2306	1.97035	0.02717	1.63691	0.4193	1.54916	2.04504	4.88413	4.71167	26.2159	47.6695	7.50496	7.49789	0.38018	4.59698	2.16641	2017-03-16	12:17:29	1512765
JB1-M3-1257-1	9.27	41.17	19.78	6.23	5.27	5.87	15.84	17.6	1.77209	3.0242	2.55363	0.67483	1.78188	1.09853	0.07726	0.088	1.8434	0.1465	3.14469	2.65711	0.5845	0.02746	12.314	2.0565	2.02775	1.87164	0.04675	1.57975	0.38873	1.53822	1.88579	4.65379	4.81831	28.7638	45.0898	5.32149	7.01979	0.57619	5.24688	1.65661	2017-01-31	16:10:02	1512765
JB1-M3-1257-2	10.12	41.55	21.7	5.53	6.87	5.44	16.04	15.42	1.78307	3.00493	2.63602	0.70862	1.81271	1.0682	0.06963	0.08084	1.90052	0.12321	3.11871	2.69673	0.58979	0.02581	12.553	2.04818	2.13651	1.85603	0.04895	1.54664	0.4382	1.51872	1.9734	4.68209	5.60699	25.766	46.8538	7.52177	7.17762	0.49737	5.96137	2.33666	2017-03-17	09:47:11	1512765
JB1-M3-1258-2	7.89	41.63	23.49	5.47	4.75	5.39	16.27	16.6	1.77314	3.02984	2.58986	0.69243	1.79957	1.07436	0.04468	0.0696	1.98676	0.12259	3.2573	2.72634	0.57473	0.02776	11.4104	2.17874	2.09658	1.89223	0.03169	1.57546	0.44119	1.54501	2.04054	4.7609	3.90317	22.4314	52.313	5.38917	7.46914	0.59475	6.38357	1.69646	2017-02-01	09:17:33	1512765
JB1-M3-1259-1	7.93	43.81	20.05	5.97	5.13	5.62	15.65	17.36	1.82541	3.2556	2.67241	0.64414	1.85011	1.11172	0.053	0.08148	2.01216	0.11368	3.36174	2.75808	0.57823	0.03203	13.3405	2.22817	2.10071	1.91222	0.03146	1.61755	0.40735	1.56341	2.10095	4.86488	5.37944	28.3858	44.6138	5.37741	7.57889	0.45713	5.74719	1.61182	2017-02-01	08:59:24	1512765
JB1-M3-126-2	9.74	42.75	20.39	5.97	5.51	5.63	15.98	16.83	1.81815	3.13506	2.63062	0.65508	1.84666	1.10278	0.05746	0.07624	1.95781	0.12913	3.27547	2.77593	0.58975	0.02914	12.4755	2.19062	2.15874	1.95107	0.02781	1.59706	0.42762	1.57458	2.03061	4.86473	4.48421	23.8139	49.7304	6.46994	7.3711	0.53258	4.86954	2.05468	2017-02-17	15:41:16	1512765
JB1-M3-126-3	7.99	41.67	21.53	5.22	6.62	5.5	15.11	16.32	1.78495	3.0598	2.66208	0.65959	1.82778	1.0966	0.04713	0.06915	1.93078	0.15721	3.24495	2.74038	0.62144	0.03049	10.7613	2.1283	2.13811	1.94902	0.01198	1.61693	0.45049	1.57099	1.99893	4.80997	4.802	28.5175	48.9669	7.04233	7.55374	0.35827	6.11034	2.04756	2017-03-03	15:28:39	1512765
JB1-M3-126-4	10.95	40.52	21.44	6.16	7.73	5.38	14.69	16.98	1.74082	2.91676	2.51932	0.63678	1.73756	1.03705	0.05825	0.08869	1.86876	0.08352	3.11726	2.60953	0.56711	0.02306	12.4643	2.038	1.99906	1.83252	0.03466	1.5087	0.45416	1.48099	1.95948	4.5779	4.55973	24.9198	48.3919	7.9527	7.02862	0.46071	5.88277	2.24163	2017-03-24	11:32:32	1512765
JB1-M3-126-5	10.6	38.23	21.82	6.03	7.9	5.48	15.79	17.1	1.6687	2.73111	2.44692	0.61813	1.67937	1.00885	0.05443	0.0793	1.75939	0.14027	2.954	2.51828	0.55283	0.02799	12.6667	1.95054	1.9183	1.7161	0.04047	1.49134	0.42173	1.41757	1.84696	4.3164	5.21755	23.3947	49.7174	8.90482	6.556	0.58859	6.84045	1.87831	2017-03-31	11:06:31	1512765
JB1-M3-1261-10	8.43	38.74	20.83	6.53	7.27	5.69	16.26	18.28	1.67869	2.77244	2.47167	0.66855	1.6919	1.02356	0.07936	0.07855	1.76066	0.1373	2.96861	2.54775	0.56928	0.02787	12.1819	1.90852	2.00618	1.82267	0.04142	1.52018	0.39005	1.45666	1.80829	4.40209	4.98907	25.8385	47.0062	8.07736	6.73113	0.51329	6.22164	2.35887	2017-03-27	10:39:10	1512765
JB1-M3-1261-8	8.61	42.88	18.1	5.69	6.56	5.41	14.93	16.61	1.82166	3.22684	2.666	0.67393	1.83074	1.11476	0.06337	0.08092	1.94253	0.12134	3.28827	2.78304	0.59499	0.02793	12.1419	2.15073	2.24015	1.91577	0.04354	1.61398	0.38851	1.52551	2.05354	4.87006	5.20962	32.3942	41.0868	5.34655	7.55003	0.50909	5.50161	3.09887	2017-01-31	16:27:24	1512765
JB1-M3-1262-1	9.45	43.01	19.28	5.82	5.4	5.35	15.96	16.25	1.81564	3.21094	2.69523	0.61934	1.83064	1.10613	0.06001	0.08594	1.95652	0.11286	3.24992	2.76975	0.58991	0.02757	11.4912	2.1507	2.19523	1.90209	0.05411	1.59935	0.41856	1.55072	2.07978	4.80332	4.97634	27.096	47.5452	7.64714	7.55217	0.50151	5.36732	3.2689	2017-03-20	15:27:39	1512765
JB1-M3-1263-1	9.38	42.08	20.7	6.34	6.47	5.68	16.17	17.44	1.7956	3.04558	2.6439	0.69496	1.82336	1.08894	0.04891	0.07972	1.91793	0.13836	3.1987	2.71892	0.60628	0.02327	12.2099	2.10804	2.08408	1.90367	0.02444	1.58847	0.43606	1.54087	2.01928	4.76386	4.40218	28.0398	47.3004	7.00163	7.31254	0.46648	4.21039	2.6678	2017-03-02	09:39:37	1512765
JB1-M3-1263-3	7.92	42.3	20.36	6.28	7.13	5.41	15.76	15.98	1.78873	3.09378	2.67406	0.65524	1.81083	1.08452	0.04731	0.07304	1.93794	0.0866	3.24582	2.74343	0.5777	0.02479	12.5153	2.13071	2.08301	1.88321	0.02384	1.57314	0.45674	1.53294	2.0269	4.71831	5.55061	25.0746	47.0198	7.58543	7.36791	0.50421	5.79361	2.22129	2017-03-20	09:44:22	1512765
JB1-M3-1263-5	8.77	38.64	21.55	6.55	7.35	5.66	15.44	17.35	1.70062	2.76285	2.50316	0.66647	1.68374	1.01353	0.06482	0.07773	1.77298	0.14401	2.97873	2.55115	0.57398	0.02421	12.0858	1.91794	1.9386	1.77456	0.0317	1.50033	0.43161	1.44518	1.85414	4.38593	5.06194	26.2124	46.4552	8.04448	6.67273	0.57916	6.2127	2.9414	2017-03-27	08:59:14	1512765
JB1-M3-1263-6	9.33	41.24	20.62	5.79	5.45	5.25	15.84	18.2	1.75517	3.00631	2.59274	0.61847	1.7811	1.09083	0.05337	0.08351	1.94197	0.10981	3.20321	2.6326	0.57389	0.03046	12.6614	2.09025	1.97789	1.83605	0.03479	1.59325	0.43557	1.51412	2.00861	4.64137	4.71511	28.9861	44.7376	7.95844	7.25179	0.62143	6.96396	2.52394	2017-03-24	11:38:52	1512765
JB1-M3-1265-2	7.35	40.41	20.89	6.08	6.21	5.45	16.13	17.27	1.73071	2.89761	2.54537	0.649	1.72493	1.05488	0.07089	0.08256	1.85301	0.19903	3.09525	2.64867	0.57311	0.02994	11.8608	2.04507	2.01376	1.83834	0.0451	1.54703	0.40264	1.52387	1.87527	4.53344	4.70905	29.8542	45.383	5.51998	6.91871	0.54874	5.23988	1.81616	2017-02-01	11:18:54	1512765
JB1-M3-1265-3	6.83	40.4	20.72	5.95	6.43	5.49	16.37	18.16	1.72614	2.96886	2.56977	0.63639	1.73932	1.062	0.07792	0.08478	1.88796	0.18596	3.12148	2.65557	0.57131	0.03004	12.4432	2.06144	2.06646	1.87286	0.04638	1.56014	0.39826	1.54722	1.86219	4.58067	4.84424	37.0914	37.8933	5.46599	7.05134	0.55366	4.47243	1.69813	2017-02-01	10:27:51	1512765
JB1-M3-1265-4	8.88	41.16	19.56	6.57	5.75	5.5	15.08	18.62	1.74233	3.00315	2.52872	0.6467	1.76796	1.0705	0.06254	0.0875	1.84666	0.14467	3.13494	2.63251	0.58357	0.02718	12.7385	2.03535	2.02994	1.85636	0.04262	1.55727	0.3844	1.50371	1.90977	4.62813	5.10006	31.516	42.5131	5.39542	7.04702	0.60481	6.11204	2.5806	2017-02-01	09:23:26	1512765
JB1-M3-1266-1	9.72	40.66	23.37	5.33	5.82	5.74	14.91	15.92	1.78285	2.96635	2.58479	0.72166	1.79325	1.0788	0.06333	0.07271	1.91245	0.1383	3.16262	2.69057	0.60458	0.0254	11.4026	2.05671	2.03356	1.8697	0.03574	1.53528	0.47772	1.49128	2.01961	4.6668	4.53315	26.5757	48.7936	7.56911	7.29825	0.50367	4.7173	2.26899	2017-03-17	15:18:45	1512765
JB1-M3-1266-2	9.62	41.33	20.81	5.78	6.16	5.39	16.82	15.8	1.75125	3.00701	2.61481	0.63897	1.76796	1.06714	0.05591	0.08002	1.88121	0.12385	3.12715	2.68176	0.57525	0.02607	11.6871	2.05549	2.1044	1.86122	0.0469	1.55613	0.42631	1.53745	1.9718	4.63207	4.78937	21.4413	51.3047	7.51031	7.18052	0.41535	6.54709	1.78236	2017-03-17	09:14:15	1512765
JB1-M3-1266-3	8.38	41.65	20.07	6.14	3.74	5.52	16.74	17.56	1.77263	3.03353	2.63343	0.59398	1.77183	1.09843	0.06666	0.07981	1.89799	0.15991	3.19855	2.67872	0.56636	0.02867	11.7951	2.1029	2.02468	1.88118	0.04036	1.60808	0.41667	1.52957	1.94553	4.63505	4.63346	27.2405	48.8309	7.54444	7.09817	0.55992	5.51605	1.62355	2017-03-17	11:28:09	1512765
JB1-M3-1266-4	10.27	43.64	19.56	6.04	4.76	5.54	16.32	16.19	1.83678	3.2212	2.64624	0.63783	1.83061	1.12349	0.03874	0.07399	1.98439	0.1351	3.33352	2.75267	0.57807	0.03177	13.1006	2.21971	2.17352	1.89697	0.01159	1.61927	0.46642	1.54034	2.08486	4.87505	5.21226	26.7266	45.5923	7.56742	7.49591	0.55313	5.76831	1.8911	2017-03-17	15:14:30	1512765
JB1-M3-1267-1	8.86	41.5	20.1	5.94	7.08	5.58	16.18	16.72	1.76649	3.04061	2.60356	0.63487	1.77841	1.07761	0.0587	0.0823	1.89206	0.17115	3.19771	2.70786	0.57798	0.03028	12.6924	2.12047	2.11045	1.88634	0.03739	1.5834	0.43307	1.50423	2.00421	4.70767	4.41752	30.3778	44.5822	6.41437	7.2976	0.43779	4.87311	2.20978	2017-02-16	16:09:55	1512765
JB1-M3-1267-2	9.61	45.31	18.79	5.62	4.94	5.3	16.22	16.51	1.89196	3.39958	2.78175	0.66697	1.91129	1.17531	0.0709	0.08457	2.06355	0.11246	3.44401	2.89951	0.59723	0.03395	12.3852	2.2969	2.27104	2.04627	0.0495	1.67852	0.42664	1.66089	2.13166	5.06887	4.91577	26.0404	47.6911	6.9665	7.84068	0.48142	5.51551	1.73673	2017-03-01	14:32:26	1512765
JB1-M3-1267-3	10.21	42.63	21.92	5.86	4.62	5.48	16.08	16.71	1.82837	3.13536	2.65601	0.66488	1.85391	1.13839	0.06284	0.08138	1.95493	0.11001	3.27778	2.78838	0.58964	0.03175	11.2835	2.18031	2.16907	1.99611	0.04195	1.64723	0.44372	1.55274	2.042	4.83994	4.853	25.0318	50.5333	7.98921	7.54291	0.44964	3.11504	1.88997	2017-03-24	15:06:18	1512765
JB1-M3-1267-4	9.54	44.48	19.92	6.39	6.2	5.07	16.38	16.46	1.84304	3.24982	2.72923	0.62022	1.83578	1.15249	0.05569	0.08445	2.00468	0.13501	3.35778	2.83859	0.5963	0.03257	12.2656	2.2157	2.0685	1.92389	0.04803	1.62651	0.45319	1.574	2.06805	4.88992	4.8156	29.2666	44.8429	6.96924	7.45935	0.59743	6.71595	2.66727	2017-03-01	15:07:19	1512765
JB1-M3-1267-5	9.28	44.03	19.56	5.63	3.1	5.45	16.19	15.52	1.85416	3.25778	2.74649	0.64401	1.86233	1.15064	0.05774	0.07834	1.99372	0.13968	3.34853	2.8401	0.59858	0.029	11.951	2.22432	2.1986	1.98788	0.04051	1.65647	0.44282	1.59847	2.10365	4.92484	4.80888	28.6262	45.9252	7.55965	7.72049	0.4879	4.49325	2.17299	2017-03-17	14:58:04	1512765
JB1-M3-127-1	9.62	40.47	20.51	6.31	7.28	5.5	16.29	17.32	1.75352	2.96202	2.57682	0.69421	1.75855	1.06736	0.06624	0.08249	1.8696	0.1274	3.09618	2.66501	0.59305	0.03057	13.0735	2.0305	2.06661	1.84645	0.04538	1.55937	0.42434	1.49054	1.95072	4.55625	5.57077	27.1036	44.8836	10.4502	7.05544	0.49168	5.92603	2.61802	2017-03-31	15:21:37	1512765
JB1-M3-1271-1	8.92	40.4	21.88	5.89	7.65	5.72	15.45	16.81	1.73101	2.86132	2.54194	0.64566	1.73612	1.04161	0.06145	0.08226	1.8475	0.1814	3.08312	2.61758	0.57707	0.02701	12.369	2.02196	1.98795	1.77754	0.03519	1.51617	0.43271	1.47816	1.93913	4.52546	5.41154	30.3906	44.2707	6.45252	6.94985	0.52102	5.5115	2.04401	2017-02-17	09:51:16	1512765
JB1-M3-1271-2	10.07	40.44	22.17	6.11	7.4	5.54	15.08	17.01	1.76966	2.87105	2.59488	0.66243	1.78275	1.07801	0.06095	0.08284	1.87082	0.11702	3.13524	2.65014	0.5861	0.03185	12.4711	2.08072	2.02439	1.83654	0.03943	1.58866	0.45182	1.44842	1.98985	4.64039	4.65452	27.5526	47.7803	7.53344	7.03934	0.53395	5.53953	2.71335	2017-03-17	10:15:19	1512765
JB1-M3-1271-3	9.96	44.01	20.62	5.8	4.98	5.43	16.65	15.43	1.87328	3.26718	2.78417	0.65814	1.89058	1.15006	0.04326	0.0739	2.03744	0.11354	3.38917	2.86817	0.61787	0.03208	11.8796	2.24066	2.2088	1.97706	0.0221	1.64749	0.45742	1.5996	2.1439	5.01695	5.1277	27.6945	46.6206	7.52797	7.85998	0.5056	5.0335	2.30039	2017-03-17	09:56:01	1512765
JB1-M3-1271-4	10.14	41.86	20.31	6.43	8.79	5.42	15.66	16.36	1.78696	3.01039	2.60419	0.6372	1.78451	1.08338	0.06517	0.08366	1.89363	0.15616	3.1953	2.71849	0.57898	0.02876	12.8626	2.12294	2.10198	1.86303	0.04007	1.55762	0.44214	1.50683	1.98965	4.73076	4.72175	23.1021	49.6175	6.62985	7.15679	0.59003	5.25381	3.05706	2017-02-22	11:38:44	1512765
JB1-M3-1271-5	9.53	38.66	20.43	7.02	9.18	5.55	15.92	18	1.67297	2.72107	2.43012	0.62205	1.63855	1.01501	0.05194	0.08556	1.74662	0.15485	2.96471	2.51929	0.53992	0.02657	13.7487	1.9714	1.94784	1.73722	0.03885	1.51213	0.44945	1.40661	1.82452	4.31401	4.85029	24.632	45.8045	6.64565	6.36937	0.5123	5.15036	1.82697	2017-02-22	14:10:33	1512765
JB1-M3-1271-7	9.27	41.29	21.74	5.9	4.96	5.55	16.42	17.48	1.7692	3.00803	2.56171	0.62668	1.77321	1.08537	0.07461	0.08807	1.89112	0.16031	3.1874	2.69931	0.56554	0.03089	11.7758	2.10691	2.10402	1.92397	0.0497	1.60445	0.37485	1.56096	1.93219	4.6679	4.53645	26.8819	48.5827	6.61661	7.16643	0.43269	3.24262	1.90149	2017-02-22	10:41:06	1512765
JB1-M3-1272-3	8.3	42.79	20.11	5.64	5.93	5.57	16.33	16.14	1.84072	3.18011	2.73609	0.65593	1.83074	1.13912	0.05891	0.0689	1.98452	0.11792	3.32775	2.81662	0.60228	0.02805	10.9017	2.18696	2.22231	1.97985	0.01762	1.65286	0.43058	1.5776	2.0889	4.87722	5.11824	25.2947	49.4096	7.41738	7.68636	0.29467	5.43953	1.97265	2017-03-15	11:33:42	1512765
JB1-M3-1272-4	8.26	43.83	18.69	5.89	7.1	5.23	16.61	16.84	1.87192	3.31482	2.76606	0.66221	1.86102	1.15046	0.06817	0.08182	2.00534	0.14595	3.40403	2.87439	0.59347	0.02905	11.7619	2.28393	2.27606	2.02232	0.0408	1.69621	0.42018	1.59466	2.07152	5.00521	4.49114	30.9791	44.2418	7.45503	7.63844	0.48467	5.22674	2.75633	2017-03-15	14:37:47	1512765
JB1-M3-1272-5	8.16	43.01	20.22	6.13	4.4	5.27	16.18	15.54	1.8227	3.15772	2.66768	0.6486	1.81847	1.11285	0.06209	0.088	1.94466	0.16501	3.25949	2.77039	0.601	0.02688	11.207	2.16444	2.153	1.9514	0.04115	1.63639	0.43873	1.55373	2.01279	4.80512	4.42836	33.5349	44.4791	7.44533	7.41341	0.3661	4.14263	1.77059	2017-03-15	14:08:06	1512765
JB1-M3-1272-5	8.41	43.71	20.4	6.16	4.32	5.23	16.53	15.82	1.83151	3.18125	2.69873	0.62302	1.83381	1.12263	0.0644	0.08352	1.96067	0.16736	3.26437	2.79278	0.59061	0.03122	11.3616	2.19308	2.14627	1.94036	0.04858	1.61805	0.4377	1.57544	2.01907	4.84816	4.84371	31.852	43.9833	7.44573	7.43298	0.36653	4.34511	1.77232	2017-03-15	14:08:28	1512765
JB1-M3-1273-2	8.24	43.21	20.18	5.45	5.51	5.63	15.55	16.09	1.81608	3.19813	2.66116	0.70862	1.8216	1.12034	0.03347	0.06649	1.99513	0.0883	3.37886	2.78134	0.60499	0.02787	11.9884	2.15494	2.09808	1.8818	0.01883	1.60552	0.46034	1.54811	2.11162	4.86063	4.39214	23.5321	49.6128	6.21444	7.51967	0.50605	6.23237	3.1687	2017-02-13	15:57:54	1512765
JB1-M3-1273-4	8.33	43.17	19.81	6.1	6.48	5.28	16.29	17.3	1.8394	3.2274	2.70722	0.62472	1.84592	1.13493	0.07086	0.07835	1.96255	0.13007	3.31559	2.7883	0.59758	0.03337	10.8677	2.19065	2.18823	1.94	0.0357	1.62901	0.38738	1.53895	2.04466	4.85629	5.72421	33.1453	42.7995	6.2926	7.59146	0.45638	5.91336	2.85429	2017-02-14	15:17:37	1512765
JB1-M3-1273-6	7.5	42.21	20.99	5.98	6.09	5.68	16.17	17.6	1.7785	3.03605	2.60577	0.65344	1.78666	1.08634	0.06558	0.07612	1.95681	0.13662	3.25671	2.69428	0.57539	0.02734	12.8262	2.1174	2.0643	1.88092	0.01699	1.57911	0.42089	1.54422	1.9777	4.70687	5.41236	32.2534	42.7437	6.25729	7.33629	0.62251	5.46116	2.22187	2017-02-14	11:18:12	1512765
JB1-M3-1273-7	8.11	44.33	22.19	5.24	4.93	5.65	15.5	16.01	1.84782	3.30005	2.71494	0.68085	1.8694	1.14192	0.04776	0.0702	2.07021	0.08968	3.44868	2.82717	0.58882	0.02677	11.2323	2.23528	2.18733	1.9738	0.0217	1.60673	0.45818	1.62469	2.118	4.99328	4.00596	31.4574	45.7953	7.64967	7.81551	0.61206	5.36056	2.25995	2017-03-20	15:34:56	1512765
JB1-M3-1277-1	8.62	43.48	20.21	6.13	6.16	5.42	16.54	17.13	1.85165	3.23216	2.6803	0.63078	1.86214	1.12134	0.07654	0.08753	1.97229	0.15063	3.33144	2.8009	0.58163	0.03211	12.0563	2.24943	2.19581	1.97031	0.05307	1.66538	0.37926	1.5679	2.02157	4.88891	4.74595	28.1335	46.1777	5.52057	7.51422	0.53036	4.5011	2.05321	2017-02-01	11:20:58	1512765
JB1-M3-1277-2	8.45	43.83	17.33	6.43	1.37	6.28	17.08	15.67	1.84707	3.19976	2.59142	0.80345	1.85709	1.14361	0.09239	0.09206	1.89068	0.07039	3.2492	2.7601	0.61576	0.02452	13.777	2.10728	2.10086	1.92515	0.02966	1.61232	0.44366	1.55968	2.00963	4.89371	4.65219	26.8381	48.8077	7.41888	7.19915	0.38285	4.14893	0.86694	2017-03-15	11:38:54	1512765
JB1-M3-1278-5	8.56	42.76	18.6	5.32	4.31	5.71	15.75	14.82	1.82938	3.19982	2.7122	0.72319	1.82825	1.14738	0.06213	0.0672	1.9588	0.08118	3.28617	2.79002	0.6102	0.0295	11.4929	2.1459	2.21802	1.96272	0.02685	1.61612	0.46393	1.55077	2.05436	4.82467	5.32801	22.7469	48.5157	7.43151	7.48438	0.46621	6.09192	1.00231	2017-03-15	11:59:36	1512765
JB1-M3-1278-6	8.56	42.37	18.8	6.38	4.66	5.9	16.73	15.11	1.82686	3.02264	2.67278	0.69946	1.81424	1.12605	0.07234	0.072	1.89832	0.13478	3.21129	2.73479	0.59274	0.0292	12.4077	2.10618	2.11531	1.8183	0.02401	1.61129	0.42446	1.5218	2.00666	4.73869	4.45547	20.5463	52.7355	7.41852	7.08108	0.63289	6.26387	1.89283	2017-03-15	11:36:38	1512765
JB1-M3-1278-7	8.62	42.2	19.88	5.81	6.49	5.58	15.95	15.98	1.82369	3.14456	2.66775	0.66657	1.81982	1.11094	0.06393	0.07656	1.94037	0.16545	3.2657	2.76563	0.59478	0.03052	12.0513	2.15403	2.17561	1.88179	0.02895	1.60443	0.43391	1.52169	2.04378	4.77203	5.45476	27.9308	43.9677	7.44406	7.37465	0.48404	5.95694	2.39979	2017-03-15	13:56:04	1512765
JB1-M3-1279-4	8.97	43.93	20.76	6.25	5.71	5.51	17.85	15.7	1.84861	3.17142	2.73933	0.68566	1.85082	1.13283	0.07867	0.07558	1.95968	0.17674	3.30066	2.80732	0.61496	0.03325	11.593	2.18321	2.19126	1.97522	0.03909	1.63573	0.43583	1.57013	2.00359	4.89672	5.07309	28.3141	45.6586	7.50804	7.44725	0.49408	6.00831	2.32003	2017-03-16	12:23:28	1512765
JB1-M3-128-2	8.05	43.84	19.3	5.54	5.97	5.34	15.73	15.53	1.83371	3.30167	2.7142	0.65881	1.86921	1.1344	0.06807	0.07713	1.95012	0.09584	3.30353	2.80823	0.6113	0.02855	10.2747	2.16731	2.16671	1.96743	0.05416	1.63556	0.40057	1.55287	2.07216	4.87564	5.23308	30.5274	44.9393	7.18655	7.6744	0.46623	6.60478	2.44904	2017-03-07	14:04:02	1512765
JB1-M3-128-3	7.89	41.9	22.22	4.83	6.83	5.49	15.24	16.01	1.80195	3.08593	2.60387	0.68129	1.81945	1.10276	0.06547	0.07046	1.94329	0.13605	3.27157	2.73234	0.60675	0.03167	11.5919	2.16002	2.1619	1.93753	0.01564	1.5742	0.46256	1.55896	2.0235	4.82573	4.44531	25.5732	51.2651	7.23134	7.38126	0.45653	7.06315	1.27934	2017-03-07	16:12:54	1512765
JB1-M3-128-5	7.94	43.8	21.51	5.37	6.77	5.25	15.43	17.06	1.83239	3.194	2.75278	0.67161	1.88636	1.12832	0.04329	0.06965	1.98558	0.1029	3.30883	2.80985	0.63678	0.03038	12.309	2.18164	2.07881	1.94647	0.02258	1.61941	0.44934	1.55889	2.08656	4.91129	5.01747	31.4672	46.8946	7.18916	7.61195	0.49143	5.77861	2.64995	2017-03-07	14:14:43	1512765
JB1-M3-128-7	8.2	41.32	22.18	5.7	7.12	5.67	16.88	16.87	1.76266	2.95688	2.60866	0.6629	1.78676	1.06882	0.05158	0.06874	1.91569	0.16691	3.1493	2.70386	0.62167	0.03486	11.4764	2.05767	2.09485	1.85616	0.01951	1.53146	0.46484	1.52626	1.97773	4.6786	5.29776	25.2778	47.4005	7.20123	7.23596	0.32678	5.38394	2.04263	2017-03-07	14:57:46	1512765
JB1-M3-128-8	8.42	44.77	21.61	5.51	4.77	5.59	15.79	16.44	1.86899	3.25332	2.7554	0.72569	1.9136	1.16464	0.06403	0.06701	2.06135	0.08118	3.42038	2.87034	0.64331	0.03187	11.7769	2.20146	2.27258	2.02435	0.03785	1.65854	0.45137	1.62599	2.11273	5.03454	5.45096	28.444	44.6115	6.54305	7.90567	0.42255	3.59551	2.08106	2017-02-20	14:12:15	1512765
JB1-M3-1281-2	9.89	39.83	21.96	5.59	6.37	5.59	15.69	16.6	1.72011	2.85908	2.52692	0.63336	1.73033	1.05059	0.04969	0.07259	1.82182	0.13073	3.0787	2.60442	0.5703	0.02337	10.985	2.00565	1.9894	1.81496	0.04062	1.54655	0.42291	1.4788	1.93275	4.51576	4.51215	25.6482	48.4447	8.02948	6.97974	0.53845	5.05714	2.20651	2017-03-27	08:26:55	1512765
JB1-M3-1281-3	7.98	43.07	19.76	4.89	4.49	5.53	15.56	15.05	1.84099	3.20551	2.66772	0.70158	1.81979	1.14529	0.0704	0.0675	1.95703	0.15574	3.29763	2.79104	0.61971	0.02899	11.4972	2.13757	2.20668	1.93456	0.03301	1.61694	0.47097	1.55865	2.04971	4.83685	5.40618	29.483	42.5451	7.44812	7.52783	0.56631	5.25904	1.4963	2017-03-15	14:19:19	1512765
JB1-M3-1281-4	8.12	42.46	20.84	5.72	2.38	5.82	16.7	16.68	1.83788	3.09301	2.67115	0.70999	1.84527	1.13367	0.05669	0.07146	1.97451	0.13739	3.27541	2.78626	0.61635	0.0307	11.6338	2.16593	2.19788	1.97278	0.01813	1.63069	0.43334	1.57944	2.03486	4.8329	4.481	26.9427	47.9267	7.44517	7.40172	0.43499	3.39437	1.23689	2017-03-15	14:01:26	1512765
JB1-M3-1282-1	8.99	42.71	19.85	5.37	6.26	5.32	15.02	16.16	1.84185	3.17491	2.7351	0.62834	1.83254	1.11921	0.0692	0.07635	1.94969	0.13505	3.2728	2.77761	0.58139	0.0305	10.678	2.17837	2.1424	1.9085	0.0343	1.63055	0.39625	1.53147	2.0634	4.79408	4.83079	26.6663	48.7946	6.51284	7.53256	0.55824	5.96442	2.58258	2017-02-20	10:30:02	1512765
JB1-M3-1282-2	9.18	42.19	20	6.09	6.56	5.78	16.17	17.39	1.79751	3.13174	2.62997	0.70175	1.79887	1.09868	0.05155	0.07506	1.93274	0.12241	3.25658	2.73669	0.59738	0.03222	13.6547	2.12716	2.12393	1.8867	0.02322	1.55889	0.44957	1.54597	2.01328	4.77584	5.4523	30.1071	41.6998	7.99413	7.37292	0.57292	5.93052	2.58244	2017-03-24	15:23:02	1512765
JB1-M3-1282-3	9.79	39.78	20.08	6.64	7.34	5.55	15.86	17.37	1.72214	2.85309	2.50367	0.67179	1.72242	1.03449	0.06685	0.08418	1.78751	0.15109	3.026	2.5675	0.55557	0.03038	13.2252	1.98305	1.98746	1.76278	0.0393	1.52203	0.42485	1.41153	1.90158	4.45346	4.80661	26.4073	46.9525	5.99107	6.69015	0.54851	6.60089	2.33123	2017-02-09	09:55:06	1512765
JB1-M3-1282-5	9.33	43.17	19.9	5.72	6.9	5.42	16.06	15.81	1.81429	3.20173	2.6869	0.67629	1.8418	1.10185	0.06227	0.0774	1.96894	0.14138	3.27154	2.78648	0.60331	0.0277	12.7682	2.13486	2.17279	1.95291	0.03667	1.58837	0.44477	1.58557	2.03447	4.83333	5.56495	31.2637	43.2958	7.95204	7.56579	0.5541	5.42499	2.26909	2017-03-24	11:29:27	1512765
JB1-M3-1283-1	9.92	40.1	21.45	6.22	6.6	5.65	16.21	17.88	1.74894	2.89225	2.54484	0.68186	1.74494	1.06079	0.07888	0.0808	1.84452	0.09885	3.04605	2.63873	0.57192	0.02685	12.7438	2.00457	2.17325	1.84198	0.04628	1.5337	0.43494	1.45459	1.88159	4.52733	5.82899	30.3535	42.3811	8.74177	6.86457	0.52192	5.02474	1.78944	2017-03-30	11:03:20	1512765
JB1-M3-1283-2	9.74	42.74	20.87	5.45	6.41	5.43	16.16	14.69	1.83552	3.11603	2.79262	0.70889	1.84517	1.11198	0.0665	0.07181	1.98107	0.09409	3.27173	2.837	0.61608	0.03088	10.7423	2.11103	2.19379	1.92671	0.05581	1.59875	0.4407	1.53698	2.10914	4.84456	4.72256	22.274	51.7416	7.97039	7.58769	0.42463	6.40548	3.4356	2017-03-24	11:52:55	1512765
JB1-M3-1283-3	8.32	42.06	20.96	5.33	8.8	5.26	16.13	15.59	1.8086	3.13828	2.72876	0.64599	1.79438	1.0776	0.06269	0.07574	1.96605	0.12916	3.25559	2.75499	0.56693	0.0261	11.631	2.17781	2.19666	1.91229	0.02998	1.59487	0.42401	1.52884	2.04462	4.7553	5.23552	29.8203	44.3297	6.02688	7.45943	0.45974	7.58762	2.50648	2017-02-10	09:10:58	1512765
JB1-M3-1283-5	9.81	42.04	21.66	5.42	5.81	5.65	16.48	16.78	1.81183	3.11488	2.65209	0.67876	1.82701	1.11304	0.06838	0.08179	1.94326	0.11895	3.226	2.74042	0.60512	0.03201	11.1423	2.09816	2.20138	1.9538	0.0419	1.59151	0.44181	1.538	2.02335	4.79827	5.05595	25.932	48.436	7.94759	7.48868	0.43041	5.36899	2.07986	2017-03-24	11:23:34	1512765
JB1-M3-1284-1	8.89	42.72	19.94	6.07	5.09	5.29	15.47	16.88	1.80586	3.19011	2.66644	0.64721	1.82278	1.09995	0.04575	0.07785	1.93762	0.12466	3.26325	2.75606	0.59352	0.02491	11.5176	2.12428	2.04904	1.94342	0.03197	1.62084	0.41471	1.56926	2.0493	4.82363	4.24577	24.7677	49.443	6.46795	7.55113	0.44384	6.06761	2.11088	2017-02-17	15:37:04	1512765
JB1-M3-1284-10	9.44	44.63	19.7	5.69	5.39	5.69	15.98	15.81	1.87708	3.34374	2.74084	0.66235	1.89257	1.14456	0.05883	0.07842	2.0418	0.13029	3.40461	2.86766	0.60266	0.02979	12.4256	2.258	2.34566	2.02774	0.03715	1.64889	0.44928	1.61269	2.15185	5.02712	5.61229	27.12	45.7025	6.52543	7.87018	0.34008	4.18058	2.02669	2017-02-20	11:26:43	1512765
JB1-M3-1284-2	8.81	41.21	20.29	5.61	6.52	5.22	15.29	16.36	1.79054	3.07149	2.62833	0.6371	1.79394	1.09531	0.05241	0.07311	1.93656	0.10391	3.26872	2.72185	0.56855	0.02417	11.3546	2.15316	2.05363	1.93055	0.03133	1.64416	0.39865	1.53924	2.02942	4.77602	3.82159	26.9937	48.6003	6.41834	7.46368	0.48715	6.15223	2.81325	2017-02-16	16:10:58	1512765
JB1-M3-1284-3	9.4	43.7	20.07	5.65	6.01	5.37	15.6	15.92	1.84995	3.24302	2.73329	0.67787	1.86549	1.12832	0.06455	0.08052	2.00409	0.09965	3.32164	2.82103	0.60839	0.02732	11.1554	2.16873	2.1821	1.98018	0.04683	1.62183	0.44414	1.58097	2.0926	4.92332	4.8585	26.1234	48.3202	8.01052	7.65329	0.54773	6.56138	3.20076	2017-03-24	15:40:19	1512765
JB1-M3-1284-4	9.52	44.86	20.32	5.82	6.04	5.56	16.66	15.28	1.88915	3.34245	2.79588	0.66112	1.90603	1.15905	0.05239	0.07105	2.05673	0.08203	3.44975	2.87353	0.61041	0.02982	11.1529	2.26139	2.2412	2.00262	0.02182	1.66564	0.45219	1.60418	2.18373	5.04315	4.81841	21.4628	52.4029	6.49589	7.86071	0.32393	5.2328	2.47193	2017-02-20	09:15:47	1512765
JB1-M3-1284-5	9.55	43.9	20.12	5.59	5.57	5.5	15.69	16.08	1.8557	3.22856	2.76737	0.65997	1.87528	1.13379	0.06078	0.07675	1.99704	0.12425	3.33821	2.84342	0.61139	0.02922	11.6506	2.17811	2.19503	1.99089	0.03716	1.63811	0.42435	1.57819	2.11015	4.94152	5.44975	26.9687	48.1632	6.50676	7.76974	0.41524	5.28126	2.5447	2017-02-20	10:08:00	1512765
JB1-M3-1284-6	9.54	40.83	21.23	5.77	9.35	5.46	15.68	15.36	1.76499	2.99718	2.58703	0.60906	1.76365	1.05177	0.07241	0.08012	1.89587	0.17188	3.15785	2.68898	0.57256	0.03059	12.5484	2.11056	2.10918	1.80875	0.03273	1.5514	0.44007	1.49152	1.96942	4.64653	4.75472	27.465	46.8216	6.52347	7.08727	0.47919	6.31185	2.16966	2017-02-20	11:18:38	1512765
JB1-M3-1284-7	8.74	42.6	19.77	6.13	5.6	5.45	15.56	16.78	1.79843	3.11779	2.66375	0.65515	1.8203	1.08407	0.0545	0.07546	1.9702	0.12165	3.24846	2.75242	0.58615	0.0306	12.4156	2.18489	2.16907	1.932	0.02368	1.58935	0.43577	1.55473	2.06055	4.82685	4.45188	26.2657	47.0219	6.53707	7.49886	0.37883	6.07333	2.35356	2017-02-20	12:04:42	1512765
JB1-M3-1284-8	9.38	44.8	19.34	5.83	5.9	5.61	15.87	16.52	1.87785	3.35243	2.77603	0.7109	1.91393	1.15465	0.06786	0.07989	2.03235	0.11004	3.40196	2.88381	0.63017	0.02824	11.8774	2.21173	2.2727	2.04858	0.04126	1.6646	0.42257	1.63807	2.09803	5.07637	5.24216	30.3754	44.9201	6.52725	7.92516	0.47494	4.83699	2.56548	2017-02-20	11:36:33	1512765
JB1-M3-1284-9	9.12	45.34	19.1	5.94	2.9	5.76	15.91	16.91	1.88495	3.35238	2.74069	0.66392	1.91979	1.16694	0.06137	0.07758	2.04138	0.10593	3.42204	2.87578	0.61292	0.03527	13.1044	2.2851	2.25801	2.049	0.02825	1.68616	0.41651	1.63566	2.135	5.06164	5.03663	26.098	46.4969	6.55195	7.88393	0.34562	4.37471	1.38579	2017-02-20	14:41:49	1512765
JB1-M3-1285-1	8.84	42.77	20.37	6.31	3.07	5.51	15.91	17.26	1.82401	3.1846	2.63073	0.659	1.83909	1.12048	0.06632	0.08663	1.98108	0.16456	3.28829	2.76165	0.58063	0.03645	12.8532	2.2106	2.17014	1.89317	0.0384	1.61663	0.39621	1.55231	2.03182	4.82493	4.70753	32.0354	42.6138	5.42121	7.33789	0.55121	5.11089	2.3848	2017-02-01	09:41:59	1512765
JB1-M3-1286-10	10.46	40.86	22.34	5.64	7.04	5.31	16.43	16.69	1.78699	2.96551	2.64134	0.65237	1.78954	1.0696	0.06972	0.07866	1.89587	0.1103	3.14417	2.6912	0.58942	0.0312	11.0861	2.07354	2.07777	1.85515	0.04612	1.52761	0.44102	1.48832	1.97018	4.64039	4.95202	25.7315	48.9815	8.0274	7.12897	0.6502	6.92218	3.33529	2017-03-27	08:24:59	1512765
JB1-M3-1286-2	8.86	39.61	21.54	6.04	7.31	5.49	16.12	15.45	1.70976	2.77565	2.6145	0.66811	1.71585	1.02684	0.07344	0.08072	1.84926	0.11187	2.97616	2.66134	0.58108	0.02326	11.0934	1.93991	2.01503	1.79362	0.06296	1.46212	0.4615	1.47506	1.91064	4.42172	4.88803	20.3784	53.0093	7.99361	6.79551	0.57026	6.53757	2.71779	2017-03-24	15:21:24	1512765
JB1-M3-1286-3	10.61	41.64	21.37	6.03	4.81	5.79	16.16	17.68	1.79029	3.00348	2.59804	0.67213	1.78314	1.09952	0.0636	0.08684	1.90778	0.10139	3.20007	2.70704	0.59181	0.02812	13.4376	2.09626	2.06712	1.87276	0.03232	1.58985	0.44097	1.53209	1.99231	4.6726	5.445	29.988	42.1551	8.73542	7.15682	0.45417	4.25209	1.49442	2017-03-30	11:02:16	1512765
JB1-M3-1286-5	7.76	42.74	20.11	6.42	6.14	5.59	15.81	17.41	1.82274	3.09715	2.63719	0.65836	1.82344	1.11758	0.06855	0.07735	1.95258	0.17751	3.2721	2.76718	0.57529	0.03204	12.5956	2.1798	2.1987	1.91515	0.02967	1.60104	0.43406	1.57145	2.0107	4.77143	5.84708	29.8739	40.9895	7.65895	7.37325	0.50382	4.66179	1.40673	2017-03-20	15:44:01	1512765
JB1-M3-1286-9	9.28	42.29	22	5.33	4.97	5.45	16.41	15.72	1.82053	3.07544	2.69678	0.68632	1.83493	1.09718	0.07524	0.07785	1.94857	0.12743	3.2093	2.74665	0.59277	0.02976	11.0355	2.10997	2.22165	1.93989	0.0446	1.58017	0.44344	1.55536	2.00646	4.77575	5.17408	26.4081	47.9101	8.12318	7.42025	0.46854	5.06592	1.99522	2017-03-27	11:30:23	1512765
JB1-M3-1287-1	8.32	43.79	20.49	5.73	5.25	5.4	16.41	17.21	1.85572	3.34901	2.70905	0.64495	1.8781	1.16074	0.05952	0.07492	2.04382	0.06675	3.45536	2.84331	0.58555	0.02588	10.953	2.2913	2.17657	2.06015	0.02486	1.68361	0.41625	1.6445	2.12109	5.04909	3.54396	24.8181	51.1223	7.08517	7.92904	0.36787	5.47257	1.7163	2017-03-06	10:42:29	1512765
JB1-M3-1287-2	9.08	41.47	21.04	6.06	4.78	5.51	16.21	16.13	1.78602	3.05128	2.61626	0.61828	1.79326	1.0868	0.05693	0.07359	1.89986	0.12976	3.19759	2.6887	0.56902	0.02727	11.6413	2.09558	2.03288	1.86962	0.02577	1.56853	0.43974	1.53433	2.03039	4.67948	4.86433	20.6767	52.9192	6.98855	7.30035	0.38975	5.45771	1.29917	2017-03-02	09:09:39	1512765
JB1-M3-1287-3	7.97	43.54	21.13	5.85	6.67	5.45	16.01	16.47	1.82313	3.20485	2.70015	0.64056	1.85491	1.11969	0.04897	0.07658	2.00361	0.08863	3.34507	2.81502	0.59601	0.02554	10.9455	2.21732	2.09732	1.95956	0.02889	1.62868	0.42583	1.61156	2.07315	4.89362	4.61755	24.6464	50.1005	7.13528	7.74539	0.45706	5.46492	2.57139	2017-03-06	16:07:56	1512765
JB1-M3-1287-4	8.54	41.79	20.47	6.21	6.15	5.68	15.82	17.05	1.76796	3.02849	2.59627	0.59757	1.77863	1.08826	0.06986	0.07827	1.88295	0.12162	3.19863	2.678	0.57491	0.03134	11.4435	2.09101	2.02622	1.84392	0.02999	1.56632	0.42403	1.49115	1.99917	4.67442	5.36882	24.0557	48.9931	7.07932	7.21416	0.43112	5.64548	1.65387	2017-03-06	10:27:21	1512765
JB1-M3-1287-5	8.62	43.96	20.99	5.87	6.39	5.43	16.48	17.2	1.85187	3.20761	2.73948	0.64891	1.86436	1.13874	0.06222	0.07593	2.0047	0.14331	3.34863	2.82744	0.59269	0.02672	10.8555	2.23183	2.182	1.97589	0.0268	1.6346	0.4077	1.60888	2.07914	4.93647	4.8836	26.4638	48.35	7.09938	7.69501	0.42568	4.46276	1.83675	2017-03-06	11:59:28	1512765
JB1-M3-1287-6	7.77	38.25	21.85	5.98	8.25	5.42	15.22	16.7	1.69159	2.72019	2.5243	0.63123	1.66934	0.98913	0.06421	0.07795	1.79869	0.1769	2.95596	2.5662	0.55051	0.02313	11.1982	1.91642	1.93913	1.75777	0.03264	1.46955	0.41357	1.44561	1.86911	4.38073	4.67515	26.4214	47.8873	7.09159	6.78058	0.54133	7.43073	2.46116	2017-03-06	10:56:42	1512765
JB1-M3-1287-8	9.7	40.32	21.29	6.17	7.8	5.39	16.19	16.31	1.73614	2.94051	2.54104	0.6456	1.73957	1.04456	0.04021	0.07799	1.88148	0.13731	3.13294	2.63691	0.55603	0.02416	12.3622	2.07063	2.00804	1.80854	0.02379	1.50183	0.46197	1.48861	1.95859	4.59959	4.38117	24.1089	49.9573	7.93913	7.06231	0.63877	6.59892	2.75052	2017-03-24	11:14:24	1512765
JB1-M3-1288-1	9.57	40.46	20.74	6.01	7.29	5.59	15.85	16.11	1.74302	2.96776	2.54396	0.6456	1.75303	1.06372	0.03809	0.0741	1.8684	0.14028	3.15213	2.65169	0.59001	0.02855	12.4212	2.05743	2.02089	1.8029	0.02028	1.54311	0.45587	1.49855	1.98527	4.61038	4.42898	22.9077	50.0244	7.56246	7.13645	0.41548	5.63991	1.9692	2017-03-17	15:06:13	1512765
JB1-M3-1288-2	9.22	41.76	20.15	5.77	7.01	5.32	15.9	16.44	1.77485	3.10161	2.63405	0.64899	1.79497	1.08092	0.0618	0.08141	1.90821	0.09984	3.18805	2.71596	0.58232	0.02644	12.0411	2.10125	2.11525	1.91497	0.04414	1.59045	0.43504	1.51985	1.99767	4.69513	4.91913	26.6121	46.8959	7.5332	7.32331	0.48514	7.26349	2.47483	2017-03-17	10:10:10	1512765
JB1-M3-1288-3	9.5	40.77	21.11	6.08	7.6	5.43	15.77	15.51	1.74437	2.89732	2.56862	0.64695	1.74985	1.05251	0.06707	0.07761	1.85974	0.17898	3.09709	2.62926	0.58279	0.03076	12.952	2.04923	2.00935	1.77938	0.03045	1.50568	0.45051	1.46372	1.93371	4.54159	5.28521	28.5013	45.0985	7.57322	6.92177	0.68475	6.48383	2.57317	2017-03-17	15:29:00	1512765
JB1-M3-1288-4	8.42	41.2	20.26	5.3	7.99	5.63	14.89	16.46	1.73985	2.96164	2.61951	0.68	1.74038	1.06684	0.09453	0.08279	1.87032	-0.01649	3.09046	2.71566	0.57357	0.02483	12.2939	1.98649	2.0707	1.91581	0.07793	1.52661	0.4549	1.51699	1.89838	4.5806	5.65586	25.1093	46.6757	7.59288	7.0929	0.65779	7.50957	1.07669	2017-03-20	09:56:42	1512765
JB1-M3-129-1	7.06	43.08	21.02	5.56	7.09	5.73	16.21	17	1.84589	3.1884	2.71852	0.74758	1.87113	1.1215	0.06817	0.07996	1.97963	0.14252	3.30901	2.81356	0.64156	0.11365	11.0713	2.14896	2.2042	1.94131	0.01766	1.6121	0.41752	1.59387	2.02413	4.93682	4.59842	27.9118	47.5689	7.82144	7.47972	0.4495	5.52393	2.65521	2017-03-22	16:17:42	1512765
JB1-M3-129-2	7.61	41.71	21.61	5.45	7.71	5.62	14.68	17.31	1.75864	3.0295	2.57777	0.63603	1.7691	1.07572	0.04439	0.06571	1.89599	0.10146	3.19912	2.65877	0.60526	0.03165	11.6625	2.06298	1.9636	1.86075	0.00993	1.53674	0.47432	1.52678	1.9851	4.68301	4.84553	27.0169	48.5838	7.1915	7.27642	0.57203	6.99062	2.11234	2017-03-07	14:23:20	1512765
JB1-M3-129-4	8.77	42.04	21.39	5.7	7.48	5.74	15.77	15.53	1.77034	3.02833	2.62193	0.69693	1.79126	1.08089	0.06097	0.06949	1.92879	0.14529	3.22337	2.70635	0.60635	0.02683	10.9995	2.07681	2.11893	1.90211	0.02673	1.54902	0.44049	1.53488	1.98176	4.71388	5.07572	28.3682	47.0424	6.47519	7.27466	0.49755	6.44697	2.40945	2017-02-17	15:49:12	1512765
JB1-M3-1290-1	8.54	45.23	19.38	5.74	6.18	5.68	15.67	16.71	1.87106	3.38638	2.73714	0.68754	1.88172	1.14689	0.05525	0.0758	2.06663	0.10978	3.45644	2.84387	0.6114	0.02879	12.9324	2.26533	2.25649	1.99202	0.0235	1.64226	0.45073	1.59931	2.14441	5.05853	5.00298	29.1704	44.3141	7.64949	7.82999	0.369	5.40697	2.01711	2017-03-20	15:34:05	1512765
JB1-M3-1290-5	9.61	42.64	21.36	5.61	5.89	5.38	16.17	15.95	1.8201	3.17436	2.70067	0.65434	1.8431	1.10944	0.05028	0.07169	1.99985	0.0848	3.30274	2.78925	0.60123	0.02165	10.7459	2.1635	2.13892	1.96231	0.04282	1.63257	0.42903	1.57495	2.08361	4.87551	4.39934	26.3913	50.662	6.99101	7.68665	0.40392	4.93851	2.68295	2017-03-02	09:16:53	1512765
JB1-M3-1291-1	9.47	42.9	21.84	5.52	6.07	5.69	16.52	16.12	1.84005	3.18694	2.68865	0.70655	1.86082	1.12143	0.0686	0.07416	1.96283	0.12625	3.3101	2.78831	0.61262	0.02599	11.2729	2.13993	2.11993	2.00472	0.02891	1.63405	0.42199	1.61189	2.03132	4.90005	4.90645	26.4917	48.5433	6.99153	7.66882	0.52305	4.83631	2.12174	2017-03-02	09:18:31	1512765
JB1-M3-1291-4	8.89	39.77	21.63	6.15	9.69	5.6	15.35	15.81	1.72071	2.73037	2.58301	0.71371	1.73024	1.01664	0.07865	0.07607	1.81034	0.16905	2.96628	2.61726	0.60881	0.0254	12.4042	1.90885	1.99459	1.72729	0.03354	1.4385	0.46157	1.43758	1.88099	4.44042	6.06561	26.3753	45.2838	6.61418	6.75663	0.50763	7.06967	2.26482	2017-02-22	10:25:48	1512765
JB1-M3-1291-6	9.54	42.94	20.66	4.92	4.22	5.18	14.42	15.88	1.80331	3.19951	2.76132	0.67746	1.79829	1.12911	0.13449	0.09922	1.97578	-0.15986	3.219	2.82308	0.52778	0.03808	11.168	2.19328	2.32851	2.02102	0.12191	1.60844	0.4577	1.59054	1.9062	4.71896	5.51969	17.211	52.1916	7.59238	7.20059	0.82629	7.65615	-1.21204	2017-03-20	09:55:35	1512765
JB1-M3-1292-2	9.7	44.28	19.73	5.52	5.05	5.43	16.01	15.61	1.86573	3.28446	2.7316	0.68835	1.87573	1.16511	0.0677	0.0751	2.02345	0.14314	3.36694	2.85315	0.61426	0.0336	12.293	2.21849	2.21299	1.98958	0.04564	1.64235	0.4311	1.61125	2.1112	4.94551	5.35809	31.1732	43.5517	8.01973	7.73021	0.5677	5.06101	2.87976	2017-03-24	15:47:57	1512765
JB1-M3-1292-3	9.08	41.84	22.34	5.76	5	5.58	15.57	17.18	1.77287	2.96234	2.64065	0.66234	1.81819	1.08717	0.06234	0.07288	1.91937	0.14857	3.14483	2.70622	0.61781	0.02671	10.7474	2.05979	1.95469	1.83972	0.03481	1.53523	0.43326	1.55659	1.96603	4.63552	4.68427	24.8516	50.0002	6.63455	7.13314	0.6385	4.83064	2.58988	2017-02-22	11:49:51	1512765
JB1-M3-1293-1	8.48	43.72	19.41	6.25	5.77	5.68	16.14	17.84	1.84608	3.26413	2.71589	0.67012	1.86355	1.13571	0.05856	0.07633	2.00762	0.11849	3.35949	2.8264	0.58471	0.02584	12.6851	2.23997	2.25672	2.02316	0.02924	1.67802	0.40861	1.58675	2.07221	4.95617	5.03958	30.2151	43.9801	6.02566	7.68497	0.44064	4.87937	2.43045	2017-02-10	09:05:53	1512765
JB1-M3-1293-2	9.31	41.58	21.35	5.76	6.98	5.63	16.94	16.39	1.77264	2.93808	2.63668	0.70811	1.79436	1.07188	0.09082	0.08559	1.89015	0.09721	3.1015	2.71211	0.59465	0.02553	12.0967	2.03618	2.16494	1.90639	0.06028	1.54087	0.43125	1.53215	1.91424	4.62552	5.64806	21.4664	48.7525	8.10742	7.05599	0.53785	6.04864	1.61484	2017-03-27	11:16:41	1512765
JB1-M3-1293-4	9.19	42.99	21.28	5.87	5.05	5.65	15.32	16.94	1.81763	3.18357	2.67746	0.63685	1.84634	1.11418	0.05661	0.07657	1.98423	0.13846	3.27867	2.76009	0.59941	0.02428	10.7361	2.14543	2.03352	1.9391	0.03215	1.58692	0.4281	1.57899	2.05907	4.87395	4.26747	28.0027	50.1412	6.484	7.62297	0.52283	5.31803	2.0348	2017-02-17	16:04:06	1512765
JB1-M3-1294-1	8.88	42.69	21.54	5.38	5.93	5.55	16	15.58	1.82016	3.18145	2.70561	0.63779	1.83968	1.10729	0.06482	0.07217	1.99222	0.13711	3.28761	2.75448	0.59802	0.02774	11.1177	2.15152	2.14345	1.92968	0.02697	1.59962	0.43708	1.57364	2.08873	4.85497	5.06913	27.472	46.5519	7.08472	7.72499	0.29921	5.54347	1.6463	2017-03-06	10:41:11	1512765
JB1-M3-1294-3	10.13	42.38	21.85	4.93	6.5	5.65	14.58	16.28	1.82862	3.06644	2.63926	0.74358	1.84358	1.12303	0.07651	0.08039	1.94243	0.10801	3.2857	2.76788	0.62605	0.02788	12.3831	2.09674	2.10052	1.95656	0.03305	1.60835	0.45194	1.52638	2.01388	4.84657	5.28856	26.3626	46.8777	7.99428	7.45073	0.63816	5.8317	2.29721	2017-03-24	15:24:06	1512765
JB1-M3-1294-5	8.94	38.49	22.19	5.88	8.06	5.3	15.54	17.29	1.6799	2.72443	2.4609	0.63442	1.69753	1.00473	0.05979	0.07381	1.79976	0.13789	2.97317	2.53523	0.55866	0.02686	11.6893	1.95832	1.96537	1.75632	0.04224	1.49325	0.42667	1.44823	1.86909	4.34409	4.48224	24.0651	51.4075	8.1082	6.73905	0.62503	6.71435	2.62747	2017-03-27	11:17:31	1512765
JB1-M3-1294-6	10.96	43.09	20.41	5.2	4.09	5.7	15.99	16.04	1.85687	3.19354	2.70145	0.65194	1.8527	1.15221	0.05932	0.07847	2.01848	0.07607	3.36097	2.76799	0.58015	0.03102	11.6052	2.21148	2.2397	1.96974	0.02941	1.65929	0.45802	1.56349	2.13773	4.92011	4.75453	26.864	48.1743	7.96649	7.66507	0.42918	5.51525	1.89092	2017-03-24	11:48:27	1512765
JB1-M3-1294-7	7.98	38.12	22.74	5.86	9	5.68	16.1	14.63	1.69233	2.66617	2.54794	0.73947	1.69146	0.99321	0.08803	0.07812	1.77527	0.11403	2.88324	2.59213	0.5993	0.01796	11.2943	1.83497	1.9279	1.74178	0.04711	1.43961	0.44858	1.45062	1.81835	4.33055	5.20605	24.8732	48.9187	7.61367	6.66387	0.52977	6.4659	1.376	2017-03-20	11:48:27	1512765
JB1-M3-1295-1	9.07	40.33	22.25	5.8	5.91	5.2	17.12	16.57	1.73215	2.84213	2.61498	0.64064	1.75578	1.04147	0.07001	0.08508	1.87033	0.08963	3.04855	2.66794	0.56506	0.02541	10.5453	2.02667	2.1033	1.86477	0.06655	1.54036	0.41786	1.51596	1.90348	4.4616	4.60919	21.0843	53.4311	8.10865	6.96299	0.50929	6.0316	2.62506	2017-03-27	11:19:11	1512765
JB1-M3-1295-2	9.07	44.79	20.78	5.84	3.94	5.45	16.62	16.49	1.88003	3.34694	2.77728	0.6465	1.91116	1.15174	0.06212	0.0772	2.05104	0.10984	3.39964	2.84205	0.6144	0.02941	10.6659	2.24949	2.20505	2.01622	0.03443	1.665	0.4297	1.62542	2.15663	5.02528	4.96708	30.4315	45.1933	7.10824	8.02539	0.28295	4.37387	2.09741	2017-03-06	14:18:12	1512765
JB1-M3-1295-4	8.96	44.45	19.28	5.58	5.11	5.35	15.69	15.82	1.87591	3.31164	2.79593	0.64402	1.87761	1.14906	0.06258	0.07385	2.00692	0.11247	3.3872	2.84866	0.60013	0.03044	11.2896	2.22792	2.21411	1.9937	0.03584	1.6533	0.40728	1.58902	2.1352	4.99133	4.90971	27.1519	47.8976	7.07926	7.90688	0.40986	6.58161	2.05536	2017-03-06	10:24:15	1512765
JB1-M3-1298-1	8.42	41.74	20.01	6.2	5.59	5.22	16.02	16.81	1.80242	3.05909	2.69513	0.6463	1.7989	1.0847	0.07149	0.08311	1.93741	0.15955	3.21117	2.74507	0.57356	0.03365	12.4893	2.15117	2.12832	1.904	0.04449	1.61432	0.41165	1.51973	1.97259	4.74409	4.54214	28.5616	45.9521	7.50125	7.19601	0.53734	6.31802	2.76503	2017-03-16	12:15:28	1512765
JB1-M3-1298-7	9.29	43.63	19.04	5.99	5.24	5.38	16.28	17.22	1.83486	3.23431	2.67438	0.66814	1.85014	1.12672	0.07439	0.08798	1.97035	0.13032	3.3207	2.79634	0.58986	0.03015	13.1598	2.19453	2.14097	1.98658	0.05229	1.6256	0.40926	1.60936	2.02059	4.90097	5.17415	28.1269	44.6443	5.5234	7.54719	0.50168	5.9115	1.90912	2017-02-01	11:23:02	1512765
JB1-M3-13-1	8.88	41.62	21.61	5.37	6.5	5.68	15.8	16.06	1.79806	3.07863	2.60128	0.69441	1.78115	1.10702	0.06384	0.07318	1.95577	0.11033	3.2603	2.7108	0.57646	0.02832	12.4422	2.12184	2.11034	1.91313	0.03354	1.58295	0.43513	1.53838	2.0376	4.79044	4.60806	25.2211	48.9072	6.5974	7.36119	0.48443	6.44197	1.93169	2017-02-21	15:27:53	1512765
JB1-M3-130-1	8.28	44.16	19.69	6.16	6.06	5.41	17.11	15.88	1.85703	3.27947	2.76893	0.64657	1.87037	1.14533	0.06959	0.08508	2.01924	0.15205	3.3899	2.8133	0.60293	0.03166	11.838	2.24546	2.24704	2.00326	0.03789	1.68081	0.44599	1.59418	2.09293	4.95738	5.25925	29.6876	45.4293	6.54336	7.69303	0.4278	4.93528	1.64259	2017-02-20	14:17:14	1512765
JB1-M3-130-2	8.71	44.33	19.83	5.72	4.53	5.36	16.51	16.05	1.87947	3.32144	2.78896	0.67258	1.88869	1.15657	0.09151	0.08425	2.01518	0.10757	3.38848	2.84691	0.59568	0.031	11.3247	2.27456	2.30052	2.06029	0.05357	1.71152	0.42312	1.60914	2.08367	5.01851	4.68924	31.0714	45.0664	7.40065	7.75401	0.31997	5.14217	0.77912	2017-03-14	16:40:12	1512765
JB1-M3-130-4	9.71	44.7	19.29	5.94	3.44	5.56	16.38	16.46	1.8903	3.36267	2.75881	0.66112	1.90278	1.18245	0.04236	0.07582	2.05899	0.09842	3.45185	2.86719	0.59063	0.03387	12.7009	2.3117	2.29101	2.03679	0.02185	1.70681	0.4402	1.65318	2.12643	5.07613	5.08705	21.5054	48.9954	9.20871	7.84883	0.55351	3.86065	1.71147	2017-03-31	14:49:24	1512765
JB1-M3-130-5	8.83	44.93	20.11	5.61	5.88	5.32	16.71	15.58	1.8844	3.32131	2.78646	0.68584	1.89718	1.1494	0.07102	0.08177	2.06478	0.1565	3.41829	2.88915	0.60744	0.03278	11.6255	2.29644	2.27179	2.00355	0.04041	1.64924	0.44828	1.6179	2.13626	5.04944	4.29313	28.0823	47.389	6.47445	7.82658	0.53931	5.59317	2.88981	2017-02-17	15:46:30	1512765
JB1-M3-130-6	8.5	44.4	19.75	5.7	4.44	5.55	15.76	16.11	1.84813	3.22485	2.72458	0.68415	1.88173	1.14108	0.05219	0.07326	1.98845	0.14781	3.36027	2.84075	0.61813	0.03032	12.662	2.23192	2.1171	1.98347	0.01953	1.65141	0.43374	1.6043	2.10652	4.95438	4.68673	27.7773	47.1127	6.02341	7.74915	0.31847	5.16156	0.80108	2017-02-09	11:54:49	1512765
JB1-M3-1300-1	9.81	43.1	20.43	5.61	3.66	5.67	15.96	16.19	1.83146	3.15383	2.67932	0.6697	1.84967	1.15304	0.05524	0.07266	1.96395	0.11494	3.34382	2.76426	0.60083	0.02856	11.0331	2.17353	2.15048	1.98358	0.02858	1.63744	0.42884	1.58533	2.06329	4.92294	4.40603	21.1327	52.052	6.46553	7.61794	0.40172	5.15922	1.73774	2017-02-17	11:26:01	1512765
JB1-M3-1300-2	8.82	43.49	21.37	5.18	5.23	5.54	15.72	16.19	1.83792	3.23706	2.70885	0.65849	1.85418	1.15813	0.0553	0.07195	2.03877	0.1161	3.36812	2.80901	0.59657	0.03013	11.6603	2.21425	2.16162	1.98534	0.02832	1.63696	0.48642	1.57669	2.11135	4.92931	4.83856	30.2896	44.9188	8.08023	7.7527	0.49068	5.27496	1.72952	2017-03-27	10:45:23	1512765
JB1-M3-1300-3	8.83	42.27	19.94	5.55	6.27	5.32	15.25	16.16	1.82181	3.15929	2.65122	0.65262	1.82002	1.10929	0.0589	0.07172	1.95417	0.12955	3.28875	2.75858	0.57438	0.02861	11.0934	2.16377	2.22222	1.91211	0.03614	1.61147	0.40909	1.53679	2.03099	4.77697	5.11003	26.8705	45.2032	6.53891	7.40922	0.57289	6.55514	2.94844	2017-02-20	12:10:24	1512765
JB1-M3-1300-4	9.18	44.38	20.49	5.66	4.94	5.49	15.63	16.74	1.86156	3.2679	2.72214	0.67941	1.87766	1.16268	0.05503	0.07203	2.05356	0.08751	3.41796	2.84347	0.60464	0.03003	12.0072	2.23253	2.24415	2.05175	0.04453	1.68261	0.44554	1.61587	2.13987	5.05223	4.85307	27.7773	46.2173	6.54019	7.91727	0.40193	4.95947	2.02358	2017-02-20	13:57:52	1512765
JB1-M3-1300-5	8.67	44.29	19.72	5.23	5.77	5.5	15.56	15.63	1.87365	3.2601	2.81168	0.65531	1.87708	1.15055	0.06916	0.07887	2.03822	0.13507	3.39647	2.88425	0.60351	0.03207	11.8414	2.2691	2.25791	1.99705	0.04131	1.67307	0.43027	1.60357	2.1211	4.99757	5.32294	30.4562	44.0879	6.50476	7.75723	0.40604	4.96034	2.30166	2017-02-20	10:00:42	1512765
JB1-M3-1301-1	9.8	41.51	22.71	5.7	6.3	5.24	16.1	16.09	1.77559	3.04736	2.64964	0.61423	1.79211	1.06752	0.05496	0.08114	1.91342	0.12776	3.20961	2.70549	0.5595	0.03098	10.6651	2.13603	2.11114	1.90025	0.04693	1.56827	0.43821	1.51538	2.02226	4.73539	4.34723	26.5804	50.2925	7.98609	7.37645	0.53639	5.7694	3.17193	2017-03-24	14:58:39	1512765
JB1-M3-1301-2	8.39	41.72	20.6	6.18	5.04	5.45	16.46	17.28	1.76454	3.05665	2.60082	0.59805	1.79117	1.09684	0.0401	0.07475	1.93461	0.10967	3.24881	2.68691	0.57326	0.0252	11.6173	2.13818	2.05684	1.90169	0.0244	1.60362	0.43887	1.53947	2.04075	4.73163	4.83474	25.6197	48.1343	6.02746	7.42885	0.42209	5.64689	2.115	2017-02-10	09:16:29	1512765
JB1-M3-1301-3	10.43	39.87	23.79	5.29	7.49	5.09	16.04	15.5	1.71813	2.8421	2.57159	0.63189	1.73827	1.01935	0.05675	0.07586	1.86232	0.10887	3.09064	2.63678	0.55968	0.02465	11.2627	2.02006	2.01662	1.79865	0.06219	1.51034	0.42949	1.47437	1.93665	4.49563	4.46194	28.3649	48.9821	7.99584	6.99691	0.61863	6.6914	3.53435	2017-03-24	15:28:42	1512765
JB1-M3-1301-6	9.37	41.25	22.8	5.27	5.41	5.65	15.67	16.57	1.777	3.01211	2.56646	0.62037	1.78378	1.08168	0.05955	0.0768	1.95197	0.14257	3.21676	2.66556	0.55388	0.02822	10.858	2.13763	2.1609	1.93584	0.04244	1.59504	0.41771	1.57066	1.98761	4.71777	4.53589	26.5308	49.1928	5.95971	7.39476	0.55868	4.29648	2.23885	2017-02-08	14:50:56	1512765
JB1-M3-1305-1	9.15	39.33	21.04	6.01	6.95	5.33	15.41	17.31	1.71666	2.85279	2.51328	0.62458	1.7235	1.04663	0.05237	0.07437	1.85175	0.0868	3.07773	2.59767	0.56277	0.02328	10.6985	2.00666	1.99269	1.79608	0.03842	1.53227	0.40859	1.44731	1.95127	4.50205	4.134	24.1123	52.0117	6.53355	6.9845	0.53494	6.71891	3.22313	2017-02-20	11:50:53	1512765
JB1-M3-1305-2	9.58	42.53	19.46	5.76	4.6	5.42	15.96	16.64	1.79632	3.14678	2.64567	0.65267	1.8274	1.11125	0.05719	0.08581	1.9157	0.14208	3.23006	2.73778	0.57982	0.03217	11.1943	2.13353	2.17484	1.92285	0.04459	1.60538	0.40211	1.54747	2.02423	4.7706	4.58841	25.1919	49.6715	6.48571	7.3682	0.44774	5.45591	1.698	2017-02-17	16:11:18	1512765
JB1-M3-1305-3	8.06	41.72	20.69	5.66	7.62	5.48	14.72	16.51	1.75064	3.03045	2.59673	0.6934	1.76115	1.07524	0.06253	0.07172	1.87194	0.10781	3.18682	2.67506	0.60222	0.03039	11.3838	2.0101	2.04624	1.80632	0.03497	1.51707	0.43254	1.48921	1.95741	4.62422	5.2111	28.7376	45.4525	6.51727	7.10323	0.54407	6.14225	2.14342	2017-02-20	10:51:45	1512765
JB1-M3-1305-4	8.89	41.5	21.43	5.96	6.55	5.45	16.21	17.69	1.7647	3.03544	2.59312	0.64459	1.79758	1.08317	0.05476	0.07273	1.90772	0.10558	3.19192	2.68087	0.5947	0.02484	11.632	2.0612	2.0331	1.87981	0.0318	1.58168	0.4337	1.50954	1.9838	4.67859	5.3497	26.5489	47.2209	6.51258	7.35106	0.43905	4.98998	2.11292	2017-02-20	10:28:31	1512765
JB1-M3-1305-5	9.11	43.26	20.27	5.95	5	5.5	15.65	15.95	1.82549	3.12345	2.69516	0.69078	1.85342	1.13695	0.05446	0.0757	1.9787	0.13434	3.27083	2.75591	0.59795	0.03451	11.6325	2.1851	2.15717	1.91214	0.0258	1.62248	0.42124	1.56381	2.06586	4.79138	5.26395	23.9156	48.034	5.96124	7.43714	0.50984	5.21836	1.83468	2017-02-08	15:09:15	1512765
JB1-M3-1305-6	9.11	39.75	19.72	6.22	5.34	5.59	15.1	16.66	1.72214	2.89441	2.5068	0.64434	1.72667	1.02271	0.05878	0.07651	1.80731	0.12134	3.04874	2.56321	0.5779	0.02812	12.1999	1.96454	1.97998	1.75814	0.03047	1.50554	0.42984	1.44775	1.95086	4.50126	4.57749	21.7255	49.4854	6.01712	7.00256	0.5363	7.06858	2.27029	2017-02-09	11:25:07	1512765
JB1-M3-1305-7	8.96	38.47	21.74	6.2	8.59	5.28	15.24	17.16	1.68612	2.73343	2.45629	0.64479	1.67193	0.99805	0.06958	0.08407	1.76454	0.18631	2.93692	2.5436	0.55485	0.02635	11.9915	1.93699	1.99599	1.70021	0.04245	1.46299	0.4379	1.40201	1.83736	4.32151	5.18778	28.9498	44.5679	6.48699	6.52073	0.50097	5.82443	2.34655	2017-02-17	16:11:57	1512765
JB1-M3-1306-1	8.9	43.15	17.37	5.64	6.26	5.43	14.19	15.96	1.80414	3.23346	2.64301	0.65177	1.81443	1.11626	0.05281	0.07117	1.92659	0.08172	3.26937	2.74396	0.59401	0.03396	11.3003	2.12572	2.15484	1.84051	0.03255	1.57829	0.40686	1.50457	2.06336	4.75891	4.94188	24.868	47.8433	6.53731	7.40119	0.59201	7.21643	2.58732	2017-02-20	12:06:34	1512765
JB1-M3-1306-3	9.18	39.14	22.57	6.16	8.11	5.58	15.5	17.38	1.69069	2.77655	2.45877	0.63265	1.69805	1.02228	0.04912	0.07506	1.80488	0.11626	3.05609	2.5527	0.54699	0.02573	12.5984	1.99348	1.90155	1.7266	0.02394	1.47319	0.43546	1.43062	1.9048	4.44849	4.39534	20.4336	51.9424	6.51619	6.71121	0.55253	6.39799	1.87171	2017-02-20	10:49:48	1512765
JB1-M3-1307-1	8.74	42.12	20.06	5.65	7.96	5.29	15.31	15.78	1.80531	3.14426	2.66661	0.67804	1.81568	1.09254	0.08265	0.08177	1.92028	0.05989	3.21505	2.77382	0.591	0.02255	10.7791	2.0654	2.11945	1.94919	0.0559	1.57273	0.42472	1.55215	1.98943	4.77305	5.05071	24.7283	48.2219	7.61613	7.5405	0.55653	7.12287	2.24258	2017-03-20	13:52:45	1512765
JB1-M3-1307-4	8.34	42.68	19.51	5.7	6.36	5.29	16.01	15.79	1.83305	3.14449	2.74441	0.66636	1.83429	1.12152	0.06743	0.07349	1.96271	0.06731	3.25249	2.79361	0.59558	0.02566	11.4542	2.13317	2.10673	1.9045	0.03711	1.60226	0.44002	1.54678	2.0674	4.7865	5.06461	21.5211	51.1203	7.6078	7.47598	0.46525	6.94788	2.11527	2017-03-20	11:40:45	1512765
JB1-M3-1307-6	9.34	42.84	19.31	5.57	5.5	5.3	16.11	16.31	1.84524	3.28348	2.6806	0.65654	1.83838	1.13838	0.05283	0.07411	1.98649	0.09583	3.36832	2.79544	0.58451	0.03013	12.2016	2.21164	2.2067	1.98093	0.02636	1.6358	0.43057	1.57911	2.06292	4.94633	4.77309	27.1212	46.0929	8.02045	7.66286	0.60762	6.75458	2.02485	2017-03-24	15:50:47	1512765
JB1-M3-1307-7	9.01	43.25	20.09	5.78	7.12	5.07	15.22	15.15	1.86336	3.21974	2.76259	0.65332	1.8788	1.11101	0.06852	0.08009	1.98688	0.06473	3.31292	2.83278	0.57928	0.02747	10.9003	2.21797	2.2263	1.96898	0.04814	1.63141	0.40843	1.54845	2.08495	4.90725	4.57696	23.4554	50.8563	7.6465	7.72756	0.55495	6.76633	2.73515	2017-03-20	15:24:53	1512765
JB1-M3-1309-3	8.9	42.84	20.43	6.07	5.6	5.52	15.87	17.57	1.82545	3.13611	2.65273	0.65371	1.84501	1.11275	0.06168	0.07901	1.96261	0.13419	3.29492	2.75677	0.59297	0.02802	11.9556	2.15358	2.07501	1.95535	0.03064	1.62881	0.39367	1.576	2.0394	4.8754	4.6301	29.3386	45.9575	7.07928	7.62103	0.41084	5.64362	2.11676	2017-03-06	10:25:56	1512765
JB1-M3-1309-4	8.95	42.76	21.52	5.8	6.51	5.29	15.81	15.98	1.82372	3.15778	2.75279	0.62893	1.85236	1.11357	0.05921	0.07693	1.99906	0.09309	3.30635	2.81078	0.58554	0.02304	10.8205	2.18183	2.1443	1.97391	0.04315	1.63818	0.42487	1.59516	2.0546	4.86593	4.89118	24.1088	51.3516	7.12495	7.67646	0.47513	5.43425	2.54952	2017-03-06	15:58:36	1512765
JB1-M3-131-1	7.68	43.43	20.53	5.82	5.97	5.52	15.95	16.28	1.8548	3.21612	2.75201	0.67779	1.86914	1.14286	0.05386	0.06779	2.0264	0.07662	3.36471	2.83904	0.61703	0.02746	10.8584	2.21081	2.19145	1.99446	0.01984	1.64148	0.44678	1.61051	2.10948	4.93743	4.67269	28.0861	47.6376	7.39268	7.80426	0.40104	5.27709	2.49876	2017-03-14	16:29:59	1512765
JB1-M3-131-2	9.26	44.55	19.61	5.52	6.74	5.43	16.15	15.07	1.8892	3.32555	2.79577	0.68792	1.90448	1.16182	0.06897	0.07767	2.0296	0.15356	3.4109	2.91934	0.61494	0.03161	11.4707	2.28056	2.28867	2.00462	0.03815	1.66907	0.43272	1.63151	2.10147	5.03668	4.90529	24.2413	48.8842	6.53043	7.76559	0.51734	5.9547	2.35742	2017-02-20	11:45:42	1512765
JB1-M3-131-3	9.08	43.23	21.03	5.66	5.14	5.26	15.65	14.89	1.86601	3.16146	2.77659	0.64712	1.88006	1.12924	0.07751	0.08517	1.98549	0.16439	3.31508	2.83602	0.57455	0.03404	11.0871	2.26212	2.20469	1.98439	0.04716	1.6668	0.39418	1.58203	2.05472	4.89489	4.33446	25.415	51.7361	7.60793	7.54712	0.48284	5.70919	2.01762	2017-03-20	11:41:45	1512765
JB1-M3-131-4	9.18	41.97	21.37	5.87	5.68	5.5	16	16.38	1.79349	3.04573	2.6252	0.65922	1.80905	1.10145	0.05418	0.08052	1.9314	0.13754	3.24774	2.72223	0.58624	0.02853	10.5873	2.12859	2.12676	1.94681	0.03268	1.61281	0.41819	1.56272	2.02465	4.7631	4.33924	23.387	51.424	6.48899	7.45881	0.46133	5.08329	2.37096	2017-02-17	16:16:29	1512765
JB1-M3-131-5	8.41	40.67	16.8	5.51	6.81	5.4	14.6	14.81	1.74968	3.02252	2.55508	0.64647	1.74502	1.06798	0.03842	0.07075	1.82805	0.08238	3.10653	2.63694	0.57115	0.03096	12.5323	2.04952	2.15552	1.73804	0.02862	1.53183	0.42903	1.43047	1.97756	4.49456	5.52024	23.7155	45.962	6.50659	6.93156	0.80639	8.31699	2.40581	2017-02-20	10:06:22	1512765
JB1-M3-131-6	8.19	43.64	19.67	5.89	5.45	5.66	16.33	16.96	1.84665	3.2269	2.6905	0.68716	1.85883	1.12501	0.06412	0.08062	2.00773	0.12754	3.36798	2.82778	0.59258	0.03044	12.5669	2.24251	2.2115	2.02807	0.02041	1.6474	0.44008	1.61464	2.06323	4.97978	4.25908	28.0566	46.554	6.48481	7.68858	0.49831	5.3858	1.1935	2017-02-17	16:06:58	1512765
JB1-M3-1310-1	10.67	41.77	21	5.39	6.39	5.27	15.23	15.79	1.79523	3.05359	2.65022	0.64934	1.79579	1.08315	0.06753	0.08169	1.94298	0.07198	3.21269	2.73389	0.58225	0.02869	11.5282	2.10711	2.10067	1.92794	0.03993	1.56906	0.43024	1.56227	2.00932	4.72549	4.47497	24.8921	48.9594	8.11861	7.26517	0.52099	6.40984	2.44651	2017-03-27	11:25:45	1512765
JB1-M3-1310-2	8.82	41.48	20.12	5.34	5.94	5.44	16.27	16.02	1.78132	2.99697	2.70808	0.70263	1.78862	1.09892	0.0806	0.07573	1.88789	0.03188	3.15402	2.74468	0.58584	0.02631	11.9656	2.04694	2.10829	1.94352	0.06934	1.59426	0.43944	1.5411	1.94951	4.63192	5.47586	22.8039	49.3639	7.58346	7.11196	0.5263	7.35565	1.34271	2017-03-20	09:32:21	1512765
JB1-M3-1310-3	9.77	43.08	20.67	5.52	3.79	5.56	16.78	16.67	1.83363	3.14353	2.71129	0.65092	1.86902	1.1441	0.05307	0.07923	2.00839	0.10543	3.31283	2.77831	0.60185	0.03284	11.9711	2.20394	2.17948	1.9603	0.03668	1.65254	0.44693	1.5662	2.09277	4.86677	4.84993	23.5523	49.5559	8.73044	7.63783	0.49248	4.96746	2.60234	2017-03-30	10:57:35	1512765
JB1-M3-1310-6	9.28	38.71	20.26	6.25	5.1	5.42	15.94	18.08	1.67576	2.70547	2.42896	0.60796	1.67767	1.0341	0.06041	0.07817	1.77839	0.13407	2.97924	2.51166	0.5562	0.0288	12.4423	1.94444	1.92776	1.77917	0.03186	1.52938	0.42219	1.43412	1.8613	4.32961	4.97909	18.1289	51.4342	9.23861	6.67658	0.52107	7.14517	2.07786	2017-03-31	14:50:29	1512765
JB1-M3-1310-7	9.55	39.46	22.22	5.47	6.03	5.52	16.76	16.09	1.74473	2.81732	2.58995	0.66742	1.76275	1.04998	0.06717	0.07963	1.85138	0.13477	3.03271	2.63805	0.57621	0.02855	10.8612	2.01141	2.09108	1.84174	0.04247	1.54365	0.43253	1.47165	1.91481	4.48966	4.87112	18.0266	54.5579	9.79376	6.90392	0.46808	6.38892	1.88842	2017-03-31	15:19:03	1512765
JB1-M3-1311-1	9.79	43.21	20.64	5.71	6.29	5.51	15.8	15.96	1.84081	3.17586	2.66238	0.68064	1.83526	1.12018	0.07671	0.07854	1.97163	0.1722	3.28477	2.75937	0.59296	0.03158	12.2444	2.18953	2.15652	1.88349	0.03869	1.58806	0.43801	1.54605	2.03416	4.82922	4.71387	29.4372	45.8592	6.19023	7.31425	0.64306	4.91286	2.40961	2017-02-13	14:42:58	1512765
JB1-M3-1312-2	10.32	40.02	20.4	5.99	7.1	5.53	14.84	16.84	1.73555	2.91114	2.49033	0.67319	1.7269	1.05797	0.05495	0.08046	1.86068	0.09219	3.10049	2.58898	0.57252	0.02371	12.3977	2.03396	2.01735	1.77502	0.03019	1.5255	0.46414	1.48632	1.95659	4.5063	4.67098	26.6774	46.8745	7.97663	6.8675	0.57481	5.92997	2.65018	2017-03-24	11:59:49	1512765
JB1-M3-1319-1	9.19	43.08	19.24	5.71	4.12	5.64	14.5	16.53	1.82874	3.20774	2.63893	0.61976	1.81394	1.13288	0.04652	0.07552	1.97077	0.11529	3.34953	2.75396	0.56944	0.02972	11.6493	2.19813	2.11215	1.91203	0.02726	1.61304	0.42183	1.54888	2.09015	4.83189	4.37007	26.6042	48.2544	6.24216	7.46145	0.58195	5.88088	2.37139	2017-02-14	10:19:29	1512765
JB1-M3-1319-2	8.84	43.11	19.31	5.44	4.75	5.42	14.81	16.05	1.82808	3.1987	2.70919	0.61604	1.83358	1.13582	0.05539	0.07105	1.95143	0.13059	3.29256	2.78536	0.6002	0.02553	10.6379	2.16167	2.15009	1.92286	0.02846	1.63869	0.41653	1.54347	2.07969	4.81013	5.89309	31.1008	42.6714	7.43968	7.65064	0.43099	5.18118	2.57172	2017-03-15	12:25:19	1512765
JB1-M3-132-1	8.78	42.03	20.71	6.27	6.5	5.51	15.36	17.66	1.77942	3.11553	2.61335	0.64721	1.80573	1.09118	0.06348	0.08127	1.93381	0.1071	3.23466	2.70316	0.59754	0.02569	12.0477	2.06137	1.97373	1.90382	0.03626	1.58594	0.42004	1.55602	2.00102	4.73067	5.35157	31.21	43.3299	6.96805	7.53251	0.58119	5.6603	2.58018	2017-03-01	14:37:02	1512765
JB1-M3-132-3	8.51	41.64	21.22	5.95	7.05	5.59	16.12	15.62	1.81219	3.05092	2.67047	0.6764	1.81505	1.09141	0.05431	0.07725	1.95334	0.13234	3.23336	2.74785	0.57859	0.02712	11.3683	2.14324	2.13356	1.91895	0.02701	1.59833	0.44353	1.55552	2.06089	4.78726	4.42516	23.1382	49.7585	6.9898	7.50405	0.4088	5.36738	2.19053	2017-03-02	09:15:30	1512765
JB1-M3-132-4	9.65	44.44	20.03	5.42	5.56	5.46	15.91	15.92	1.86889	3.32754	2.72977	0.6853	1.88576	1.13538	0.05026	0.07815	2.02402	0.10398	3.41054	2.87526	0.58698	0.02691	11.9646	2.29202	2.29881	2.07635	0.02891	1.66776	0.42306	1.64077	2.11433	5.03908	4.31993	25.047	49.4415	6.46989	7.83538	0.45773	5.7768	1.96555	2017-02-17	15:40:33	1512765
JB1-M3-132-C	7.3	38.28	21.63	5.73	8.68	5.14	16.24	16.83	1.69162	2.75813	2.54893	0.61105	1.69249	1.0006	0.04845	0.08434	1.82344	0.19146	2.99475	2.58806	0.55957	0.02983	11.0612	2.00024	2.01325	1.75764	0.02964	1.50684	0.4124	1.44643	1.89101	4.39021	4.35307	25.4142	51.0069	7.25399	6.75389	0.46783	9.66087	2.37924	2017-03-08	10:54:32	1512765
JB1-M3-1320-1	8.86	41.83	20.21	6.3	7.12	5.42	15.65	16.88	1.78102	3.0615	2.59045	0.64243	1.79007	1.07002	0.06031	0.08521	1.92964	0.16395	3.20081	2.71283	0.57762	0.0304	11.8489	2.14038	2.10023	1.82131	0.03752	1.54238	0.40107	1.51938	2.00302	4.70617	4.6126	27.9294	46.2837	5.33043	7.16836	0.5337	6.0096	2.85197	2017-01-31	16:19:21	1512765
JB1-M3-1320-2	8.39	42.96	20.3	5.75	6.96	5.45	15.65	15.85	1.84039	3.21158	2.70895	0.64188	1.84548	1.1162	0.06326	0.08152	1.98165	0.08765	3.31131	2.79208	0.57757	0.02449	11.5085	2.17842	2.19092	1.97189	0.03412	1.60927	0.43681	1.58187	2.07591	4.87668	5.16006	27.618	45.9376	5.32668	7.70805	0.45025	6.01153	2.30975	2017-01-31	16:15:19	1512765
JB1-M3-1320-3	8.33	42.27	19.76	6.38	5	5.41	15.48	18.21	1.79518	3.14489	2.61254	0.61742	1.81934	1.11868	0.0574	0.07548	1.93888	0.13759	3.2702	2.69319	0.57317	0.10789	11.8259	2.17421	2.08112	1.90163	0.02096	1.62868	0.39826	1.53364	2.03206	4.8015	4.78697	32.8692	44.2136	3.14656	7.47712	0.45048	5.28985	2.46191	2017-01-30	11:21:45	1512765
JB1-M3-1321-1	9.63	42.56	19.55	5.44	5.92	5.37	14.88	15.82	1.79828	3.17787	2.61326	0.65719	1.81992	1.10669	0.05553	0.07909	1.91926	0.10564	3.26097	2.7231	0.58679	0.02576	11.9982	2.11833	2.15732	1.92837	0.03865	1.59094	0.42954	1.57086	2.03146	4.8359	4.48327	22.839	48.7585	6.4892	7.50398	0.48742	6.08221	1.51714	2017-02-17	16:17:16	1512765
JB1-M3-1321-2	9.44	42.7	20.64	5.73	5	5.56	15.92	14.65	1.81556	3.10498	2.73243	0.64556	1.82851	1.10514	0.06734	0.07297	1.9324	0.13377	3.22398	2.74029	0.59886	0.03128	11.0515	2.0999	2.16796	1.92031	0.03383	1.58929	0.44322	1.53963	2.05296	4.76205	5.62173	23.5322	48.946	7.98172	7.4429	0.49098	6.79016	2.1118	2017-03-24	12:07:04	1512765
JB1-M3-1321-3	9.62	41.87	21.67	5.54	4.21	5.43	16.49	15.9	1.8077	3.00222	2.66506	0.69309	1.83377	1.0971	0.07025	0.07452	1.92618	0.08896	3.19447	2.74091	0.58292	0.02926	11.5353	2.10732	2.19819	1.95284	0.04919	1.59342	0.41737	1.54881	1.98722	4.71079	4.65341	20.7333	52.5004	7.95108	7.35416	0.59553	5.31542	2.37494	2017-03-24	11:28:34	1512765
JB1-M3-1321-4	9.03	43.94	20.18	5.96	6.49	5.38	15.83	16.01	1.85138	3.25059	2.77974	0.6477	1.86622	1.122	0.05832	0.07828	2.01826	0.12896	3.35448	2.8338	0.60001	0.02901	11.253	2.22997	2.1331	1.92217	0.03716	1.61872	0.43769	1.55665	2.12077	4.91064	4.64861	26.4128	48.6893	6.51372	7.72952	0.50375	6.53325	3.27158	2017-02-20	10:40:39	1512765
JB1-M3-1323-1	9.6	44.8	18.87	6.06	5.1	5.58	14.87	17.01	1.85552	3.3151	2.70342	0.67279	1.89457	1.14673	0.05323	0.08066	2.01368	0.10409	3.38849	2.8388	0.61565	0.03039	13.329	2.23079	2.19067	1.97888	0.03693	1.63231	0.43738	1.60616	2.11955	5.01214	5.14531	26.8078	45.7202	6.54283	7.72079	0.45746	4.63526	1.99616	2017-02-20	14:03:42	1512765
JB1-M3-1323-4	9.36	43.47	19.46	5.3	5.71	5.44	15.28	14.76	1.85106	3.28744	2.73198	0.67575	1.87118	1.1257	0.06437	0.07669	2.01129	0.13297	3.33087	2.8331	0.59231	0.03358	12.1662	2.21558	2.26659	1.98227	0.0353	1.62263	0.44431	1.59388	2.10223	4.92617	4.99718	27.0747	47.2099	7.93629	7.62913	0.56213	6.63691	2.16458	2017-03-24	11:09:45	1512765
JB1-M3-1323-5 and 6	9.71	44.08	20.3	5.85	5.27	5.22	15.16	15.37	1.87381	3.28077	2.76356	0.6124	1.89204	1.13904	0.05565	0.07768	2.02641	0.09999	3.37329	2.83664	0.58909	0.03	10.3841	2.21656	2.16876	1.97769	0.04054	1.63633	0.43619	1.57758	2.16266	4.97772	4.76939	26.6662	49.0986	6.54849	7.96508	0.48494	5.5199	2.85158	2017-02-20	14:30:11	1512765
JB1-M3-1325-3	9.68	42.1	20.63	5.54	3.14	5.39	16.98	16.51	1.80502	3.09855	2.71695	0.70123	1.84064	1.13043	0.0728	0.08581	1.90949	0.05851	3.19114	2.77301	0.61085	0.0293	11.0031	2.11585	2.20532	2.00004	0.06214	1.65041	0.4469	1.53891	1.99548	4.7438	5.13197	22.7483	51.0233	7.5128	7.34971	0.25551	5.33559	0.42044	2017-03-17	09:26:03	1512765
JB1-M3-1326-1	9.41	42.05	20.71	5.6	5.22	5.52	16	16.44	1.79631	3.09647	2.62871	0.65217	1.804	1.11129	0.03692	0.07024	1.95454	0.11823	3.28684	2.73889	0.58277	0.02823	11.7958	2.16977	2.09285	1.94444	0.01719	1.60119	0.45596	1.57068	2.05345	4.79272	4.10246	25.0702	49.4646	7.555	7.56134	0.4884	5.48383	2.01541	2017-03-17	14:50:28	1512765
JB1-M3-1326-2	9.06	43.06	21.35	5.72	5.04	5.59	16.8	16.69	1.81163	3.09421	2.73384	0.67776	1.85569	1.11589	0.06344	0.07706	1.96563	0.11396	3.2744	2.78873	0.6265	0.03032	11.5334	2.15092	2.10808	1.98809	0.03602	1.62736	0.43193	1.57102	2.04697	4.84181	4.80612	23.4643	50.6645	7.51943	7.63352	0.37292	4.93923	1.93479	2017-03-17	09:45:13	1512765
JB1-M3-1326-5	9.65	43.33	19.82	6	6.09	5.5	16.3	16.23	1.82783	3.2118	2.70451	0.64135	1.85508	1.10907	0.05209	0.07392	1.97515	0.12442	3.29885	2.80929	0.60143	0.03005	11.7575	2.17814	2.19077	1.98032	0.02762	1.60085	0.45121	1.57885	2.06593	4.88646	4.73619	23.6467	50.2114	7.56649	7.73159	0.45046	5.09136	2.13526	2017-03-17	15:13:36	1512765
JB1-M3-1326-6	9.33	40.94	21.84	5.8	6.61	5.35	16.45	16.46	1.76961	3.01664	2.63155	0.64817	1.79121	1.05548	0.0498	0.07687	1.87962	0.13909	3.15893	2.69126	0.57839	0.02576	11.3162	2.09007	2.09758	1.89469	0.03551	1.60076	0.38964	1.52215	1.97124	4.65682	4.61061	26.4745	48.4201	8.04649	7.32697	0.49244	5.40044	2.5239	2017-03-27	09:01:50	1512765
JB1-M3-1327-1	10.38	42.31	18.92	6.19	5.06	5.53	15.89	17.57	1.82931	3.14198	2.67912	0.70897	1.83522	1.14284	0.05042	0.07679	1.93703	0.09588	3.27156	2.785	0.64133	0.03092	12.5534	2.13209	2.05765	1.86942	0.02607	1.63215	0.42505	1.52955	2.06602	4.8139	4.77085	30.2556	43.4488	7.53833	7.37853	0.47292	5.65514	2.81853	2017-03-17	10:23:49	1512765
JB1-M3-1327-2	9.96	41.7	20.33	5.56	6.25	5.29	16.66	16.96	1.80358	3.11221	2.69939	0.6387	1.81813	1.09349	0.06032	0.08567	1.95933	0.07832	3.21706	2.75364	0.59296	0.03118	11.4209	2.15202	2.15582	1.88104	0.05113	1.58739	0.42213	1.51196	2.04983	4.71852	4.59846	23.2573	49.8415	8.06623	7.34358	0.5059	5.94519	2.87359	2017-03-27	10:31:56	1512765
JB1-M3-1327-3	9.18	43.36	20.42	5.22	4.95	5.42	16.59	14.94	1.84206	3.14944	2.80694	0.68698	1.86921	1.13158	0.07055	0.07351	1.96809	0.07042	3.2856	2.83535	0.6105	0.03227	10.7682	2.14392	2.20204	1.99103	0.05967	1.64203	0.42296	1.57942	2.0727	4.86611	4.84377	21.809	52.1786	7.95361	7.64815	0.42275	5.81253	2.18357	2017-03-24	11:34:17	1512765
JB1-M3-1327-5	9.55	42.18	20.46	5.7	4.32	5.34	16.48	17.49	1.81756	3.13575	2.70165	0.65504	1.83168	1.13561	0.06255	0.08255	1.96187	0.08098	3.27929	2.7764	0.58931	0.03209	11.5428	2.16699	2.16963	1.97961	0.04354	1.63932	0.43939	1.55988	2.04914	4.81714	4.59444	26.9737	47.8631	5.78384	7.48835	0.42269	5.74856	2.00686	2017-02-03	14:36:43	1512765
JB1-M3-1327-6	9.62	43.81	18.81	5.89	5.03	5.49	15.84	16.41	1.84162	3.28532	2.67409	0.63395	1.85836	1.13616	0.0368	0.07673	1.99869	0.10686	3.36049	2.79571	0.59108	0.0321	12.0445	2.21192	2.19073	1.94443	0.03058	1.60271	0.44488	1.57173	2.12967	4.92895	4.84409	24.1006	48.6854	8.05414	7.72239	0.55275	5.10477	2.3174	2017-03-27	09:10:01	1512765
JB1-M3-133-1	7.88	44.54	17.82	5.97	5.91	5.43	16.02	15.07	1.89118	3.35769	2.75052	0.66755	1.88951	1.15741	0.06281	0.08013	1.99755	0.1113	3.4003	2.86416	0.58945	0.03265	11.493	2.28998	2.24985	1.92145	0.04168	1.66321	0.41441	1.54589	2.17189	4.99859	4.91467	24.4688	48.7671	7.26555	7.68959	0.46151	7.10077	2.3763	2017-03-08	12:00:08	1512765
JB1-M3-133-3	9.03	41.76	20.6	5.28	6.51	5.59	15.45	15.59	1.8116	3.12534	2.65529	0.70372	1.82463	1.09523	0.06562	0.07515	1.91903	0.11551	3.23462	2.74983	0.60333	0.02629	11.8941	2.0989	2.14527	1.9257	0.03609	1.59595	0.42545	1.55057	2.04094	4.82874	4.62823	23.7281	48.1151	6.45567	7.54252	0.45064	6.47422	1.9755	2017-02-17	09:54:57	1512765
JB1-M3-133-4	8.49	44.34	20.56	5.44	7.79	5.43	16.06	15.56	1.85305	3.24521	2.78247	0.74182	1.88921	1.14651	0.0754	0.07802	1.98353	0.03072	3.32521	2.88151	0.64105	0.02767	11.5203	2.17691	2.21714	2.05067	0.05329	1.64915	0.44861	1.6249	2.0243	4.96645	5.60033	24.5226	48.802	7.22066	7.69568	0.45879	6.15639	1.17168	2017-03-07	15:44:56	1512765
JB1-M3-1330-2	10.54	39.9	20.54	5.84	5.5	5.49	14.11	15.84	1.7145	2.8673	2.50661	0.61535	1.72339	1.05355	0.06475	0.09077	1.85002	0.08413	3.06893	2.57527	0.54567	0.02899	12.4203	2.02239	1.99599	1.78552	0.04718	1.54584	0.43857	1.45726	1.935	4.46412	4.71476	23.6785	49.6669	7.97618	6.94482	0.58301	6.36464	2.54995	2017-03-24	11:58:59	1512765
JB1-M3-1330-3	10.86	41.61	21.42	5.7	5.64	5.26	15.57	16.3	1.78853	3.06167	2.69195	0.66496	1.81142	1.08714	0.06604	0.08583	1.94271	0.06565	3.20852	2.75685	0.59749	0.02949	11.1666	2.11954	2.09048	1.85896	0.06382	1.5768	0.43354	1.52169	2.0288	4.67641	4.51293	24.3452	50.0537	7.9685	7.24063	0.5442	5.84574	3.13498	2017-03-24	11:50:23	1512765
JB1-M3-1330-4	9.84	40.73	21.66	5.96	7.63	5.26	16.29	16.44	1.73094	2.95331	2.55612	0.6427	1.75611	1.03035	0.06828	0.08297	1.84453	0.12251	3.08455	2.62828	0.56019	0.02634	11.7071	2.01459	2.0589	1.82835	0.04986	1.51047	0.41271	1.4936	1.91582	4.58463	4.66332	21.4961	52.0396	7.95855	7.02833	0.57468	7.1663	2.48924	2017-03-24	11:39:57	1512765
JB1-M3-1330-6	10.78	43.29	20.19	6	4.92	5.57	15.41	15.7	1.8219	3.16671	2.62446	0.65879	1.84994	1.11327	0.05452	0.08085	1.95367	0.11438	3.2737	2.73608	0.57607	0.02908	12.4428	2.17542	2.14176	1.94687	0.03898	1.59542	0.43101	1.55863	2.05924	4.86972	4.72542	22.6922	50.3135	6.3162	7.50514	0.60197	5.00376	2.05833	2017-02-15	09:57:06	1512765
JB1-M3-1331-2	11.05	44.27	19.13	5.02	5.82	5.52	14.44	14.57	1.87269	3.30047	2.76784	0.73258	1.88753	1.15272	0.04881	0.0804	2.02441	0.02732	3.39304	2.8687	0.63337	0.02389	11.7695	2.22478	2.27895	1.99952	0.03277	1.65132	0.46566	1.60716	2.13504	4.96377	4.78851	24.5772	46.5936	7.93941	7.81551	0.49693	5.27081	2.07083	2017-03-24	11:16:05	1512765
JB1-M3-1331-3	9.04	40.01	19.44	6.2	6.41	5.59	15.67	17.14	1.74822	2.99067	2.52117	0.67948	1.74571	1.08487	0.0516	0.07703	1.84213	0.11967	3.12868	2.63812	0.58831	0.02999	12.8103	2.03487	2.12256	1.87134	0.02576	1.58443	0.4417	1.47045	1.98532	4.61806	4.99228	27.5834	45.3068	5.69302	7.20102	0.3955	5.63916	2.38461	2017-02-03	09:19:06	1512765
JB1-M3-1332-4	9.03	44.28	18.32	5.41	6.1	5.63	15.39	14.75	1.87184	3.30513	2.8027	0.72305	1.87768	1.16284	0.07243	0.07719	2.02872	0.11755	3.38147	2.88602	0.63563	0.03103	12.9425	2.19823	2.22433	1.9793	0.03729	1.64292	0.45731	1.61726	2.11901	4.97828	5.8153	29.6233	42.267	7.94612	7.72549	0.50498	6.13415	1.92294	2017-03-24	11:22:33	1512765
JB1-M3-1334-1	10.49	44.8	18.92	5.8	5.87	5.36	16.01	14.7	1.85187	3.28079	2.70787	0.67432	1.84924	1.15928	0.06736	0.07811	1.99338	0.09838	3.32295	2.82942	0.62239	0.02937	12.3453	2.16425	2.10686	1.89855	0.03158	1.6078	0.46657	1.5728	2.08546	4.85949	5.50153	23.5968	47.425	7.99608	7.50595	0.67123	8.39235	1.90786	2017-03-24	15:29:41	1512765
JB1-M3-1336-1	9.14	40.73	19.8	5.87	6.72	5.6	16.45	16.08	1.76207	2.97532	2.61589	0.70599	1.74552	1.08989	0.06958	0.08389	1.86135	0.12548	3.12432	2.71497	0.60655	0.02595	12.2947	2.01783	2.068	1.86459	0.05157	1.57922	0.42601	1.51894	1.96071	4.57611	5.13937	25.83	47.3477	8.1391	7.04043	0.42074	5.93509	2.56539	2017-03-27	12:02:58	1512765
JB1-M3-1338-3	8.76	41.52	21.7	5.76	6.71	5.36	15.99	16.15	1.78522	3.06426	2.59982	0.67632	1.80016	1.08422	0.05634	0.07571	1.94566	0.1315	3.24534	2.7063	0.57505	0.02404	11.5718	2.13239	2.07745	1.90932	0.03141	1.57977	0.42579	1.55729	2.00507	4.75178	4.18788	27.2284	48.8521	6.20807	7.35364	0.57999	6.04153	2.7412	2017-02-13	15:26:38	1512765
JB1-M3-134-1	8.12	40.94	21.45	5.06	4.36	5.72	14.63	15.62	1.75575	3.02845	2.58068	0.6658	1.77164	1.07516	0.04918	0.07415	1.90748	0.14889	3.20672	2.67165	0.57689	0.0237	10.9539	2.08017	2.01283	1.85726	0.02695	1.56281	0.42114	1.55485	1.98654	4.6398	4.18085	26.0344	49.6286	6.42072	7.26582	0.55751	4.92866	2.00274	2017-02-16	16:17:42	1512765
JB1-M3-134-2	7.72	43.96	21.99	5.72	6.33	5.56	15.86	17.26	1.82566	3.11875	2.70299	0.66926	1.87766	1.11465	0.04614	0.07211	1.96237	0.08645	3.27245	2.79099	0.6379	0.02797	11.5799	2.12974	2.0845	1.97595	0.01586	1.59778	0.43053	1.5966	2.04115	4.87755	5.38036	23.8472	49.1639	7.25862	7.68028	0.46631	4.85725	1.82658	2017-03-08	11:40:20	1512765
JB1-M3-1340-3	8.23	44.07	20.65	5.94	6.55	5.65	16.25	16.32	1.84808	3.18635	2.73202	0.69086	1.86408	1.12898	0.05273	0.07563	2.00251	0.12863	3.33816	2.82309	0.61865	0.02843	11.3084	2.18229	2.16605	1.9483	0.01824	1.62349	0.46282	1.58767	2.10819	4.8994	5.49203	26.6087	46.6509	6.21346	7.70796	0.39574	5.24592	2.43586	2017-02-13	15:55:12	1512765
JB1-M3-1340-4	8.78	41.46	20.99	5.64	7.1	5.68	15.52	16.6	1.76953	3.08644	2.57952	0.66736	1.765	1.08025	0.05063	0.07566	1.92112	0.12835	3.26146	2.66667	0.58368	0.02543	12.2753	2.07872	2.04198	1.85636	0.02394	1.56807	0.43586	1.51543	2.01045	4.71485	4.82253	25.8147	46.4885	6.28024	7.31399	0.45704	6.34964	2.38033	2017-02-14	14:30:47	1512765
JB1-M3-1340-6	11.76	40.52	22.07	5.75	4.82	5.55	15.72	17.03	1.75261	2.93446	2.54641	0.62155	1.77283	1.05878	0.0546	0.07816	1.88514	0.06702	3.1319	2.62782	0.56052	0.02947	12.5665	2.07864	2.16	1.88951	0.03782	1.56043	0.44389	1.49081	1.95069	4.61244	5.47018	25.6185	47.7675	8.78948	7.02802	0.43406	6.14288	1.98681	2017-03-30	11:10:40	1512765
JB1-M3-1342-1	7.54	41.05	19.29	6.73	6.46	5.61	16.51	16.63	1.74524	2.96002	2.59331	0.61901	1.72553	1.08095	0.06675	0.08164	1.87158	0.16181	3.1384	2.65425	0.55741	0.0305	12.6625	2.07697	2.03637	1.8268	0.03361	1.58046	0.42803	1.4985	1.90572	4.58524	4.69372	29.7066	45.4235	5.63531	6.9216	0.64669	6.35768	2.86938	2017-02-01	16:42:14	1512765
JB1-M3-1343-1	8.32	43.25	20.87	5.46	4.73	5.87	16.46	16.93	1.83628	3.16312	2.61812	0.67632	1.82675	1.11502	0.05373	0.07587	1.99722	0.15248	3.33021	2.77078	0.5949	0.02709	11.629	2.17122	2.19641	1.93985	0.02121	1.60011	0.42707	1.57971	2.09647	4.84403	4.6905	27.9393	45.8548	5.32513	7.63012	0.3215	4.2939	1.03432	2017-01-31	16:13:49	1512765
JB1-M3-1343-2	9.63	43.99	19.19	6.09	5.12	5.64	15.79	16.37	1.85795	3.23272	2.72587	0.7339	1.90159	1.14188	0.06133	0.08061	1.97277	0.10854	3.32137	2.83231	0.62324	0.02718	11.863	2.15564	2.19567	1.96702	0.03582	1.62258	0.41441	1.59601	2.07948	4.96245	4.72338	23.371	49.8707	6.46226	7.67826	0.51085	5.68625	2.66127	2017-02-17	10:10:18	1512765
JB1-M3-1344-1	8.01	43.18	19.26	5.88	6.57	5.38	15.97	15.8	1.83419	3.12675	2.73154	0.67353	1.84369	1.13399	0.05871	0.07227	1.96131	0.14333	3.29246	2.83916	0.63568	0.02997	11.2658	2.1392	2.19256	1.94348	0.0233	1.63417	0.44207	1.54527	2.07094	4.85047	5.79387	29.847	43.6805	7.43812	7.57944	0.36384	5.88179	2.20976	2017-03-15	12:19:34	1512765
JB1-M3-1345-2	8.9	42.51	20.83	5.6	5.59	5.46	16.16	16.4	1.80463	3.11124	2.72496	0.67512	1.82329	1.09827	0.06587	0.07739	1.97458	0.10954	3.26243	2.77358	0.59354	0.02726	11.5349	2.14124	2.1759	1.94377	0.05209	1.60986	0.4345	1.58782	2.03791	4.79649	4.76106	25.203	48.944	7.99496	7.48566	0.56152	5.74618	3.21235	2017-03-24	15:26:05	1512765
JB1-M3-1345-3	8.28	38.78	21.96	6.02	7.27	5.42	16.11	16.61	1.69301	2.78571	2.55487	0.64712	1.69273	1.01194	0.07089	0.07629	1.81526	0.15115	2.99343	2.59343	0.58181	0.02554	11.3287	1.92946	2.00149	1.82562	0.04051	1.50229	0.40526	1.4833	1.87072	4.4474	4.86935	23.9416	49.1343	7.96299	6.8981	0.49139	6.53481	2.63522	2017-03-24	11:43:22	1512765
JB1-M3-1345-4	8.43	41.5	20.24	5.74	6.23	5.35	15.49	17.56	1.77098	3.10517	2.6438	0.61683	1.77544	1.08057	0.05696	0.07972	1.95158	0.11553	3.23345	2.72388	0.57195	0.02736	11.2287	2.12666	2.11268	1.91993	0.03324	1.59016	0.40637	1.56945	2.00605	4.72525	4.24021	26.5585	48.4519	6.63437	7.37359	0.5335	6.61276	2.86265	2017-02-22	11:48:29	1512765
JB1-M3-1345-5	9.02	40.43	21.93	5.96	6.58	5.49	15.99	17.07	1.77111	2.93766	2.60129	0.64321	1.75508	1.07878	0.06121	0.07055	1.92943	0.12466	3.16241	2.66617	0.56141	0.02772	11.3657	2.07933	2.07507	1.88854	0.03394	1.5671	0.41424	1.52088	1.99559	4.63473	4.53177	23.8847	51.0264	8.0521	7.17092	0.569	5.99451	2.905	2017-03-27	09:06:42	1512765
JB1-M3-1345-6	8.71	42.69	20.61	6.32	4.52	5.6	15.92	17.45	1.82223	3.11425	2.62808	0.66295	1.84276	1.1206	0.06351	0.07702	1.96057	0.1398	3.2811	2.73383	0.58236	0.02492	11.6201	2.16717	2.14886	1.96095	0.0241	1.62273	0.40589	1.58095	2.03165	4.83604	4.87564	27.7903	45.6425	6.529	7.55337	0.38886	4.63138	1.6882	2017-02-20	11:40:52	1512765
JB1-M3-1347-1	8.78	40.65	20.94	5.93	7.96	5.32	15.69	15.86	1.74993	2.92634	2.60487	0.61883	1.73982	1.04638	0.07224	0.08479	1.89569	0.15584	3.11227	2.66522	0.56358	0.03119	11.308	2.07944	2.01235	1.7749	0.04148	1.49887	0.41353	1.47946	1.97555	4.57142	4.29038	28.2217	48.8704	7.66278	7.00399	0.59111	7.36801	2.78242	2017-03-21	09:22:18	1512765
JB1-M3-1347-2	10.36	40.81	20.92	7.01	7.71	5.52	16	17.21	1.75067	2.90661	2.56401	0.62211	1.72754	1.05573	0.04421	0.08718	1.85997	0.08732	3.07421	2.65151	0.55944	0.02556	13.0418	2.01894	1.99615	1.81905	0.0261	1.55098	0.44093	1.46271	1.9491	4.50776	4.32781	21.2155	50.4158	8.7705	6.85396	0.51035	5.71437	2.52166	2017-03-30	11:07:30	1512765
JB1-M3-1348-1	9.23	38.25	21.87	5.94	7.46	5.56	16.02	15.5	1.67576	2.732	2.48084	0.65366	1.6864	0.99604	0.05405	0.0738	1.77218	0.1606	2.94813	2.54515	0.57922	0.02196	11.1591	1.9001	1.93831	1.7579	0.02574	1.48915	0.44175	1.4596	1.88397	4.35517	4.66869	21.2968	52.7839	5.69546	6.84312	0.45767	7.16182	2.44293	2017-02-03	09:20:46	1512765
JB1-M3-1348-2	8.7	43.85	21.17	5.55	4.97	5.52	15.68	16.6	1.86783	3.24597	2.75224	0.6651	1.89964	1.14764	0.06186	0.07528	2.02064	0.09951	3.36494	2.84394	0.60475	0.02492	10.535	2.20858	2.20681	2.03478	0.03673	1.65619	0.43065	1.63377	2.10957	4.93803	5.15184	26.2689	48.2523	6.94776	7.9319	0.45055	4.34557	1.84188	2017-03-01	10:43:32	1512765
JB1-M3-1349-1	9.54	42.76	20.86	5.78	3.69	5.76	16.32	17.11	1.80974	3.11729	2.64326	0.62839	1.85432	1.11273	0.05857	0.08051	1.96825	0.14322	3.24273	2.73597	0.5933	0.0314	11.733	2.1785	2.17676	1.95045	0.03429	1.61159	0.41911	1.5747	2.05633	4.81274	4.68633	26.3235	48.5762	7.60811	7.52288	0.3542	3.55249	1.38404	2017-03-20	11:43:03	1512765
JB1-M3-1349-2	9.6	39.88	21.97	6.26	7.89	5.34	15.92	15.61	1.7304	2.87213	2.58612	0.6537	1.73561	1.01929	0.06598	0.07976	1.82406	0.13094	3.02756	2.62768	0.57664	0.02445	11.6448	1.97125	2.01922	1.80144	0.0465	1.49379	0.43563	1.46697	1.91078	4.53191	5.14571	23.4447	49.6114	7.93639	6.94489	0.55085	7.3246	2.96664	2017-03-24	11:12:08	1512765
JB1-M3-1349-4	9.3	40.78	21.2	6.32	7.53	5.51	14.92	17.31	1.75622	3.00008	2.56964	0.64139	1.76842	1.06102	0.05198	0.0777	1.8785	0.13333	3.15922	2.66169	0.59149	0.02284	11.664	2.03433	1.92314	1.8198	0.03022	1.54316	0.42827	1.50662	1.98999	4.64941	4.35928	27.3008	47.7459	7.58374	7.25754	0.54493	5.88121	2.84198	2017-03-20	09:34:59	1512765
JB1-M3-1349-5	10.35	40.35	22.45	5.64	5.42	5.41	15.78	17.01	1.73115	2.8591	2.54206	0.63352	1.75477	1.0691	0.06096	0.09044	1.87663	0.10064	3.10829	2.62256	0.57558	0.02347	11.5751	2.04244	2.03885	1.86311	0.04579	1.57925	0.42572	1.50412	1.93342	4.53893	4.75834	22.2659	50.7223	8.07585	7.07153	0.53149	4.58783	2.48062	2017-03-27	10:37:56	1512765
JB1-M3-1349-6	10.46	40.17	21.13	6.15	6.53	5.54	16.33	16.81	1.74968	2.90427	2.53383	0.61307	1.75393	1.07459	0.0387	0.08215	1.86237	0.12434	3.12726	2.61834	0.57908	0.02926	11.7319	2.03488	1.98221	1.78332	0.02579	1.54879	0.44056	1.48985	1.97808	4.59889	4.53118	21.8525	50.876	8.07875	7.05334	0.52265	6.3034	2.51145	2017-03-27	10:40:26	1512765
JB1-M3-1349-8	10.41	40.36	22.37	5.67	7.36	5.37	15.96	15.93	1.74176	2.85536	2.55404	0.66935	1.76276	1.04385	0.06178	0.08296	1.8481	0.11189	3.07746	2.62824	0.5731	0.02423	11.5159	2.01321	2.08079	1.81615	0.05173	1.52695	0.43841	1.47833	1.93019	4.50972	4.79019	21.0683	53.0486	8.00818	6.97656	0.69226	6.11274	2.79592	2017-03-24	15:39:24	1512765
JB1-M3-1349-9	9.69	40.2	20.5	6	4.65	5.47	16.07	17.9	1.74031	2.94039	2.55109	0.63824	1.75126	1.08117	0.06348	0.08499	1.87078	0.08793	3.13401	2.62652	0.58259	0.02883	12.1415	2.05927	2.0287	1.86451	0.04642	1.59903	0.42218	1.4847	1.95594	4.58924	4.43635	23.4172	49.6862	8.09423	7.10684	0.45253	6.05463	2.38561	2017-03-27	10:59:22	1512765
JB1-M3-135-1	9.27	42.65	18.62	5.94	7.87	5.25	15.45	16.4	1.81186	3.22693	2.65293	0.65775	1.83289	1.10363	0.06617	0.08223	1.94375	0.1175	3.26258	2.75621	0.58335	0.03523	12.3522	2.16931	2.20027	1.92235	0.04157	1.58153	0.41278	1.52359	2.03849	4.82681	4.87739	26.3851	45.774	6.00293	7.43862	0.63062	7.63267	2.46724	2017-02-09	10:47:13	1512765
JB1-M3-135-2	8.74	42.12	19.58	5.53	6.74	5.45	15.48	16.06	1.767	3.13004	2.58592	0.63644	1.76563	1.07769	0.0428	0.06866	1.91654	0.10916	3.25763	2.67743	0.58385	0.02648	11.82	2.09111	2.08219	1.85442	0.02018	1.57216	0.43275	1.5322	2.0063	4.67523	4.6247	22.1412	50.3392	6.40966	7.22899	0.49977	7.71102	2.06998	2017-02-16	15:27:12	1512765
JB1-M3-135-3	9.32	41.81	20.26	5.94	5.82	5.71	15.82	16.38	1.78453	3.02671	2.63848	0.64329	1.79464	1.07867	0.05281	0.07373	1.91359	0.12644	3.17303	2.68827	0.58358	0.03268	12.0365	2.11143	2.11034	1.83306	0.02625	1.56036	0.4297	1.49075	2.00945	4.66093	5.1052	24.05	48.9728	5.99224	7.23075	0.51342	5.43184	2.34877	2017-02-09	10:02:18	1512765
JB1-M3-135-4	9.61	38.85	20.13	5.98	9.16	5.17	15.03	17.23	1.68733	2.83472	2.50642	0.61365	1.68158	1.01699	0.07549	0.09043	1.78978	0.07356	2.98881	2.58293	0.57156	0.02402	12.1405	1.94359	2.01696	1.78485	0.06652	1.50733	0.41873	1.42986	1.85143	4.35866	5.37439	22.7693	47.2007	8.25708	6.76982	0.6478	8.64645	2.86761	2017-03-28	14:28:19	1512765
JB1-M3-1351-2	8.49	41.86	21.07	5.86	5	5.69	15.47	16.72	1.78316	3.11195	2.55504	0.62287	1.78446	1.09313	0.04468	0.08204	1.9548	0.14943	3.22571	2.68216	0.56673	0.03002	10.9307	2.15762	2.0252	1.8132	0.0276	1.56684	0.41203	1.5285	2.05878	4.71292	4.17441	29.2065	46.7191	4.51247	7.35938	0.44336	5.1413	2.17389	2017-01-30	14:09:21	1512765
JB1-M3-1352-1	8.03	42.17	19.67	6	5.92	5.52	16.84	16.85	1.79933	3.14462	2.65478	0.62548	1.78665	1.10095	0.07313	0.08516	1.91772	0.15415	3.23548	2.72706	0.57496	0.0292	12.4045	2.14489	2.07416	1.91029	0.04641	1.60812	0.37825	1.54922	1.9728	4.76509	4.52876	29.398	45.2553	4.96131	7.27148	0.5312	5.70813	1.90638	2017-01-30	16:52:47	1512765
JB1-M3-1352-2	8.79	43.19	19.18	6.72	5.02	5.28	16.35	17.74	1.8204	3.19633	2.62176	0.64996	1.80008	1.1225	0.07146	0.08181	1.93531	0.15141	3.27995	2.73524	0.57795	0.02836	13.1543	2.17455	2.0698	1.89817	0.03395	1.60524	0.4272	1.56205	1.98922	4.82988	4.47678	31.8444	42.1649	6.36638	7.28011	0.65621	6.14989	2.47034	2017-02-15	16:16:14	1512765
JB1-M3-1353-2	9.02	42.85	20.26	5.57	5.93	5.6	15.63	15.96	1.82458	3.15418	2.68474	0.66483	1.82814	1.10887	0.05345	0.07413	1.98035	0.11496	3.28122	2.77977	0.59581	0.02771	11.6276	2.15627	2.21048	1.95145	0.02696	1.60369	0.44319	1.56001	2.07887	4.83061	4.93746	27.5263	46.5944	7.42793	7.6391	0.37394	5.41572	2.23501	2017-03-15	11:57:21	1512765
JB1-M3-1353-5	10.63	40.07	21.86	6.04	7.55	5.76	15.5	16.84	1.75192	2.87601	2.56894	0.67948	1.72311	1.07022	0.07896	0.08695	1.85585	0.08007	3.07997	2.6598	0.5808	0.02625	12.8715	2.0066	2.04515	1.86235	0.04106	1.5417	0.44126	1.50564	1.89646	4.51377	5.24715	25.8276	45.905	8.63458	6.79066	0.58977	6.004	1.87724	2017-03-30	09:33:08	1512765
JB1-M3-1355-5	8.71	42.79	20.33	6.16	6.38	5.69	16.09	16.45	1.79757	3.10379	2.62295	0.6293	1.80729	1.07926	0.05859	0.08291	1.94322	0.1622	3.24289	2.71627	0.57459	0.03414	12.6759	2.14712	2.12192	1.87593	0.03024	1.56186	0.41771	1.52077	2.02535	4.77019	5.64468	31.5291	41.9761	5.49976	7.3618	0.51956	5.58463	2.08517	2017-02-01	11:00:52	1512765
JB1-M3-1355-6	8.5	44.22	21.05	5.73	3.43	5.49	16.5	16.51	1.86305	3.27544	2.75243	0.69943	1.89562	1.14994	0.06591	0.07825	2.02655	0.11049	3.38029	2.83069	0.61235	0.0305	11.5896	2.20006	2.19372	2.00621	0.03365	1.64038	0.40784	1.61626	2.08366	4.93639	5.23718	28.1181	45.8878	4.99308	7.7663	0.47239	4.45057	2.17828	2017-01-31	09:11:29	1512765
JB1-M3-1356-5	9.67	42.64	18.87	5.97	6.95	5.69	15.62	15.06	1.83834	3.13613	2.72436	0.75192	1.8169	1.13141	0.08333	0.08388	1.92397	0.09523	3.26622	2.83041	0.60918	0.03341	12.824	2.09623	2.21402	1.9584	0.0539	1.61768	0.44722	1.56018	2.00805	4.79708	5.79781	25.5994	45.8207	7.98029	7.25385	0.43486	6.45009	1.53597	2017-03-24	12:05:53	1512765
JB1-M3-1358-6	9.19	41.99	20.67	5.95	6.22	5.7	16.22	16.14	1.81466	3.06227	2.65995	0.71269	1.81002	1.08791	0.06438	0.07248	1.95334	0.13065	3.23106	2.75185	0.60269	0.02847	12.1545	2.11296	2.19497	1.90506	0.02182	1.57776	0.43446	1.53157	2.02958	4.76233	4.92025	26.328	47.4515	7.49361	7.36596	0.37751	5.83398	1.92969	2017-03-16	11:59:42	1512765
JB1-M3-1358-7	8.91	44.21	20.5	6.01	4.79	5.34	16.79	16.76	1.85026	3.27858	2.70292	0.62355	1.84625	1.12502	0.0601	0.0948	2.00626	0.15653	3.35448	2.82088	0.55794	0.02847	12.6047	2.2731	2.17661	1.99476	0.05766	1.63752	0.40746	1.6109	2.06022	4.91941	4.5269	30.0463	45.2727	5.09192	7.587	0.54293	4.75956	2.2978	2017-01-31	10:03:17	1512765
JB1-M3-1358-7	8.93	43.16	20.46	6.23	5.2	5.35	15.28	16.53	1.78871	3.12959	2.59211	0.62924	1.80444	1.08087	0.05695	0.08203	1.97701	0.14185	3.27751	2.695	0.55701	0.03359	12.2967	2.18154	2.12035	1.89234	0.03825	1.54578	0.40805	1.54916	2.00913	4.75508	4.8137	27.4727	46.7537	5.10075	7.33147	0.66351	6.78021	2.36972	2017-01-31	10:04:48	1512765
JB1-M3-1358-8	8.3	43.28	20.59	5.81	6.24	5.43	16	16.43	1.82921	3.1716	2.71373	0.66456	1.82216	1.10183	0.05205	0.07752	1.99666	0.11595	3.31174	2.80511	0.59273	0.02815	11.2409	2.18322	2.16747	1.92521	0.01607	1.60388	0.43837	1.55899	2.06331	4.81574	4.68233	28.109	46.6067	7.50581	7.50862	0.4574	5.8774	2.21659	2017-03-16	12:20:18	1512765
JB1-M3-136-1	9.56	44.08	19.46	5.74	5.16	5.6	15.79	16.26	1.86576	3.28477	2.75364	0.66176	1.88848	1.15332	0.05664	0.08089	2.01828	0.11147	3.35286	2.84334	0.6107	0.02972	11.4035	2.22696	2.25836	2.01365	0.0328	1.65928	0.42201	1.60563	2.11395	4.98373	4.78092	24.9856	48.763	5.96008	7.73339	0.42379	4.57076	2.03001	2017-02-08	14:55:40	1512765
JB1-M3-1363-2	8.22	43.49	19.4	5.65	5.82	5.27	15.62	16.67	1.83438	3.23443	2.69116	0.61425	1.8391	1.12444	0.05261	0.0756	1.99019	0.1428	3.34418	2.81058	0.59014	0.02793	10.7759	2.20496	2.07564	1.89125	0.03355	1.60295	0.43179	1.58133	2.11327	4.87654	4.75474	29.0444	45.2554	6.27131	7.67805	0.47667	6.23011	2.59929	2017-02-14	14:08:43	1512765
JB1-M3-1363-3	9.52	45.2	18.63	5.31	3.7	5.67	15.75	15.77	1.88431	3.38532	2.7234	0.69119	1.90604	1.16842	0.05037	0.07458	2.03375	0.09955	3.44677	2.8576	0.6129	0.0289	12.6564	2.25974	2.28203	2.03393	0.03026	1.67997	0.43089	1.63839	2.15482	5.07937	4.81488	26.8985	46.1327	6.27178	7.92032	0.36087	4.38989	1.17962	2017-02-14	14:11:28	1512765
JB1-M3-1363-4	8.03	42.2	20.22	6.03	4.4	5.61	15.87	17.48	1.77635	3.14892	2.58647	0.66209	1.79832	1.11012	0.04381	0.07342	1.95282	0.07807	3.27324	2.71837	0.59193	0.02576	11.3016	2.12658	2.11176	1.92079	0.02057	1.60905	0.43802	1.53593	2.03806	4.77343	4.65842	31.0996	43.8528	6.26616	7.55727	0.43553	5.71178	2.37099	2017-02-14	11:53:08	1512765
JB1-M3-1363-5	9.09	42.99	20.1	5.96	6.02	5.72	14.89	16.37	1.82321	3.11746	2.66213	0.64953	1.83698	1.11499	0.05263	0.07794	1.9635	0.14306	3.26781	2.76829	0.59436	0.0317	11.3988	2.15324	2.10119	1.88284	0.02592	1.57117	0.43514	1.56406	2.06672	4.81002	4.52728	23.157	51.1121	6.28189	7.49723	0.5772	5.3575	2.39114	2017-02-14	14:37:59	1512765
JB1-M3-1363-6	8.57	42.18	20.46	5.85	6.55	5.66	16.66	17.12	1.7866	3.0868	2.60099	0.63622	1.80015	1.10398	0.05014	0.07287	1.92432	0.14301	3.24134	2.703	0.5819	0.0243	11.2912	2.16139	2.12677	1.91537	0.01496	1.61683	0.41728	1.5477	2.02612	4.76795	4.73951	26.8389	47.8722	6.21119	7.42754	0.28395	5.00605	1.6238	2017-02-13	15:51:10	1512765
JB1-M3-1364-1	8.89	41.7	20.51	5.56	6.44	5.45	15.95	14.95	1.78667	3.06776	2.68641	0.62241	1.78824	1.06244	0.04841	0.07489	1.92698	0.13281	3.19294	2.73436	0.58038	0.02634	11.5992	2.1324	2.18337	1.88798	0.0306	1.60516	0.43232	1.51136	2.0307	4.68591	5.0373	22.1006	52.2371	7.45705	7.34098	0.3197	5.7249	2.35158	2017-03-16	09:32:43	1512765
JB1-M3-1364-2	8.64	44.35	19.87	5.54	7.28	5.4	16	16.32	1.87366	3.28987	2.75599	0.64971	1.88824	1.14292	0.06874	0.07762	2.01522	0.14691	3.38768	2.88163	0.61995	0.0317	11.3604	2.23999	2.21097	2.00886	0.02982	1.6579	0.40546	1.60823	2.12125	4.99991	5.11963	27.399	46.6618	6.24276	7.86869	0.32561	5.45879	1.70766	2017-02-14	10:21:07	1512765
JB1-M3-1368-1	9.38	43.33	20.21	5.89	5.82	5.56	15.61	16.48	1.85718	3.17761	2.70367	0.67463	1.86232	1.13868	0.07036	0.08418	1.96416	0.15935	3.27729	2.8042	0.59873	0.02927	11.9987	2.19445	2.15617	1.87939	0.04829	1.60591	0.43252	1.5626	2.01751	4.81069	5.42696	31.8493	42.3218	4.95547	7.27863	0.62339	4.61216	2.23894	2017-01-30	16:50:11	1512765
JB1-M3-1368-2	8.54	42.58	20.87	5.75	5.68	5.2	15.65	16.41	1.82188	3.13223	2.68427	0.63926	1.84022	1.10983	0.06769	0.08468	1.95781	0.1892	3.25991	2.77699	0.59652	0.03621	11.5288	2.18725	2.04556	1.85472	0.04489	1.60333	0.40681	1.55202	2.0315	4.78498	4.7882	31.8688	44.5236	4.81814	7.36447	0.547	6.31359	2.73987	2017-01-30	16:03:04	1512765
JB1-M3-1368-3	7.71	43.43	19.04	6.48	4.93	5.82	17	17.57	1.79411	3.1908	2.59974	0.63173	1.80055	1.1087	0.05951	0.09829	1.93264	0.14136	3.28657	2.70687	0.57439	0.02984	13.1584	2.17272	2.14132	1.89905	0.04157	1.63731	0.40054	1.55604	1.97119	4.76032	4.59213	34.2695	41.9214	5.42599	7.23007	0.59348	5.55618	2.41944	2017-02-01	09:47:28	1512765
JB1-M3-1368-4	8.66	43.98	21.34	5.43	6.94	5.6	16.12	15.12	1.86945	3.23472	2.75997	0.68083	1.8868	1.13405	0.07089	0.07957	2.02694	0.15082	3.35843	2.84457	0.58955	0.03187	11.5982	2.25262	2.19147	1.92673	0.03562	1.61602	0.45862	1.58557	2.09357	4.9551	5.48371	29.0025	45.6477	7.122	7.55352	0.47473	5.08077	1.79843	2017-03-06	15:56:46	1512765
JB1-M3-1369-6	8.64	43.29	19.5	5.89	4.89	5.34	16.09	16.41	1.85252	3.20504	2.7627	0.65993	1.85326	1.13204	0.05015	0.07797	1.97439	0.12589	3.32267	2.82184	0.58658	0.03003	11.3322	2.20182	2.16764	1.97816	0.03447	1.66554	0.40372	1.5909	2.10078	4.90627	4.62389	24.6081	48.892	7.12112	7.73677	0.37293	6.03255	2.11407	2017-03-06	15:53:57	1512765
JB1-M3-1369-7	8.96	42.89	21.01	5.84	5.3	5.45	16.02	17.25	1.82041	3.10002	2.67329	0.69034	1.84329	1.11001	0.06142	0.07866	1.957	0.13958	3.26	2.77597	0.61636	0.02559	11.3507	2.12968	2.11911	1.93221	0.03415	1.60415	0.39661	1.57214	2.04461	4.82193	4.63433	27.0617	48.4639	6.98242	7.60402	0.42622	4.41221	2.45795	2017-03-01	16:12:36	1512765
JB1-M3-137-1	9.7	41.65	18.85	6.02	8.3	5.41	15.34	16.33	1.79737	3.10251	2.60836	0.69832	1.80007	1.08249	0.06626	0.08085	1.90452	0.12912	3.19565	2.73581	0.60303	0.03081	13.0726	2.07666	2.09422	1.8677	0.03837	1.54811	0.44226	1.50644	2.02605	4.74001	5.08239	23.6359	48.5795	7.59624	7.2669	0.5641	7.31201	2.65414	2017-03-20	10:01:00	1512765
JB1-M3-137-2	8.76	42.77	20.24	5.46	6.24	5.35	15.16	15.72	1.81161	3.17274	2.69071	0.66351	1.83091	1.11524	0.06296	0.07396	1.98085	0.09508	3.28678	2.76048	0.59685	0.0269	11.8341	2.1368	2.10455	1.94402	0.03275	1.59148	0.44131	1.58169	2.07197	4.81595	5.18949	24.4078	49.5037	6.97903	7.64168	0.543	7.43819	1.84621	2017-03-01	16:08:40	1512765
JB1-M3-137-3	9.37	42.66	20.92	5.62	5.51	5.58	15.75	15.33	1.84059	3.17456	2.70694	0.6732	1.85071	1.11467	0.06429	0.0739	1.98532	0.13826	3.28733	2.77444	0.60359	0.03026	11.4357	2.15625	2.12142	1.93669	0.03039	1.59133	0.43439	1.56446	2.092	4.881	4.92563	23.8633	51.3824	6.99274	7.64296	0.47147	6.07265	2.36969	2017-03-02	09:20:55	1512765
JB1-M3-137-4	8.78	43.26	21.91	5.67	4.51	5.42	17.14	16.34	1.83838	3.1228	2.66122	0.66673	1.84719	1.12137	0.06477	0.07736	1.98479	0.16825	3.29824	2.78779	0.60433	0.02958	11.6477	2.17078	2.10703	1.94676	0.03167	1.59627	0.46673	1.61063	2.04313	4.85992	4.6259	23.2911	50.7486	6.98344	7.52634	0.49744	4.44884	1.22508	2017-03-01	16:14:04	1512765
JB1-M3-137-5	10.79	40.29	20.9	6.73	5.1	5.38	14.62	18.88	1.74859	2.96179	2.45495	0.65623	1.73664	1.08446	0.07469	0.08386	1.80579	0.05557	3.0859	2.59088	0.54773	0.02832	12.154	2.02046	1.9787	1.80905	0.03087	1.52542	0.43758	1.46651	1.9219	4.55569	4.55022	30.9477	44.9496	8.92937	6.86477	0.65374	6.62185	0.66072	2017-03-31	11:15:23	1512765
JB1-M3-137-6	10.98	40.94	19.73	5.46	6.04	5.32	15.79	14.61	1.77155	2.93803	2.61895	0.65455	1.76905	1.06724	0.06449	0.08542	1.88969	0.07849	3.10775	2.65522	0.58371	0.02833	11.4733	2.03358	2.10797	1.79058	0.05029	1.5409	0.44781	1.49316	1.99377	4.55541	5.08106	20.0404	52.0782	8.42492	6.99221	0.46888	6.67125	2.43622	2017-03-28	16:33:48	1512765
JB1-M3-1370-1	9.03	46.04	20.16	5.56	5.59	5.6	16.48	16.48	1.93533	3.4386	2.89202	0.69828	1.95697	1.1911	0.06181	0.0748	2.10999	0.11912	3.50693	2.96721	0.63626	0.0331	11.7786	2.33669	2.28615	2.05248	0.03107	1.71996	0.43591	1.63902	2.21619	5.16652	4.87855	28.4672	46.7473	6.99464	8.10132	0.41247	4.3281	2.60529	2017-03-02	09:26:26	1512765
JB1-M3-1372-4	8.69	41.51	18.48	5.64	5.13	5.37	13.82	15.24	1.74094	3.04311	2.53468	0.62519	1.74526	1.08827	0.04361	0.07619	1.88658	0.12606	3.17646	2.62744	0.55634	0.03064	11.7713	2.07887	2.03327	1.7518	0.03725	1.50776	0.41803	1.48958	2.00005	4.55598	5.13339	26.0787	45.8753	5.4625	7.07154	0.77182	8.32811	2.3957	2017-02-01	10:24:09	1512765
JB1-M3-1372-5	8.48	38.65	19.53	6.22	5.55	5.5	14.95	17.31	1.65957	2.77415	2.39525	0.62728	1.67848	1.01279	0.06752	0.08305	1.72964	0.14536	2.94186	2.47124	0.56287	0.03317	12.2419	1.88851	1.96418	1.71199	0.04341	1.4539	0.38821	1.41252	1.82846	4.31966	5.43007	25.2836	44.8153	5.45947	6.57332	0.57581	7.84012	1.77242	2017-02-01	10:16:05	1512765
JB1-M3-1373-4	9.89	43.32	20.97	5.76	5.23	5.56	16.79	16.05	1.82479	3.19492	2.68797	0.67262	1.85955	1.12097	0.06165	0.08317	1.96302	0.12506	3.28224	2.76694	0.58998	0.02988	11.5345	2.17267	2.21726	1.99162	0.03782	1.6228	0.42323	1.58709	2.0547	4.88865	4.75583	26.7288	48.0313	6.99938	7.60546	0.43933	5.03797	1.75404	2017-03-02	09:38:35	1512765
JB1-M3-1375-1	9.25	41.79	20.64	6.07	7.14	5.55	16.34	16.17	1.80936	3.03764	2.67615	0.7125	1.77986	1.10104	0.07041	0.07802	1.92315	0.13075	3.20929	2.76668	0.60357	0.02963	12.6676	2.09099	2.06788	1.87909	0.03494	1.57663	0.45377	1.53379	2.00869	4.68956	4.98226	25.8751	46.4504	7.99317	7.16225	0.55693	6.17434	2.14669	2017-03-24	15:18:37	1512765
JB1-M3-1375-2	10.58	40.65	20.96	5.85	5.99	5.41	14.81	17.12	1.72947	2.922	2.53083	0.62352	1.73885	1.07276	0.04735	0.0843	1.86659	0.08477	3.15956	2.61896	0.57368	0.02426	12.2166	2.04298	1.986	1.83918	0.03396	1.5718	0.45371	1.49804	1.9713	4.58399	5.12386	26.5033	46.4186	8.03364	7.0685	0.47708	5.21552	2.81258	2017-03-27	08:41:11	1512765
JB1-M3-1375-3	9.1	45.28	19.12	5.43	4.17	5.65	15.42	15.94	1.91451	3.39177	2.82337	0.6571	1.92285	1.18621	0.05419	0.07364	2.04852	0.11488	3.47545	2.89553	0.61189	0.10876	11.0466	2.28114	2.24752	2.02935	0.0211	1.69419	0.43804	1.62987	2.211	5.13197	4.84647	27.2353	48.1981	7.07995	8.11292	0.28325	5.65716	1.56111	2017-03-06	10:28:38	1512765
JB1-M3-1375-4	7.91	44.5	19.86	5.56	5.69	5.38	15.78	16.06	1.8839	3.36016	2.78673	0.65681	1.90309	1.15633	0.0632	0.07364	2.07636	0.06451	3.43746	2.87098	0.59624	0.02526	11.2767	2.27522	2.22702	2.03152	0.03029	1.66556	0.44142	1.62748	2.15043	5.03234	4.75183	26.7984	48.001	7.60196	8.02791	0.53626	6.18403	2.67688	2017-03-20	11:32:34	1512765
JB1-M3-1375-5	11.16	44.26	19.97	5.44	4.03	5.38	14.64	15.83	1.86247	3.2398	2.68047	0.68101	1.87727	1.14631	0.05889	0.08067	2.03972	0.06707	3.3824	2.79653	0.60125	0.03044	12.2788	2.21336	2.21389	1.96101	0.04054	1.65107	0.46049	1.60646	2.13827	4.93881	4.96232	27.6584	46.2945	7.97429	7.71422	0.51656	4.36023	2.38296	2017-03-24	11:56:29	1512765
JB1-M3-1375-6	10.09	41.99	20.4	5.98	4.7	5.49	15.24	16.5	1.77369	2.99484	2.58117	0.64453	1.7911	1.09481	0.05231	0.08515	1.94907	0.08707	3.2071	2.67177	0.5666	0.02916	11.6831	2.12601	2.16103	1.8965	0.04174	1.61495	0.44977	1.56033	2.00767	4.6558	4.83104	26.0184	48.097	8.0831	7.25292	0.53757	3.90252	2.29618	2017-03-27	10:48:06	1512765
JB1-M3-1375-7	8.87	43.76	20.03	5.32	5.81	5.4	16.06	16.27	1.83744	3.26096	2.7432	0.70394	1.8459	1.14272	0.09864	0.0918	1.98811	0.04773	3.30776	2.84526	0.62185	0.02818	11.8745	2.1467	2.23507	2.0353	0.07097	1.62222	0.45013	1.59091	2.0307	4.92724	5.51858	26.4549	46.3196	8.00323	7.60312	0.41104	6.47378	1.52693	2017-03-24	15:35:46	1512765
JB1-M3-1375-8	9.41	41.73	21.47	5.8	8.5	5.34	15.94	15.31	1.78913	3.02526	2.66445	0.63543	1.79601	1.06644	0.07335	0.08243	1.92666	0.17617	3.16283	2.71942	0.57032	0.03174	12.1426	2.12999	2.10366	1.81467	0.04611	1.53656	0.44768	1.51662	1.97327	4.63503	5.25823	27.2021	46.9129	7.66469	7.11771	0.57061	6.35674	2.03421	2017-03-21	09:26:45	1512765
JB1-M3-1376-1	8.55	42.14	18.51	6.19	6.06	5.02	15.75	17.6	1.77509	3.14935	2.61214	0.59782	1.77573	1.08568	0.07092	0.0922	1.89742	0.13419	3.20186	2.70851	0.54976	0.03197	12.2114	2.16266	2.09158	1.87191	0.06148	1.59397	0.37246	1.52289	1.93345	4.66926	4.50887	28.3947	44.9119	4.88163	7.15114	0.65003	7.01386	2.56023	2017-01-30	16:28:16	1512765
JB1-M3-1382-1	8.6	42.14	21.14	5.08	5.96	5.4	16.56	16.23	1.81097	3.14095	2.65552	0.64425	1.81929	1.09482	0.066	0.07834	1.95964	0.15076	3.26044	2.75829	0.57406	0.02564	11.3625	2.16312	2.23147	1.95456	0.03772	1.62013	0.38957	1.56215	2.02256	4.77066	4.97716	29.7309	44.4801	5.54834	7.4923	0.41074	5.97276	1.48471	2017-02-01	12:02:39	1512765
JB1-M3-1382-2	9.83	42.37	19.24	5.32	4.69	5.59	15.85	15.03	1.82265	3.15839	2.64586	0.66987	1.80199	1.12183	0.05489	0.0744	1.93907	0.11581	3.24205	2.71777	0.5882	0.02682	12.4736	2.12848	2.06727	1.78977	0.01273	1.55435	0.46272	1.52379	2.05996	4.72627	5.15569	26.5389	46.3877	5.58849	7.23872	0.79839	6.96032	2.36642	2017-02-01	15:28:45	1512765
JB1-M3-1382-3	8.71	42.38	19.97	5.46	5.5	5.44	15.69	15.12	1.82933	3.15655	2.64955	0.65958	1.79116	1.11036	0.08313	0.07445	1.91987	0.15296	3.26295	2.75703	0.60254	0.02708	12.3929	2.1194	2.05326	1.83036	0.03343	1.57692	0.46639	1.52015	2.02481	4.80311	4.7776	30.9496	43.2823	6.40263	7.21812	0.56017	6.14119	1.48592	2017-02-16	11:44:56	1512765
JB1-M3-1382-4	7.95	40.55	15.69	6.22	4.88	5.56	15.47	15.47	1.72257	3.06095	2.53484	0.59927	1.68893	1.09985	0.05608	0.08538	1.80752	0.10451	3.0858	2.60834	0.54848	0.03204	12.9239	2.00851	1.96231	1.71485	0.03619	1.5492	0.40273	1.4463	1.93846	4.43537	4.97243	26.2757	44.7956	5.01266	6.73266	0.66715	9.98538	1.45443	2017-01-31	09:32:16	1512765
JB1-M3-1385-1	8.98	42.87	20.47	5.57	4.98	5.67	15.76	16.29	1.81317	3.13379	2.67706	0.68275	1.84384	1.10535	0.05375	0.07437	1.94813	0.13015	3.26989	2.75679	0.61718	0.02891	11.9412	2.13681	2.13495	1.90384	0.02662	1.60323	0.41464	1.55657	2.04816	4.80569	5.09982	22.2659	50.6586	6.2514	7.47931	0.36703	5.51783	1.7507	2017-02-14	10:55:45	1512765
JB1-M3-1385-2	8.93	45.58	17.67	6.03	3.73	5.26	17.42	16.36	1.88674	3.44977	2.75366	0.65623	1.87912	1.17583	0.06305	0.08674	2.02066	0.13011	3.4482	2.86455	0.59379	0.03223	13.1386	2.30045	2.24063	2.01314	0.04669	1.69867	0.42783	1.62207	2.11378	5.04335	4.94635	27.5316	43.8713	6.28139	7.78336	0.47664	5.75669	1.73005	2017-02-14	14:36:22	1512765
JB1-M3-1385-3	9.1	43.36	19.37	5.86	4.33	5.62	16.57	16.15	1.84776	3.20812	2.71836	0.68322	1.85659	1.15109	0.0421	0.06788	1.98059	0.11032	3.34289	2.82755	0.63477	0.02743	11.5823	2.17465	2.16441	1.97812	0.00816	1.63224	0.47396	1.58855	2.10525	4.89703	4.70013	24.8777	49.1548	5.56207	7.73655	0.47399	4.50463	2.07995	2017-02-01	15:00:42	1512765
JB1-M3-1386-5	8.94	41.87	19.06	5.73	4.47	5.64	15.01	16.33	1.78568	3.09748	2.57275	0.63297	1.79461	1.08386	0.04695	0.07879	1.93933	0.12633	3.23333	2.72639	0.57028	0.02853	11.9554	2.15832	2.10694	1.87581	0.02664	1.56505	0.3957	1.55543	2.05777	4.75213	3.94484	23.2514	50.2733	4.7419	7.35089	0.51119	5.87646	2.26914	2017-01-30	15:39:08	1512765
JB1-M3-1389-3	8.46	40.33	17.01	6.24	6.56	5.46	16.43	15.93	1.72757	2.93869	2.56016	0.66956	1.68738	1.06169	0.05936	0.08306	1.7782	0.10781	3.05216	2.64624	0.58791	0.02743	13.5681	1.9623	2.00754	1.75899	0.04327	1.5586	0.41758	1.43501	1.91508	4.43055	5.64564	23.3914	44.6691	7.48978	6.76672	0.56246	8.65621	2.1463	2017-03-16	11:52:43	1512765
JB1-M3-1389-5	9	42.16	19.69	5.92	4.88	5.63	15.02	16.78	1.79087	3.084	2.54192	0.60438	1.80178	1.08884	0.05766	0.08358	1.91493	0.14582	3.20571	2.70574	0.57791	0.0309	11.7395	2.12868	2.09499	1.82919	0.03294	1.57319	0.40743	1.51416	2.04064	4.68685	4.96591	27.5636	45.4703	5.21127	7.31674	0.50874	5.04432	1.75754	2017-01-31	11:51:15	1512765
JB1-M3-139-1	7.75	41.8	20.24	6.24	7.52	5.23	16.74	17.88	1.79281	3.13391	2.62583	0.59018	1.8053	1.09258	0.05817	0.08357	1.91842	0.15838	3.21588	2.72806	0.58289	0.11514	11.3264	2.13682	2.13485	1.9075	0.0391	1.59171	0.39616	1.52226	2.01517	4.732	5.26134	29.9875	45.6359	7.24896	7.41927	0.48419	7.03942	2.86777	2017-03-08	10:39:21	1512765
JB1-M3-139-2	9.05	41.9	20.61	5.79	8.02	5.24	15.35	16.63	1.78063	3.06499	2.64104	0.62368	1.78862	1.07415	0.05883	0.07909	1.94899	0.14542	3.20045	2.73021	0.58846	0.02405	11.4027	2.10387	2.07491	1.87056	0.03557	1.55007	0.43254	1.52926	2.0193	4.71727	5.06709	28.2439	46.7731	6.97654	7.35896	0.54836	6.06018	3.00768	2017-03-01	16:05:52	1512765
JB1-M3-139-3	8.57	42.01	20.12	5.87	5.98	5.37	15.7	16.11	1.78454	3.02228	2.6619	0.68578	1.79492	1.10184	0.04493	0.0683	1.95285	0.0925	3.23881	2.72837	0.58142	0.02794	12.1835	2.12318	2.11986	1.88497	0.0255	1.60689	0.4545	1.52496	2.04398	4.7073	4.70117	23.4819	49.6216	5.70571	7.32007	0.5245	7.23067	2.68995	2017-02-03	09:34:07	1512765
JB1-M3-139-4	10.76	39.27	21.52	6.19	6.02	5.5	14.74	16.73	1.67898	2.74113	2.50661	0.65871	1.69576	1.00505	0.06474	0.09294	1.78356	0.06817	2.97772	2.54311	0.57395	0.02484	12.2454	1.90822	1.9771	1.77969	0.05142	1.47844	0.4394	1.45553	1.85698	4.37112	5.54215	23.5545	48.3888	8.3052	6.67978	0.47904	6.33607	1.84419	2017-03-28	15:03:06	1512765
JB1-M3-139-5	7.78	43.17	20.77	5.83	5.29	5.3	15.94	18.4	1.81751	3.16855	2.68198	0.6563	1.8504	1.12872	0.03746	0.06908	1.97113	0.09013	3.28929	2.77345	0.61734	0.03104	11.5727	2.16179	2.13938	1.95014	0.02375	1.61476	0.44005	1.56531	2.05336	4.83985	5.31114	29.5702	46.0966	7.25275	7.59267	0.47651	5.41952	2.79741	2017-03-08	10:48:33	1512765
JB1-M3-139-7	10.01	41.38	21.48	6.12	6.64	5.72	17.08	16.66	1.77032	2.97816	2.59158	0.68553	1.7915	1.07883	0.05604	0.07231	1.88524	0.13705	3.16356	2.67481	0.59647	0.02647	12.3077	2.05876	2.11732	1.86722	0.02939	1.54744	0.45236	1.51186	1.97329	4.67686	5.19115	25.8487	47.526	5.70954	7.19519	0.54666	5.3212	3.02752	2017-02-03	09:38:49	1512765
JB1-M3-139-C	8.28	38.92	21.68	6.35	7.24	5.27	16.12	16.57	1.69112	2.77453	2.51363	0.63295	1.69551	0.99648	0.05913	0.07815	1.80487	0.14976	2.99366	2.56478	0.55194	0.02731	11.8968	1.99525	2.00596	1.78226	0.02979	1.49966	0.41389	1.43184	1.87997	4.36743	4.62791	23.7059	49.5561	5.74582	6.78926	0.51636	6.79154	3.06997	2017-02-03	10:57:30	1512765
JB1-M3-1390-1	8.12	40.25	21.04	5.88	7.42	5.55	15.4	16.71	1.76531	2.96373	2.5932	0.6708	1.77837	1.06656	0.05781	0.07842	1.87623	0.13048	3.17092	2.66915	0.56946	0.02249	11.7686	2.06244	2.01801	1.88198	0.02503	1.57489	0.41867	1.52224	1.96616	4.66886	4.294	24.4126	48.5331	7.09014	7.19972	0.46961	6.27462	2.08014	2017-03-06	10:54:39	1512765
JB1-M3-1390-2	8.97	42.92	20.81	6.18	5.45	5.46	16.33	16.82	1.80802	3.12017	2.70457	0.64748	1.84735	1.10934	0.05567	0.0727	1.94887	0.1257	3.27618	2.77271	0.59376	0.02685	11.4306	2.14342	2.12422	1.96634	0.03444	1.62613	0.43723	1.58055	2.01586	4.82432	5.09332	23.2253	50.084	7.08247	7.56224	0.40047	5.04987	2.13723	2017-03-06	10:37:01	1512765
JB1-M3-1390-3	9.39	41.28	20.79	6.18	7.56	5.75	16.56	17.44	1.77849	2.97871	2.60018	0.73479	1.78418	1.08972	0.05945	0.07906	1.89	0.11485	3.18936	2.69197	0.60426	0.02443	12.5911	2.06719	2.06027	1.9123	0.02867	1.59491	0.45068	1.54058	1.9876	4.73617	4.5726	23.429	47.4503	6.99825	7.2772	0.44361	6.05331	2.03323	2017-03-02	09:35:59	1512765
JB1-M3-1390-4	7.99	43.1	20.37	5.82	6.45	5.47	15.9	16.63	1.84469	3.19451	2.7521	0.68313	1.87028	1.13278	0.06354	0.0748	1.99215	0.12512	3.33705	2.82092	0.60357	0.02773	11.2253	2.19092	2.14841	2.02999	0.02433	1.6548	0.43064	1.59559	2.07816	4.93123	4.79366	26.1186	47.6019	7.08579	7.80871	0.37872	5.94465	2.14186	2017-03-06	10:46:59	1512765
JB1-M3-1392-1	8.56	43.34	20.49	5.78	5.13	5.48	16.88	16.6	1.85769	3.2117	2.709	0.66995	1.87701	1.14798	0.07584	0.08095	1.98968	0.17224	3.34836	2.82964	0.59677	0.03559	11.33	2.24756	2.25219	2.00462	0.03247	1.67263	0.40832	1.6027	2.06168	4.92979	5.11246	28.5614	45.4584	7.58376	7.64562	0.35896	5.59479	1.46553	2017-03-20	09:36:20	1512765
JB1-M3-1392-2	10.61	40.85	21.78	5.58	7.54	5.69	15.74	16.87	1.77132	2.92589	2.54643	0.70405	1.7698	1.06192	0.07946	0.08261	1.85676	0.09452	3.10782	2.67982	0.59304	0.0257	13.2102	2.04465	2.09086	1.87714	0.0402	1.5531	0.40516	1.51311	1.90774	4.64214	5.11608	24.5566	46.4661	8.58376	6.93253	0.52357	5.69089	1.94771	2017-03-29	15:27:28	1512765
JB1-M3-1392-4	9.44	42.8	21.59	6	5.43	5.5	16.74	16.75	1.81285	3.14639	2.67693	0.6547	1.83445	1.09852	0.05361	0.07806	1.97497	0.1412	3.25928	2.76589	0.59834	0.02292	10.957	2.13389	2.13212	1.94709	0.03232	1.58178	0.4241	1.58494	2.05729	4.84039	4.35978	29.2794	47.1124	7.58824	7.59758	0.45995	5.22007	2.95565	2017-03-20	09:50:48	1512765
JB1-M3-1392-5	10.23	42.06	21.18	5.62	6.04	5.5	15.7	15.17	1.80894	3.07224	2.68548	0.66061	1.79545	1.09531	0.06594	0.08319	1.95096	0.09706	3.22219	2.7605	0.59392	0.03152	12.0407	2.11862	2.12615	1.87099	0.04153	1.58224	0.43789	1.53025	2.03405	4.72459	4.95538	27.0768	45.9066	8.0131	7.26729	0.49301	6.20072	2.33528	2017-03-24	15:42:52	1512765
JB1-M3-1394-1	8.48	40.29	19.69	5.88	7.72	5.54	15.35	15.21	1.73656	2.92957	2.5969	0.70423	1.73877	1.05164	0.0632	0.06973	1.85073	0.13296	3.08533	2.65319	0.60126	0.02787	11.9388	1.9703	2.08142	1.80355	0.02136	1.4928	0.4573	1.45843	1.96573	4.55222	5.23797	27.7757	45.5907	7.44847	6.97567	0.41503	7.42554	1.65924	2017-03-15	14:28:19	1512765
JB1-M3-1395-2	9.97	39.75	22.11	5.93	6.8	5.41	15.57	16.92	1.70666	2.83181	2.56154	0.61498	1.72235	1.03625	0.06347	0.0893	1.84683	0.08701	3.06365	2.62076	0.55505	0.0245	11.9617	2.01459	2.01729	1.76603	0.06447	1.51273	0.42998	1.47351	1.91881	4.45356	4.77416	23.4802	49.44	8.00048	6.83825	0.55536	6.02771	2.90746	2017-03-24	15:31:59	1512765
JB1-M3-1395-3	9.64	42.37	21.16	6.09	6.32	5.43	16.28	16.78	1.80374	3.09532	2.64968	0.69024	1.82837	1.09417	0.07101	0.08623	1.93239	0.1491	3.20635	2.73257	0.59842	0.03021	12.3674	2.10871	2.08955	1.88552	0.04281	1.56956	0.41655	1.54396	2.00998	4.75166	5.12045	27.8054	47.2828	6.96529	7.30584	0.56233	5.73085	2.77057	2017-03-01	14:24:18	1512765
JB1-M3-1395-4	9.65	42.38	21.62	5.79	5.98	5.46	15.04	15.89	1.80381	3.07729	2.62812	0.62814	1.81159	1.09551	0.0651	0.07908	1.95558	0.17871	3.22243	2.73135	0.58253	0.02773	11.9875	2.14673	2.08306	1.86703	0.03351	1.56534	0.44328	1.54117	2.02684	4.73935	5.17059	26.7368	46.6337	6.98795	7.30101	0.47733	5.06368	1.80523	2017-03-01	16:18:21	1512765
JB1-M3-1395-5	9.85	42.26	22.24	5.85	5.65	5.57	15.02	16.74	1.80669	3.0872	2.63455	0.64645	1.84508	1.10193	0.05833	0.07597	1.95797	0.13913	3.24812	2.71515	0.58491	0.02827	11.8716	2.13157	2.0626	1.89611	0.03676	1.58735	0.43434	1.53953	2.06195	4.78174	5.19881	30.2933	45.9394	6.98969	7.54685	0.51198	4.98895	2.1986	2017-03-02	09:13:31	1512765
JB1-M3-1396-1	8.82	42.48	20.39	5.96	4.85	5.56	15.71	16.83	1.80109	3.0919	2.66475	0.6837	1.82264	1.11323	0.05701	0.07711	1.94663	0.12047	3.25867	2.74528	0.58912	0.02903	11.9601	2.1595	2.12136	1.95288	0.03584	1.64475	0.41654	1.57077	2.01837	4.77923	4.604	28.343	45.4701	5.71869	7.4082	0.47614	5.14468	2.64146	2017-02-03	10:23:03	1512765
JB1-M3-1396-2	9.86	42.32	20.04	5.91	5.11	5.41	16.34	16.48	1.81465	3.12262	2.69064	0.635	1.81479	1.11921	0.06087	0.08444	1.95997	0.13694	3.26704	2.76573	0.5705	0.03155	12.643	2.18539	2.15928	1.91998	0.04461	1.62286	0.41989	1.56546	2.02731	4.76305	5.21657	27.0099	46.3161	6.31117	7.30407	0.57537	5.70015	2.66379	2017-02-15	08:45:48	1512765
JB1-M3-1396-3	9.57	40.99	20.34	5.78	5.44	5.53	16.81	16.62	1.77867	3.06766	2.56002	0.63042	1.78089	1.11223	0.04768	0.08087	1.94029	0.12001	3.23819	2.67684	0.56495	0.03156	12.3536	2.14728	2.16704	1.8853	0.02671	1.61771	0.40742	1.56071	1.99917	4.7165	4.54922	26.9184	45.7672	8.07241	7.25111	0.53826	5.07662	1.97506	2017-03-27	10:36:40	1512765
JB1-M3-1396-4	8.86	41.76	20.45	5.97	6.75	5.45	15.51	15.67	1.76784	2.989	2.66657	0.65045	1.78793	1.08518	0.07311	0.08561	1.89041	0.15955	3.13813	2.697	0.57768	0.03555	12.001	2.08863	2.08131	1.84253	0.04578	1.5811	0.3993	1.5148	1.95855	4.63912	5.44139	29.8129	44.6004	6.9783	7.12349	0.47629	5.86861	2.14616	2017-03-01	16:07:15	1512765
JB1-M3-1398-2	10.1	43.18	19.46	5.85	6.29	5.34	15.63	16.37	1.84942	3.20509	2.71117	0.69903	1.85525	1.13026	0.04841	0.07818	1.98096	0.11824	3.32927	2.82087	0.60261	0.02923	13.5979	2.21748	2.16224	1.94969	0.03182	1.65254	0.4495	1.55164	2.08157	4.87973	5.41335	26.9316	44.9194	8.06158	7.52751	0.58044	5.83892	2.4962	2017-03-27	09:35:26	1512765
JB1-M3-14-1	7.82	41.6	21.63	5.35	8.31	5.23	15.75	16.94	1.77018	3.06569	2.60505	0.64573	1.79922	1.07414	0.05648	0.07368	1.90603	0.11925	3.21349	2.72652	0.61303	0.03013	12.1665	2.08575	2.13254	1.9127	0.02858	1.55948	0.4417	1.53896	1.97938	4.72933	5.33997	31.3839	45.8205	7.22863	7.33619	0.5215	6.65193	2.76072	2017-03-07	16:09:34	1512765
JB1-M3-14-2	7.94	43.36	21.23	5.78	5.83	5.43	16.68	16.8	1.84463	3.16521	2.70555	0.65746	1.88967	1.11421	0.05371	0.07604	1.98505	0.11153	3.3249	2.7948	0.60243	0.03794	11.6078	2.25301	2.22372	1.9883	0.0226	1.65106	0.41635	1.58781	2.0521	4.9435	4.24611	21.3621	52.3696	7.23592	7.61791	0.4194	6.66416	2.58711	2017-03-08	09:33:37	1512765
JB1-M3-14-3	8.45	42.08	21.75	5.38	7.92	5.49	15.71	16.37	1.79595	3.10674	2.61371	0.64562	1.81436	1.07595	0.05325	0.07965	1.93928	0.15634	3.23505	2.7237	0.59015	0.11367	11.8267	2.15266	2.14157	1.88368	0.02098	1.56228	0.43477	1.53683	2.00552	4.78925	4.77614	24.3902	49.1142	7.22691	7.33044	0.46886	6.15882	2.11523	2017-03-07	16:02:04	1512765
JB1-M3-140-1	8.67	42.14	21.76	5.77	5.53	5.3	16.08	16.69	1.80128	3.08736	2.68583	0.62469	1.83326	1.10111	0.04666	0.07574	1.93364	0.14934	3.27086	2.74687	0.61774	0.03043	10.481	2.13091	2.02687	1.92113	0.02696	1.61146	0.43348	1.53784	2.05314	4.78018	4.41927	21.1434	54.543	7.04188	7.58067	0.36903	6.03182	2.71766	2017-03-03	15:27:40	1512765
JB1-M3-140-2	8.45	42.13	19.23	6.12	5.94	5.31	15.42	17.12	1.79448	3.17849	2.64066	0.62714	1.79383	1.0856	0.06532	0.07741	1.93402	0.13044	3.2319	2.71468	0.57778	0.02675	11.6304	2.09766	2.11174	1.91937	0.03652	1.56907	0.40923	1.53214	2.01987	4.75683	5.10338	28.9461	44.6031	6.47888	7.49354	0.48497	7.24429	2.20732	2017-02-17	15:58:43	1512765
JB1-M3-140-3	8.71	39	21.11	5.76	7.12	5.58	15.34	16.55	1.68093	2.77109	2.47946	0.62785	1.68419	1.03474	0.04972	0.07154	1.84446	0.08345	3.04382	2.56002	0.54303	0.02876	11.6807	1.99166	1.95648	1.75984	0.04167	1.5175	0.41844	1.45206	1.92487	4.42632	4.29468	22.9961	51.2501	6.54663	6.79616	0.58614	7.67057	2.64063	2017-02-20	14:22:13	1512765
JB1-M3-1401-4	9.22	43.31	21.38	5.4	8.15	5.3	16.51	15.53	1.82141	3.12483	2.75161	0.63349	1.84053	1.09336	0.05229	0.07854	1.98716	0.14797	3.27637	2.80363	0.59108	0.02799	11.3818	2.19169	2.16711	1.92806	0.03672	1.60012	0.4375	1.55423	2.0939	4.86616	5.13718	26.9199	48.7163	6.99337	7.6296	0.42809	6.40271	2.44656	2017-03-02	09:22:11	1512765
JB1-M3-1404-4	8.41	44	20.31	6.13	5.29	5.59	16.11	17.25	1.83454	3.13433	2.66309	0.69446	1.859	1.11409	0.06608	0.07972	1.97831	0.14216	3.29611	2.78038	0.61031	0.0334	13.0502	2.17597	2.15697	1.96355	0.02545	1.60466	0.41608	1.58332	2.04474	4.87264	5.35657	27.3094	45.0436	5.12814	7.6145	0.31358	5.44133	0.97073	2017-01-31	10:46:30	1512765
JB1-M3-1404-5	8.47	43.57	21.13	5.47	6.3	5.74	16.57	15.79	1.83036	3.14733	2.72044	0.64338	1.85068	1.12425	0.05463	0.08075	2.00946	0.14546	3.30811	2.80716	0.59909	0.02943	11.2555	2.19132	2.1416	1.92938	0.02997	1.58873	0.45878	1.5999	2.07717	4.85627	5.6413	27.5468	45.7026	4.78022	7.62035	0.45371	4.9328	1.6666	2017-01-30	15:55:31	1512765
JB1-M3-1404-6	9.72	44.25	19.76	5.76	5.32	5.37	17.12	15.81	1.85912	3.36271	2.69186	0.64447	1.84042	1.14417	0.05761	0.07903	2.02484	0.15302	3.38453	2.79336	0.56805	0.03074	12.2234	2.26188	2.17446	1.95096	0.01371	1.63682	0.448	1.57778	2.10949	4.95129	4.25768	27.71	46.388	6.39593	7.65229	0.69632	7.30705	2.32781	2017-02-16	11:12:08	1512765
JB1-M3-1407-1	9.97	41	20.98	6	5.97	5.62	15.56	17.25	1.76283	2.91444	2.57934	0.70068	1.74016	1.07421	0.06126	0.07987	1.87859	0.08112	3.13057	2.69176	0.57867	0.02505	13.3418	2.06734	2.06198	1.85266	0.04111	1.57561	0.43789	1.49709	1.94282	4.56661	4.80169	26.7308	44.6875	8.72678	6.8039	0.62793	4.81695	2.64909	2017-03-30	10:54:12	1512765
JB1-M3-1408-2	7.5	44.43	18.88	5.4	4.38	5.5	15.6	15.5	1.84824	3.24394	2.7779	0.71601	1.84476	1.1434	0.05761	0.06825	2.00944	0.04488	3.36224	2.85316	0.63515	0.03111	11.3025	2.15987	2.18953	1.95614	0.03063	1.61448	0.4609	1.57366	2.10767	4.87828	5.5535	28.0207	45.2316	5.66995	7.54967	0.38881	5.86373	1.78052	2017-02-02	11:44:49	1512765
JB1-M3-141-1	8.29	40.86	21.41	5.61	8.09	5.49	15.46	16.24	1.7642	2.97505	2.63388	0.6529	1.78582	1.06856	0.05573	0.08173	1.88719	0.16983	3.1399	2.68755	0.61644	0.03224	10.8915	2.03518	2.05246	1.80197	0.03075	1.5152	0.44431	1.49534	1.97916	4.64098	5.23466	29.5097	46.3651	7.03454	7.18082	0.53826	7.88508	2.93068	2017-03-03	10:15:10	1512765
JB1-M3-141-2	7.95	42.47	19.87	6.08	5.75	5.39	15.12	17.84	1.77713	3.12805	2.60148	0.6279	1.80058	1.10748	0.04193	0.07252	1.92584	0.09109	3.26243	2.70378	0.60784	0.03241	12.2086	2.1061	2.04862	1.89385	0.02054	1.57337	0.45361	1.55032	1.99598	4.75545	5.26699	29.1742	45.8743	7.20611	7.31481	0.62075	7.01469	3.04771	2017-03-07	15:09:30	1512765
JB1-M3-1410-1	10.55	44.4	19.93	5.23	4.91	5.62	15.14	15.28	1.91031	3.34025	2.78777	0.71358	1.91917	1.18168	0.0694	0.08063	2.05421	0.08072	3.42882	2.86633	0.6207	0.03175	12.0849	2.24217	2.26984	2.00807	0.03809	1.68304	0.45263	1.61898	2.13532	5.0396	5.23733	25.7866	47.3291	8.0139	7.80085	0.55373	4.80996	2.23289	2017-03-24	15:44:53	1512765
JB1-M3-1411-1	9.34	41.77	20.24	6.16	6.57	5.51	16.18	17.2	1.77554	3.08634	2.59947	0.67654	1.78241	1.09353	0.07295	0.0874	1.91589	0.16488	3.18823	2.70638	0.59023	0.03224	12.7403	2.08532	2.09871	1.89028	0.04109	1.55908	0.42015	1.54448	1.98286	4.70145	5.18114	30.3117	43.9839	6.9632	7.27278	0.49353	6.60895	2.43639	2017-03-01	14:22:41	1512765
JB1-M3-1411-2	9.5	39.51	22.26	5.85	7.28	5.39	16.48	17.08	1.69634	2.79502	2.5433	0.65229	1.72623	1.00646	0.06865	0.08369	1.82	0.1131	3.00089	2.59943	0.56617	0.02228	11.9934	1.97396	2.03668	1.81416	0.05857	1.49821	0.41912	1.44794	1.87591	4.41545	4.99185	24.6103	48.2597	7.96313	6.84617	0.53471	6.26276	2.60334	2017-03-24	11:44:19	1512765
JB1-M3-1412-2	9.23	42.46	21.31	5.61	7.08	5.39	16.63	16.52	1.79128	3.0592	2.69746	0.69088	1.81827	1.08354	0.07825	0.08386	1.94779	0.09336	3.19424	2.77348	0.6061	0.0269	11.3683	2.09125	2.16304	1.93078	0.06807	1.55081	0.44387	1.54294	2.00551	4.72696	5.17462	23.8001	48.6636	7.99553	7.40496	0.50889	6.5026	2.53063	2017-03-24	15:27:24	1512765
JB1-M3-1413-6	11.18	38.79	21.92	5.61	8.33	5.71	15.43	15.64	1.71283	2.79974	2.50619	0.65249	1.70582	1.01694	0.05132	0.08155	1.80356	0.10342	3.00579	2.57429	0.5704	0.02334	12.3739	1.95093	1.97829	1.72986	0.03773	1.47874	0.44984	1.42132	1.91555	4.45698	4.90883	21.5637	50.9353	8.01132	6.76679	0.52558	7.46945	2.59763	2017-03-24	15:41:52	1512765
JB1-M3-1414-7	8.4	38.49	21.21	6.21	8.67	5.45	15.76	17.56	1.68053	2.73722	2.47703	0.64485	1.66415	1.0017	0.07413	0.09376	1.76376	0.16866	2.95362	2.55331	0.55215	0.02728	12.2956	1.93603	1.92378	1.73098	0.04961	1.47719	0.39302	1.44274	1.82191	4.34055	4.58687	28.3459	46.0894	6.97517	6.53477	0.54945	6.48422	2.79233	2017-03-01	15:23:56	1512765
JB1-M3-1416-1	10.26	40.89	21.24	5.1	5.67	5.85	12.47	16.73	1.76754	2.93358	2.54843	0.6831	1.75732	1.09255	0.06389	0.08384	1.8318	0.09616	3.05653	2.64928	0.59441	0.02973	11.83	1.98834	2.05778	1.78844	0.04144	1.54679	0.43756	1.43025	1.9487	4.5201	5.9367	38.894	35.3742	8.87107	6.89062	0.59315	4.46386	1.14153	2017-03-30	11:37:23	1512765
JB1-M3-1416-7	9.76	42.38	20.73	5.76	7.17	5.41	14.81	16.18	1.8078	3.11297	2.64481	0.67812	1.82651	1.09559	0.06449	0.07782	1.91505	0.13157	3.22216	2.74853	0.61125	0.0251	11.5361	2.07739	2.11725	1.91027	0.03888	1.58928	0.41357	1.53649	2.02306	4.78534	5.0833	28.4433	46.7697	7.58211	7.50638	0.45245	5.88213	2.42388	2017-03-20	09:29:56	1512765
JB1-M3-1416-8	9.67	42.47	21.68	5.42	5.66	5.43	15.66	17.01	1.80703	3.13725	2.60869	0.64327	1.83959	1.10689	0.06495	0.07863	1.95274	0.11483	3.27811	2.72409	0.58479	0.02452	11.8915	2.16144	2.15494	1.99873	0.04651	1.62461	0.44645	1.54676	2.02423	4.8275	5.22126	28.2934	45.5134	8.09923	7.60395	0.55915	4.29084	2.68935	2017-03-27	11:10:22	1512765
JB1-M3-1417-1	9.38	41.77	19.82	5.58	7.27	5.58	16.13	16.63	1.7762	3.08734	2.61296	0.68588	1.80129	1.08595	0.07781	0.08142	1.88808	0.12158	3.17368	2.70291	0.59973	0.02806	12.8191	2.0363	2.16846	1.91996	0.04718	1.56971	0.42004	1.52984	1.94596	4.7336	5.9078	29.784	42.7312	7.95386	7.29578	0.52516	6.76264	2.41155	2017-03-24	11:36:03	1512765
JB1-M3-1417-3	9.31	41.95	21.01	5.95	4.81	5.57	16.01	17.22	1.78247	3.06544	2.60681	0.64974	1.80533	1.12105	0.05334	0.07288	1.93882	0.1386	3.25688	2.70422	0.6014	0.02765	11.0922	2.12817	2.07854	1.9073	0.02016	1.6197	0.41187	1.56678	2.0073	4.73141	4.63729	29.0455	46.485	6.30745	7.39613	0.39555	4.28939	2.49704	2017-02-14	16:13:47	1512765
JB1-M3-1418-1	10.53	43.7	20.71	6.07	5.7	5.77	14.91	16.09	1.84573	3.16084	2.59322	0.70371	1.84132	1.12847	0.07232	0.0838	1.94844	0.04471	3.25151	2.7771	0.59482	0.02735	13.9328	2.12469	2.12286	1.88333	0.02932	1.60581	0.45256	1.5232	2.00459	4.80804	5.41778	28.8748	45.0117	8.74209	7.22072	0.52011	4.88202	1.61712	2017-03-30	11:05:22	1512765
JB1-M3-1418-2	7.73	41.33	19.41	5.73	7.28	5.28	15.07	16.72	1.77062	3.07828	2.60203	0.64517	1.78213	1.08536	0.03581	0.07984	1.88582	0.09081	3.21548	2.69666	0.59513	0.03401	12.5336	2.09793	2.10218	1.87567	0.02382	1.57641	0.42213	1.51236	1.99035	4.72199	5.23424	27.5935	46.873	7.91273	7.27311	0.51633	9.34072	2.48953	2017-03-24	09:40:08	1512765
JB1-M3-1419-1	9.57	39.66	22.4	6.22	8.27	5.74	15.74	15.91	1.74854	2.78298	2.58497	0.72657	1.73149	1.04632	0.08114	0.08268	1.81538	0.07548	2.97518	2.66146	0.60542	0.02929	13.0499	1.90664	2.03254	1.81304	0.04692	1.52741	0.43712	1.46059	1.83876	4.41926	5.28679	23.7018	47.74	8.88945	6.61627	0.46016	5.7434	1.61717	2017-03-30	11:40:58	1512765
JB1-M3-1420-1	9.69	40.27	21.11	6.83	5.41	5.78	15.85	17.38	1.71877	2.81728	2.50386	0.67787	1.72013	1.06453	0.06657	0.09257	1.7955	0.06051	3.00009	2.61737	0.58271	0.0274	13.3986	1.94706	2.03632	1.84095	0.04808	1.55272	0.44528	1.47288	1.83	4.40632	5.49921	22.3113	48.4655	8.55231	6.57831	0.38201	5.66574	0.90018	2017-03-29	12:05:00	1512765
JB1-M3-1420-2	11.15	39.89	22.41	5.86	7.52	5.59	14.93	16.85	1.72888	2.78784	2.53334	0.67512	1.72459	1.03377	0.06959	0.08518	1.80711	0.08588	3.02291	2.60927	0.57491	0.02561	13.1905	1.96899	1.97092	1.77862	0.04561	1.51161	0.4298	1.45416	1.88486	4.4498	5.23148	26.1126	46.1413	8.86508	6.65426	0.56325	6.06392	2.24546	2017-03-30	11:34:55	1512765
JB1-M3-1420-7	9.43	40.58	19.21	6.37	3.73	5.69	15.95	18.81	1.72516	2.91116	2.48411	0.66409	1.73432	1.08841	0.06389	0.08711	1.81573	0.06008	3.08456	2.62179	0.55241	0.02593	12.0137	2.02611	2.1187	1.92538	0.05315	1.59242	0.40894	1.55505	1.8829	4.53065	4.76621	23.2856	49.0439	11.0829	6.84296	0.44803	5.57672	0.47403	2017-03-31	15:23:38	1512765
JB1-M3-1426-1	9.59	40.99	20.82	6.14	5.17	5.67	16.79	17.46	1.78902	2.95371	2.63042	0.68818	1.77492	1.09818	0.06631	0.08159	1.90178	0.14354	3.15968	2.71721	0.59084	0.02955	12.394	2.08708	2.06749	1.8815	0.03693	1.58569	0.42816	1.53558	1.9696	4.62248	5.35807	25.1119	47.4924	9.17465	7.04845	0.59623	4.54726	2.21473	2017-03-31	14:48:20	1512765
JB1-M3-1428-3	9.39	43.97	20.43	6.06	3.15	5.67	15.72	16.81	1.84425	3.18715	2.71416	0.59776	1.88191	1.14205	0.06021	0.08104	1.98811	0.1572	3.29318	2.7942	0.60802	0.03546	11.0727	2.17565	2.09919	1.91373	0.0387	1.59595	0.41918	1.58596	2.10177	4.88489	5.35238	25.5652	49.6638	4.75933	7.66424	0.40185	3.99127	1.94366	2017-01-30	15:47:05	1512765
JB1-M3-1428-4	9.41	42.19	20.95	5.83	5.54	5.57	15.2	16.73	1.78217	3.04495	2.56959	0.66486	1.80812	1.07466	0.06137	0.08121	1.93638	0.14796	3.17685	2.68983	0.60075	0.02939	12.4289	2.08439	2.01625	1.81352	0.03639	1.52174	0.42673	1.51067	2.02618	4.6751	5.02353	27.6176	46.1638	5.53389	7.26752	0.48686	6.08318	1.87494	2017-02-01	11:36:56	1512765
JB1-M3-1429-2	8.14	45.22	16.69	5.47	3.51	5.47	17.08	13.94	1.89981	3.4364	2.85118	0.72475	1.89202	1.19278	0.04181	0.07263	2.03538	0.09329	3.43831	2.94866	0.62711	0.03046	12.0846	2.25295	2.30194	2.01051	0.03634	1.66757	0.47144	1.62263	2.18511	5.04139	5.44542	23.427	47.0362	5.00157	7.91546	0.46623	6.73443	1.50976	2017-01-31	09:23:57	1512765
JB1-M3-1429-4	8.64	44.91	20.37	5.24	5.36	5.47	14.82	16.08	1.85759	3.38859	2.72055	0.61744	1.88027	1.13346	0.05028	0.07553	2.06943	0.12611	3.45307	2.8303	0.57385	0.02818	12.1081	2.28019	2.18244	1.98382	0.0353	1.63544	0.4293	1.62224	2.1456	5.01936	4.17168	26.3055	48.7909	5.14957	7.98053	0.49103	5.36162	1.8217	2017-01-31	11:00:08	1512765
JB1-M3-143-1	9.1	43.09	20.08	5.44	6.93	5.41	15.89	15.73	1.81696	3.15995	2.67594	0.63158	1.83139	1.09772	0.06091	0.07401	1.96363	0.12761	3.26862	2.76844	0.58446	0.02809	12.1697	2.1808	2.20827	1.95468	0.02544	1.62046	0.41209	1.56029	2.03875	4.7886	5.3828	25.4738	47.3535	6.02782	7.53294	0.39152	6.35335	1.21746	2017-02-10	09:18:41	1512765
JB1-M3-143-2	8.15	40.25	21.16	5.79	7.59	5.34	15.48	16.83	1.72592	2.92916	2.55375	0.59195	1.7282	1.03974	0.05579	0.07864	1.89136	0.18004	3.09627	2.64707	0.56685	0.02665	11.2477	2.06546	1.99311	1.76795	0.03055	1.52839	0.42809	1.49434	1.95009	4.47863	5.02999	28.0413	46.1058	6.01021	6.97052	0.61364	6.36875	2.91088	2017-02-09	11:12:05	1512765
JB1-M3-143-3	9.71	41.03	20.54	5.57	5.52	5.52	15.55	15.59	1.75429	2.97646	2.60277	0.62624	1.77709	1.05406	0.04969	0.0759	1.87019	0.12159	3.13196	2.65513	0.57237	0.02983	12.3793	2.07605	2.07738	1.82069	0.02785	1.5471	0.42965	1.47613	1.98881	4.59528	5.04311	24.6262	48.0471	6.03318	7.11999	0.49213	7.01426	1.69536	2017-02-10	09:31:11	1512765
JB1-M3-143-4	9.14	41.8	20.77	5.84	7.52	5.37	15.02	16.32	1.77034	3.06787	2.5973	0.66031	1.78295	1.0694	0.05844	0.07745	1.92472	0.11614	3.21526	2.69809	0.58504	0.02603	12.3337	2.09071	2.05372	1.88939	0.03837	1.55791	0.43628	1.54981	1.99814	4.74442	4.71237	27.4944	46.1486	6.9834	7.3718	0.60119	7.03129	3.27233	2017-03-01	16:13:24	1512765
JB1-M3-143-5	9.21	39.81	19.61	6.48	7.67	5.37	14.98	17.37	1.70892	2.88342	2.46907	0.6583	1.70553	1.02394	0.05275	0.08113	1.80972	0.14496	3.0489	2.57045	0.55553	0.0229	13.2517	1.99667	1.95855	1.73609	0.02868	1.47532	0.43468	1.45495	1.89937	4.46906	4.6868	24.0876	47.0947	6.95493	6.74279	0.65213	7.47908	2.96017	2017-03-01	10:54:33	1512765
JB1-M3-143-6	9.8	42.66	20.51	5.52	6.06	5.38	15.87	15.46	1.81531	3.18194	2.68529	0.67102	1.83542	1.10808	0.06342	0.07969	1.94898	0.11514	3.2626	2.77931	0.58053	0.02976	10.9848	2.1342	2.20857	1.96798	0.04639	1.59962	0.41467	1.58544	2.02894	4.8424	4.57547	19.9304	53.451	6.97851	7.51674	0.53096	5.86808	2.07817	2017-03-01	16:07:57	1512765
JB1-M3-143-7	9.82	42.69	19.89	5.79	5.95	5.41	15.91	16.13	1.80123	3.17715	2.67421	0.617	1.82141	1.09425	0.06124	0.08145	1.94519	0.11459	3.24283	2.73611	0.57732	0.03169	12.4333	2.13338	2.17426	1.91079	0.03891	1.57368	0.42329	1.55289	2.05257	4.80738	4.97573	22.8355	50.1656	6.97337	7.46123	0.50948	5.91786	2.57618	2017-03-01	15:20:19	1512765
JB1-M3-1431-1	8.97	40.46	20.87	5.85	6.21	5.27	16.11	16.97	1.78419	3.00335	2.59487	0.63897	1.78361	1.07768	0.06057	0.07539	1.8652	0.12813	3.1522	2.67587	0.5856	0.02563	10.5075	2.04173	2.06382	1.90294	0.02867	1.57049	0.3974	1.5113	1.98885	4.64633	4.65021	24.9095	48.7678	7.10165	7.33292	0.38622	6.33682	2.20971	2017-03-06	12:07:07	1512765
JB1-M3-1431-2	10.32	42.1	20.81	5.42	6.54	5.45	15.55	16.57	1.83354	3.13409	2.66217	0.70633	1.84186	1.12499	0.07917	0.07986	1.93688	0.0923	3.24015	2.78678	0.62325	0.02755	11.3354	2.07827	2.15789	1.93064	0.04918	1.57915	0.44797	1.52699	2.0272	4.77926	5.3448	23.5622	49.4477	8.0198	7.42423	0.60124	5.79671	2.55035	2017-03-24	15:49:53	1512765
JB1-M3-1431-3	8.98	41.03	20.03	5.42	5.58	5.27	16.08	16.61	1.78881	3.09572	2.6052	0.64553	1.77251	1.11174	0.06823	0.07809	1.93905	0.10984	3.26377	2.70241	0.57602	0.03107	11.6853	2.13213	2.1945	1.95937	0.03924	1.62985	0.43652	1.51666	2.02875	4.77906	4.6072	28.6182	44.5477	8.13717	7.50528	0.41293	7.26072	2.39694	2017-03-27	11:57:19	1512765
JB1-M3-1431-5	9.48	39.24	22.13	6.16	6.73	5.65	16.17	18.48	1.69096	2.74198	2.49381	0.66578	1.72519	1.02168	0.0703	0.08296	1.79642	0.13105	2.95478	2.54873	0.58053	0.02941	12.2059	1.91966	1.99432	1.8075	0.04626	1.48331	0.42939	1.45278	1.82387	4.4059	5.66541	26.3472	46.5405	8.11705	6.76301	0.52174	6.38803	2.25229	2017-03-27	11:24:52	1512765
JB1-M3-1433-2	7.97	41.04	21.57	5.89	5.61	5.82	16.73	16.62	1.75263	2.91637	2.54882	0.70106	1.76035	1.04643	0.0884	0.09246	1.83159	0.13475	3.0745	2.65634	0.57419	0.02606	12.7339	2.01626	2.05769	1.82284	0.05019	1.54361	0.40509	1.5092	1.87785	4.55374	5.12922	22.1578	48.7434	7.62845	6.73131	0.44096	3.98681	2.12804	2017-03-20	14:49:47	1512765
JB1-M3-1433-6	10.73	40.79	20.28	5.5	5.04	5.56	13.86	15.42	1.75511	3.00815	2.5649	0.67124	1.77102	1.07153	0.06038	0.08421	1.86617	0.05166	3.15227	2.63578	0.58149	0.02771	12.3426	2.04318	2.07537	1.86484	0.03504	1.56081	0.43025	1.494	1.95493	4.61526	5.09689	26.1561	46.6797	7.98211	7.16246	0.53178	6.29878	1.83914	2017-03-24	12:09:41	1512765
JB1-M3-1434-2	8.9	40.31	19.94	5.58	4.8	5.25	13.95	16.41	1.71761	2.96283	2.47075	0.57241	1.74427	1.03939	0.05129	0.08261	1.82147	0.14151	3.04705	2.5972	0.55246	0.02835	11.1543	2.01057	2.02386	1.77054	0.04836	1.49448	0.37687	1.46259	1.94165	4.4802	5.1274	29.5562	45.1118	5.52928	6.97141	0.70168	5.9792	2.47627	2017-02-01	11:28:17	1512765
JB1-M3-1434-3	8.02	40.99	19.31	5.14	3.14	5.32	14.16	15.61	1.74416	3.01389	2.52486	0.58258	1.73177	1.09538	0.04964	0.07805	1.87606	0.18318	3.15498	2.64342	0.54855	0.03304	11.6381	2.0995	2.05329	1.78202	0.05679	1.58038	0.39599	1.47657	1.97489	4.52518	4.98506	39.8912	36.3823	5.38611	6.94169	0.59349	5.55177	1.50596	2017-02-01	09:12:03	1512765
JB1-M3-1436-1	8.35	41.31	20.26	5.77	6.53	5.25	16.32	16.36	1.78515	3.07665	2.67142	0.6707	1.80424	1.06487	0.06395	0.08014	1.88971	0.11568	3.17722	2.72597	0.58099	0.02433	11.4527	2.08148	2.0983	1.90181	0.03834	1.59709	0.37897	1.52549	1.99052	4.70615	4.7061	26.7545	47.4674	6.99485	7.38318	0.48004	7.12718	2.41005	2017-03-02	09:29:04	1512765
JB1-M3-144-2	8.76	43.28	20.17	5.44	4.71	5.56	15.64	15.61	1.80219	3.14982	2.71062	0.64278	1.82198	1.10954	0.04769	0.06844	1.97676	0.12904	3.31168	2.73554	0.60412	0.0315	11.3325	2.14109	2.08716	1.88599	0.02185	1.60367	0.4398	1.55752	2.06746	4.7971	4.94607	26.4759	47.908	6.03613	7.48356	0.47685	6.59424	2.23293	2017-02-10	09:33:01	1512765
JB1-M3-144-3	8.48	41.62	20.98	6.23	6.06	5.81	17	17.67	1.79011	3.04887	2.6382	0.64392	1.80582	1.09578	0.07305	0.08421	1.90511	0.16332	3.22195	2.68081	0.58709	0.02899	12.1791	2.14469	2.03184	1.89725	0.02815	1.62593	0.40955	1.53014	1.97331	4.73122	4.62713	28.2678	46.801	6.40679	7.23442	0.45493	5.28838	1.95993	2017-02-16	14:40:55	1512765
JB1-M3-144-4	8.02	43.64	20.65	6.28	6.46	5.65	17.06	17.45	1.84866	3.16634	2.6875	0.62038	1.85982	1.12659	0.06224	0.08189	1.98043	0.11851	3.3226	2.78296	0.59493	0.02789	10.885	2.21429	2.12836	1.96507	0.03307	1.6542	0.41547	1.57602	2.12375	4.91434	4.52268	27.3638	48.6662	7.19472	7.69883	0.29498	4.61543	1.97171	2017-03-07	14:31:22	1512765
JB1-M3-145-1	9.43	44.3	19.67	6.3	3.64	5.61	16.21	17.41	1.8674	3.24303	2.70931	0.71411	1.90264	1.1646	0.04489	0.0723	2.02115	0.124	3.39622	2.82814	0.61407	0.0321	12.6287	2.24404	2.18583	2.00208	0.0201	1.64467	0.45274	1.61058	2.12373	5.01163	4.51675	22.3773	50.0761	5.95247	7.71711	0.43487	4.72457	1.92028	2017-02-08	14:36:22	1512765
JB1-M3-145-2	9.34	43.19	21.13	5.21	5.32	5.27	16.21	15.39	1.81979	3.23595	2.71544	0.62737	1.84286	1.11455	0.05909	0.07715	2.00125	0.11141	3.31284	2.79665	0.58083	0.02728	10.8188	2.17871	2.18933	1.9771	0.04668	1.59561	0.43938	1.62489	2.05685	4.85967	4.51989	26.0489	49.4125	5.31426	7.68756	0.63359	5.65167	2.63891	2017-01-31	15:40:49	1512765
JB1-M3-145-3	8.47	45.13	20.82	5.51	4.9	5.19	16.13	16.51	1.87561	3.28863	2.7954	0.65666	1.92601	1.15688	0.03631	0.0663	2.03123	0.06915	3.37091	2.86961	0.63065	0.02957	10.404	2.23573	2.24036	2.00461	0.02526	1.65501	0.44993	1.60106	2.13273	4.96783	5.51419	25.009	50.7012	7.25644	7.86576	0.53891	5.24461	2.84608	2017-03-08	11:37:30	1512765
JB1-M3-1451-3	8.88	43.23	21.7	5.57	4.8	5.58	16.29	16.49	1.82456	3.25972	2.65749	0.6113	1.84605	1.11976	0.04422	0.07909	1.99253	0.10613	3.39325	2.75834	0.58151	0.02982	11.362	2.21556	2.12751	1.9595	0.0262	1.61084	0.43466	1.58678	2.09339	4.90416	4.90911	24.8424	49.7385	4.99833	7.72442	0.41888	4.88212	1.78196	2017-01-31	09:20:54	1512765
JB1-M3-1451-4	8.13	41.97	19.96	6.19	5.77	5.6	15.82	16.82	1.78063	3.13916	2.61149	0.61514	1.7808	1.07709	0.0575	0.08419	1.95308	0.12123	3.25727	2.69103	0.54586	0.02699	12.1598	2.15131	2.11495	1.87664	0.03558	1.581	0.40996	1.55446	2.01038	4.71548	4.88209	25.6152	47.7811	5.18035	7.30357	0.56025	5.10689	3.12705	2017-01-31	11:21:07	1512765
JB1-M3-1451-5	7.99	44.16	18.74	5.82	5.67	5.37	16.28	17.4	1.85183	3.39455	2.73834	0.66362	1.86852	1.12568	0.07195	0.08519	2.02596	0.1302	3.38507	2.85506	0.60033	0.0316	13.024	2.22711	2.25151	1.99929	0.04613	1.6335	0.40705	1.61829	2.06652	4.97234	5.23145	32.8077	40.6329	5.0666	7.739	0.50513	6.10141	2.81296	2017-01-31	09:55:24	1512765
JB1-M3-1451-9	8.8	37.36	22.69	6.05	9.84	5.56	16.53	16.33	1.65829	2.59953	2.49156	0.6898	1.64702	0.97713	0.08424	0.08103	1.74524	0.1722	2.84357	2.52327	0.57556	0.02454	11.8249	1.84037	1.94632	1.67461	0.04662	1.4086	0.4217	1.40343	1.79852	4.23418	5.46005	26.4118	46.3061	8.03075	6.32025	0.5485	7.34893	2.99189	2017-03-27	08:34:43	1512765
JB1-M3-1454-1	8.86	40.75	20.66	5.68	5.87	5.58	15.34	17.23	1.75247	2.88892	2.55575	0.68192	1.77012	1.07817	0.05486	0.07089	1.90463	0.11788	3.12949	2.66543	0.59775	0.02752	11.5473	2.00129	2.05066	1.84887	0.03285	1.53232	0.46195	1.50534	1.9996	4.58074	4.83187	21.541	50.2965	8.05719	7.16299	0.55458	6.56313	2.5826	2017-03-27	09:31:49	1512765
JB1-M3-1454-2	9.82	44.88	19.19	5.69	3.67	5.86	14.49	16.26	1.89288	3.33724	2.69417	0.68065	1.90682	1.15819	0.04898	0.08025	2.0485	0.13942	3.43028	2.83898	0.59866	0.03265	12.6882	2.2756	2.2328	1.98052	0.02923	1.63843	0.43384	1.60953	2.19579	5.07473	4.45876	24.301	49.671	5.4902	7.79333	0.48646	4.47913	1.78374	2017-02-01	10:44:01	1512765
JB1-M3-1454-3	8.6	41.47	20.84	5.67	7.27	5.38	16.41	16.39	1.7676	3.02554	2.65733	0.68336	1.79549	1.06732	0.07764	0.08088	1.90584	0.10463	3.14575	2.71912	0.58555	0.02586	11.2697	2.05767	2.14343	1.92578	0.05283	1.57566	0.39886	1.57006	1.92299	4.67499	4.91809	20.2445	51.7547	8.1391	7.20752	0.53713	6.24039	2.47589	2017-03-27	12:01:47	1512765
JB1-M3-1454-4	9.36	41.94	20.83	5.88	6.37	5.39	16.65	17.69	1.78691	3.08611	2.63325	0.65645	1.81335	1.07937	0.07403	0.0866	1.91159	0.09242	3.19694	2.72763	0.58942	0.02537	11.7294	2.09985	2.15078	1.93466	0.05703	1.57918	0.40912	1.55852	1.95677	4.72452	4.99756	23.6911	49.2527	8.15062	7.29763	0.52385	5.17511	2.68422	2017-03-27	12:12:57	1512765
JB1-M3-1454-5	7.57	39.19	20.56	5.63	7.84	5.13	14.96	16	1.69823	2.85317	2.58066	0.59906	1.69352	1.00693	0.03221	0.07886	1.82371	0.14745	3.01712	2.61276	0.56404	0.02726	10.7068	1.96564	1.99771	1.74332	0.03004	1.48619	0.40814	1.44036	1.92172	4.39363	4.75929	28.8316	51.0915	5.67411	6.82663	0.55324	8.06368	3.10655	2017-02-02	15:45:17	1512765
JB1-M3-1454-5	7.41	39.08	21.23	5.64	7.7	5.18	15.15	15.98	1.70594	2.86932	2.57151	0.59588	1.69188	1.00522	0.04232	0.08383	1.8215	0.15731	3.02338	2.60935	0.55442	0.02736	10.9689	1.9647	2.01975	1.73278	0.03991	1.4735	0.39945	1.44182	1.91168	4.4064	4.75171	26.8364	50.6256	5.67529	6.7858	0.59746	7.85029	3.05059	2017-02-02	15:46:03	1512765
JB1-M3-1455-1	8.3	41.64	20.25	5.55	5.53	5.56	15.76	16.07	1.79705	3.10065	2.62491	0.61445	1.79773	1.07806	0.06155	0.0785	1.9325	0.15486	3.20871	2.70554	0.55166	0.02875	11.5394	2.15613	2.16874	1.85409	0.03129	1.57355	0.3805	1.50623	2.01523	4.71256	4.69267	26.7109	45.7871	5.23218	7.26661	0.58175	5.9936	2.20983	2017-01-31	11:57:58	1512765
JB1-M3-1455-2	8.6	41.02	21.32	5.24	5.87	5.45	14.93	15.22	1.7722	2.98006	2.60129	0.65922	1.77249	1.08505	0.0511	0.0683	1.93529	0.08513	3.1801	2.70075	0.57223	0.02763	10.3303	2.06268	2.11009	1.87291	0.04572	1.54815	0.44144	1.5146	2.0305	4.65313	4.59306	22.4154	52.4557	4.89794	7.31163	0.55923	6.3656	2.64722	2017-01-30	16:41:11	1512765
JB1-M3-1455-4	8.3	41.77	19.96	5.56	3.45	5.79	14.46	16.58	1.78909	3.12444	2.52985	0.68998	1.79077	1.09679	0.06547	0.08075	1.91276	0.11925	3.24087	2.68996	0.57116	0.02994	12.8411	2.13985	2.11607	1.86489	0.03762	1.5921	0.37583	1.52836	1.98442	4.73061	4.28404	31.5454	42.5	4.53128	7.15118	0.56571	4.66359	0.93949	2017-01-30	14:15:39	1512765
JB1-M3-1455-6	8.55	43.16	18.19	6.06	4.99	5.76	14.78	17.24	1.8293	3.20993	2.62203	0.69208	1.85215	1.13259	0.06196	0.08105	1.94952	0.1141	3.27577	2.74455	0.60277	0.02977	12.6394	2.13248	2.16091	1.93748	0.03202	1.63835	0.379	1.54721	2.05987	4.88713	5.47668	33.1635	39.1122	4.89017	7.59862	0.43109	5.83076	1.95083	2017-01-30	16:37:52	1512765
JB1-M3-1456-2	9.8	42.53	21.19	5.5	6.49	5.51	16.13	16.53	1.80076	3.11398	2.62654	0.69249	1.83108	1.09077	0.06195	0.07857	1.95356	0.09935	3.26186	2.75855	0.58506	0.02378	12.5029	2.16555	2.21439	1.94307	0.05295	1.59171	0.42711	1.55473	2.03934	4.81724	4.44908	23.6892	48.6681	8.08698	7.45231	0.53015	4.35272	2.84178	2017-03-27	10:52:09	1512765
JB1-M3-1456-3	10.41	42.89	20.86	5.02	4.87	5.56	15.07	15.44	1.82645	3.15967	2.66023	0.66841	1.83672	1.11807	0.06111	0.07886	1.98196	0.07319	3.29607	2.75797	0.59093	0.02868	11.9448	2.17022	2.21818	1.93975	0.04061	1.61883	0.45244	1.56507	2.06981	4.83893	4.8524	26.4982	46.4289	7.98609	7.54502	0.40918	5.60216	1.31196	2017-03-24	15:01:20	1512765
JB1-M3-1456-4	10.7	42.66	21.19	5.7	5.09	5.57	16.62	15.99	1.84413	3.17595	2.70099	0.68271	1.8353	1.1211	0.07029	0.08449	1.96465	0.11142	3.29848	2.79054	0.58866	0.03303	13.4256	2.16521	2.14867	1.9501	0.04969	1.62391	0.43149	1.55005	2.05163	4.81614	5.46892	26.3156	46.3337	7.99273	7.35158	0.49791	5.64108	1.79439	2017-03-24	15:17:16	1512765
JB1-M3-1456-5	9.84	41.85	21.26	5.48	4.9	5.39	16.19	15.93	1.81028	3.10872	2.70225	0.68268	1.82335	1.08596	0.06007	0.08385	1.95878	0.07576	3.25536	2.76918	0.57805	0.03176	11.838	2.14733	2.14222	1.87281	0.05698	1.57955	0.43177	1.53193	2.07165	4.79109	4.43799	25.8962	48.879	8.01095	7.41552	0.51041	5.82931	3.07762	2017-03-24	15:40:56	1512765
JB1-M3-1457-1	8.74	43.76	19.88	6.1	4.78	5.67	16.62	17.29	1.85076	3.23069	2.68915	0.69061	1.85662	1.14372	0.07562	0.0815	1.98338	0.16692	3.33002	2.80412	0.59661	0.02996	13.1446	2.20589	2.19275	1.95911	0.0407	1.61538	0.41509	1.60559	2.02129	4.90971	4.80746	27.4391	44.9289	5.35417	7.4474	0.56786	3.84229	2.00747	2017-01-31	16:38:16	1512765
JB1-M3-1458-2	10.56	42.77	21.95	5.85	5.46	5.7	17.01	15.21	1.84868	3.14008	2.70647	0.73017	1.8688	1.11249	0.06977	0.07386	1.96382	0.1555	3.28867	2.80502	0.61994	0.03413	12.8222	2.14502	2.18219	1.97015	0.03196	1.60271	0.44724	1.55246	2.06638	4.93259	5.40069	23.6556	49.2662	7.97312	7.60036	0.44281	5.00009	2.13615	2017-03-24	11:54:39	1512765
JB1-M3-1458-4	9.23	41.62	21.7	5.71	6.18	5.39	16.55	15.83	1.78988	3.01855	2.66971	0.67288	1.79671	1.07319	0.06986	0.08003	1.92519	0.11079	3.17485	2.7356	0.58184	0.02639	10.9915	2.09583	2.14645	1.89986	0.05284	1.56291	0.43549	1.53037	1.99065	4.6952	4.48704	22.5924	51.5067	7.9623	7.25719	0.50627	6.2273	2.61844	2017-03-24	11:42:29	1512765
JB1-M3-146-1	8.97	41.49	20.6	5.87	5.81	5.44	16.39	16.11	1.76345	3.03421	2.59555	0.68601	1.77687	1.06776	0.06292	0.07906	1.88529	0.12482	3.15913	2.67957	0.58901	0.02854	12.258	2.05835	2.13236	1.88774	0.03979	1.55846	0.4333	1.52311	1.96964	4.6725	5.11088	28.1945	44.9802	5.80142	7.25153	0.4442	6.04037	2.07234	2017-02-03	15:02:16	1512765
JB1-M3-146-2	8.57	41.38	20.92	5.81	6.44	5.7	15.04	16.98	1.77517	3.02193	2.58889	0.67876	1.77919	1.07745	0.06096	0.07584	1.89786	0.14709	3.19396	2.65884	0.58876	0.02732	12.5504	2.07647	2.00456	1.83531	0.01976	1.56318	0.42162	1.50625	1.99752	4.68987	4.42385	26.3316	46.5137	6.31372	7.22197	0.49694	6.40973	1.81879	2017-02-15	09:48:49	1512765
JB1-M3-146-3	8.84	45.33	18.91	5.6	4.66	5.49	16.28	15.73	1.89788	3.37301	2.8002	0.70612	1.92061	1.16912	0.07027	0.07873	2.07803	0.13789	3.4417	2.91114	0.61284	0.03082	12.4428	2.29763	2.3124	2.06278	0.03741	1.66719	0.45119	1.65604	2.15467	5.11678	4.85178	25.8251	46.1831	6.46828	7.98613	0.44754	5.7877	2.0952	2017-02-17	15:37:42	1512765
JB1-M3-146-4	9.85	42	21.01	6.19	7.2	5.59	15.86	16.99	1.78928	3.03854	2.60297	0.65761	1.81385	1.0907	0.05754	0.07712	1.91346	0.11807	3.22704	2.7003	0.59308	0.0278	12.3256	2.12848	2.08081	1.90356	0.02912	1.59507	0.44797	1.5077	2.03134	4.75896	4.65825	23.6874	49.8615	5.80137	7.36624	0.46991	5.32352	2.7103	2017-02-03	15:00:54	1512765
JB1-M3-146-5	8.12	42.27	20.35	5.59	8.41	5.56	15.67	16.45	1.81471	3.14746	2.67825	0.67484	1.81587	1.07845	0.07598	0.0796	1.97819	0.14379	3.28627	2.77308	0.56661	0.03053	12.7084	2.20587	2.21495	1.93644	0.03301	1.5958	0.40649	1.55154	2.0297	4.85483	4.3299	27.0224	45.7144	6.98613	7.40137	0.50847	6.10522	2.2184	2017-03-01	16:16:34	1512765
JB1-M3-146-C	9.94	40.98	22.88	5.33	4.72	5.71	16.33	15.39	1.7688	2.98115	2.62195	0.68147	1.78776	1.06448	0.06823	0.0761	1.91017	0.12801	3.15229	2.70188	0.58286	0.02908	12.0757	2.04302	2.15154	1.8665	0.05521	1.52536	0.43272	1.51738	1.99563	4.62745	4.92937	24.5722	49.0879	5.29828	7.22925	0.45482	4.28969	1.91465	2017-01-31	15:21:36	1512765
JB1-M3-146-C	10	40.72	21.97	5.42	6.08	5.5	15.69	15.76	1.74958	2.8836	2.58261	0.65132	1.76951	1.0609	0.06482	0.08036	1.88935	0.14756	3.1368	2.66102	0.57736	0.02817	11.9474	2.03589	2.0791	1.87287	0.04618	1.5397	0.4421	1.50901	1.96597	4.62573	4.93433	25.1215	49.5459	5.30076	7.13466	0.48809	6.78153	1.57568	2017-01-31	15:22:48	1512765
JB1-M3-146-C2	9.43	38.02	22.1	6.25	6.44	5.04	15.35	16.37	1.66363	2.7803	2.47038	0.52371	1.6663	0.99062	0.03971	0.07908	1.77694	0.16019	2.98222	2.53267	0.5034	0.02681	10.3931	1.98769	1.92237	1.75559	0.03839	1.50657	0.38636	1.43508	1.87812	4.32764	3.77494	21.6069	54.436	5.74789	6.83849	0.59328	7.09276	2.97258	2017-02-03	10:58:49	1512765
JB1-M3-1461-1	9.98	38.09	21.72	6.32	8.15	5.63	15.68	17.59	1.65602	2.68426	2.44356	0.65034	1.67129	1.00013	0.06369	0.09083	1.74706	0.11527	2.94121	2.50913	0.56885	0.02313	12.3874	1.89664	1.89809	1.72951	0.05268	1.48298	0.4296	1.40992	1.81871	4.30976	4.94115	24.1247	47.9356	7.98617	6.51673	0.58987	7.39303	2.35971	2017-03-24	15:03:05	1512765
JB1-M3-147-3	8.05	41.75	19.33	6.41	7.11	5.22	16.15	17.98	1.79224	3.10435	2.60471	0.67044	1.7949	1.09386	0.0618	0.08061	1.8976	0.14004	3.21412	2.72108	0.58222	0.10648	11.8239	2.1281	2.12144	1.87832	0.03644	1.60058	0.38922	1.52232	1.98965	4.73266	4.69842	28.6579	44.8869	6.37324	7.29843	0.51795	6.25494	2.66839	2017-02-15	16:27:45	1512765
JB1-M3-1471-1	10.63	43.26	20.14	5.38	5.21	5.37	15.56	15.58	1.84806	3.2658	2.68026	0.62903	1.84277	1.13086	0.06287	0.08037	2.03225	0.09677	3.35972	2.80785	0.56453	0.03096	11.386	2.25601	2.24835	1.95436	0.02944	1.64334	0.44425	1.57129	2.08773	4.93598	4.30981	23.2681	50.4524	7.97809	7.64368	0.59439	5.95035	2.78039	2017-03-24	12:01:24	1512765
JB1-M3-1471-2	10.21	41.8	20.97	5.46	4.93	5.73	14.99	15.72	1.7897	3.08343	2.59624	0.63985	1.7998	1.10285	0.05248	0.08279	1.96291	0.10154	3.24854	2.67203	0.56381	0.03097	12.2167	2.14485	2.08501	1.83496	0.02999	1.56591	0.45841	1.54499	2.06407	4.7285	4.40915	27.0973	47.7449	8.10325	7.30929	0.58192	4.54179	2.04567	2017-03-27	11:11:52	1512765
JB1-M3-1475-1	8.55	43.44	18.74	6.36	5.71	5.19	16.13	17.43	1.81713	3.30396	2.57638	0.60606	1.808	1.10366	0.06212	0.08522	1.96517	0.12796	3.33202	2.74577	0.55413	0.02899	13.466	2.22572	2.13849	1.90497	0.03889	1.60358	0.42337	1.56531	2.03307	4.86772	4.40028	27.7506	44.1607	5.45467	7.46368	0.71704	6.46331	2.13541	2017-02-01	10:05:55	1512765
JB1-M3-1476-3	9.86	42.08	20.68	5.27	7.58	5.44	16.29	15.38	1.7943	3.13069	2.64667	0.65278	1.81524	1.09312	0.06803	0.08272	1.93348	0.16861	3.25425	2.74119	0.5831	0.03007	12.6396	2.16892	2.16049	1.93281	0.03634	1.60176	0.43032	1.56646	2.00859	4.78618	4.80238	28.9726	45.7899	7.58504	7.41409	0.51018	5.9189	1.69772	2017-03-20	09:40:59	1512765
JB1-M3-1476-4	9.19	43.13	21.3	5.39	7	5.34	15.74	15.12	1.824	3.15808	2.73863	0.70237	1.85716	1.12478	0.0566	0.06323	1.98674	0.07134	3.2924	2.81775	0.62738	0.02719	9.95641	2.11898	2.11272	1.95276	0.02296	1.59254	0.46225	1.56298	2.08966	4.8603	4.46993	20.582	54.0279	6.3036	7.6798	0.48174	6.89241	2.43107	2017-02-14	16:02:16	1512765
JB1-M3-1478-2	8.64	41.6	20.41	6.34	5.86	5.6	16.7	17.61	1.77292	3.02855	2.59618	0.68172	1.77747	1.09036	0.08509	0.08306	1.84761	0.15973	3.13427	2.67903	0.59374	0.02959	11.9082	2.0716	2.09954	1.87625	0.04938	1.58809	0.39692	1.50447	1.87294	4.66839	5.12414	37.5475	38.5874	7.45652	6.92304	0.55862	4.90534	2.06899	2017-03-16	09:28:33	1512765
JB1-M3-1479-1	9.74	42.8	20.44	5.66	7.11	5.5	16.09	16.41	1.82949	3.1814	2.72458	0.67196	1.8512	1.11522	0.07278	0.08622	1.94524	0.07489	3.23823	2.77457	0.60721	0.02781	11.5794	2.11022	2.18059	1.94403	0.0539	1.59682	0.4345	1.54417	2.03121	4.85366	5.25382	27.8957	45.7301	8.01428	7.54603	0.51368	6.01794	2.8968	2017-03-24	15:45:30	1512765
JB1-M3-1479-2	8.18	42.46	20.41	5.82	6.23	5.34	15.25	17.42	1.78431	3.15287	2.59997	0.5925	1.79111	1.08485	0.05345	0.08576	1.95501	0.15096	3.27999	2.69744	0.55894	0.02952	12.8368	2.16794	2.00864	1.87071	0.03413	1.58581	0.40804	1.5495	2.0278	4.74429	4.92431	31.282	43.9953	5.38338	7.42442	0.49316	6.78296	2.04142	2017-02-01	09:01:08	1512765
JB1-M3-1479-3	8.87	43.03	20.27	5.82	5.98	5.71	15.82	17.13	1.82173	3.22619	2.66291	0.63662	1.8305	1.1061	0.0587	0.08189	1.96333	0.14339	3.29816	2.774	0.58664	0.02264	11.7958	2.14996	2.10891	1.96707	0.03428	1.61081	0.39698	1.57001	2.0469	4.85718	4.94241	30.697	45.73	5.53908	7.65372	0.53298	5.41582	2.36509	2017-02-01	11:46:12	1512765
JB1-M3-1479-4	8.7	40.6	20.79	6.49	6.53	5.33	15.38	17.06	1.75431	2.92409	2.56734	0.62535	1.77442	1.04872	0.06271	0.08538	1.87236	0.13147	3.09283	2.64244	0.56658	0.02773	11.1379	2.05156	1.97765	1.80168	0.04018	1.53806	0.38988	1.48719	1.97716	4.59653	4.17993	24.9651	49.8741	7.09302	7.20033	0.50061	7.17364	2.49745	2017-03-06	11:03:04	1512765
JB1-M3-148-1	9.52	43.73	20.09	5.84	5.52	5.45	15.94	16.53	1.84672	3.21716	2.72433	0.68993	1.87315	1.12343	0.05536	0.07694	2.01005	0.11326	3.31838	2.81164	0.60217	0.02802	12.0051	2.20524	2.20777	1.94449	0.03381	1.62378	0.44139	1.57928	2.10056	4.89791	4.39426	25.328	49.1879	5.95263	7.58875	0.52314	4.66922	2.70684	2017-02-08	14:38:42	1512765
JB1-M3-148-3	9.12	43.57	20.19	5.51	5.02	5.67	15.78	15.4	1.85648	3.24323	2.73595	0.67436	1.87818	1.14383	0.07425	0.07988	1.98858	0.15979	3.34145	2.83324	0.60006	0.03487	11.9748	2.22063	2.25591	1.97199	0.03787	1.66043	0.4181	1.59092	2.0568	4.92316	5.2604	28.2411	44.7443	6.42387	7.58671	0.48477	4.96789	1.70582	2017-02-16	16:22:25	1512765
JB1-M3-148-5	9.22	43.05	19.47	5.76	5.47	5.62	16.31	15.38	1.82662	3.16248	2.72009	0.66026	1.85053	1.11541	0.0685	0.08066	1.94643	0.15955	3.26081	2.78041	0.59566	0.03259	12.3864	2.16496	2.15836	1.90644	0.03971	1.60507	0.43114	1.56777	2.04658	4.80999	5.11424	21.6253	49.6477	6.98866	7.40257	0.5401	5.60362	1.9984	2017-03-02	09:11:49	1512765
JB1-M3-148-C	8.46	43.53	17.36	6.27	4.42	5.39	17.06	15.45	1.8492	3.30561	2.7643	0.60166	1.8248	1.14937	0.08204	0.08573	1.94951	0.07943	3.31001	2.81651	0.5705	0.03643	12.0707	2.19101	2.12498	1.92265	0.04395	1.65582	0.41166	1.54184	2.05906	4.88145	4.27032	25.9785	49.4129	6.42903	7.37664	0.47661	9.3247	1.32678	2017-02-17	09:00:17	1512765
JB1-M3-1480-5	8.81	41.85	21.77	5.46	6.83	5.39	15.46	15.66	1.80712	3.06337	2.6511	0.65052	1.82317	1.07915	0.06031	0.07854	1.96252	0.13207	3.24701	2.72707	0.58089	0.02341	11.4465	2.13568	2.0792	1.89191	0.03245	1.58033	0.43628	1.55286	2.05577	4.79531	4.45633	27.3639	46.8381	7.11966	7.54817	0.45219	6.61627	2.58746	2017-03-06	15:48:53	1512765
JB1-M3-1480-6	7.95	42.23	21	5.74	4.52	5.42	16.24	17.63	1.83118	3.11847	2.69469	0.64069	1.85284	1.1123	0.05581	0.07709	2.00029	0.10312	3.29428	2.75957	0.57619	0.02481	10.8813	2.19277	2.08593	1.92623	0.02887	1.6311	0.40249	1.56632	2.09464	4.82416	3.98579	26.4056	49.0638	7.08873	7.60176	0.44656	5.79109	2.50452	2017-03-06	10:53:34	1512765
JB1-M3-1480-7	8.51	43.25	20.76	5.86	3.58	5.7	16.62	17.82	1.84218	3.20718	2.70554	0.61513	1.88143	1.15253	0.06033	0.07636	1.99282	0.10193	3.35641	2.79186	0.58678	0.02972	11.1003	2.22056	2.20483	2.04229	0.03209	1.68806	0.38609	1.6209	2.05461	4.93179	5.11219	27.9711	46.1268	7.08583	7.7836	0.35467	2.39492	1.78809	2017-03-06	10:48:14	1512765
JB1-M3-1480-8	7.94	41.27	22.01	5.89	5.45	5.44	15.87	16.86	1.80133	3.04432	2.65171	0.6581	1.80246	1.09259	0.0714	0.07868	1.94995	0.09338	3.22513	2.74239	0.57463	0.02477	11.0699	2.113	2.06274	1.93289	0.03641	1.59381	0.4061	1.54986	1.98233	4.73618	4.62824	24.703	49.673	7.12019	7.3538	0.47768	5.25312	2.15319	2017-03-06	15:50:01	1512765
JB1-M3-1480-9	8.55	41.3	21.42	5.79	6.71	5.66	14.96	15.91	1.79442	3.0505	2.60864	0.68871	1.79169	1.09101	0.0662	0.0719	1.90981	0.11836	3.21622	2.69724	0.58546	0.02146	11.8164	2.06242	2.06992	1.89728	0.01783	1.54663	0.46336	1.53924	2.02095	4.71997	5.14157	25.3973	47.3211	7.10041	7.39603	0.42956	6.32701	1.06777	2017-03-06	12:05:04	1512765
JB1-M3-1485-1	11.47	42.07	21.45	5.73	4.8	5.59	14.91	16.22	1.77458	2.95215	2.58235	0.61841	1.79587	1.08324	0.04835	0.07912	1.91032	0.08357	3.1531	2.66	0.58039	0.03098	12.3662	2.102	2.09191	1.8607	0.0347	1.57435	0.45834	1.51202	2.00971	4.65666	5.13892	22.2955	49.3798	8.07104	7.15909	0.36777	4.87887	1.6418	2017-03-27	10:35:33	1512765
JB1-M3-1485-2	11.22	43.53	20.7	5.53	3.04	5.46	15.66	16	1.8677	3.23135	2.70262	0.66546	1.85285	1.15242	0.06362	0.08472	1.99659	0.07545	3.3654	2.83651	0.5997	0.03195	12.284	2.23455	2.14535	1.96856	0.04467	1.64478	0.42128	1.58498	2.10594	4.91005	4.63452	27.5335	46.6043	7.97161	7.53295	0.53551	4.7456	2.10252	2017-03-24	11:53:55	1512765
JB1-M3-1485-4	9.55	42.9	19.62	5.74	7.61	5.4	17	14.83	1.85065	3.13908	2.75601	0.69995	1.83476	1.11281	0.07991	0.07961	1.96907	0.15017	3.24827	2.82809	0.59203	0.03145	12.5284	2.16959	2.28913	1.95999	0.04772	1.61756	0.42417	1.558	2.03569	4.83094	5.33345	22.3586	49.1692	8.04934	7.32814	0.41945	5.98019	2.54734	2017-03-27	09:03:06	1512765
JB1-M3-1485-5	10.22	40.94	21.44	5.65	8.34	5.58	16.33	17.31	1.78187	2.96565	2.6232	0.67401	1.77423	1.06972	0.06861	0.08636	1.91007	0.09854	3.15476	2.71129	0.60041	0.02219	13.1492	2.08131	2.05298	1.86107	0.04207	1.57514	0.4296	1.52003	1.97141	4.63584	4.94763	27.3176	45.1315	8.03219	7.04908	0.53383	5.93091	2.6652	2017-03-27	08:38:29	1512765
JB1-M3-1485-6	9.74	41.96	21.49	5.51	5.28	5.44	16.16	15.72	1.78935	3.05033	2.70601	0.71587	1.82039	1.09442	0.08031	0.08138	1.92111	0.07784	3.17816	2.76986	0.60266	0.02675	10.9786	2.06762	2.15336	1.93303	0.07426	1.55307	0.43684	1.56819	1.98743	4.71923	4.98893	24.493	50.3521	7.98782	7.3251	0.50931	5.66541	2.39698	2017-03-24	15:05:03	1512765
JB1-M3-1485-7	11.42	43.66	19.51	5.46	4.54	5.49	14.72	14.88	1.8716	3.26775	2.70557	0.68582	1.87344	1.15672	0.05693	0.08385	2.01052	0.04237	3.37105	2.8085	0.61436	0.02923	12.5148	2.21311	2.25448	1.99891	0.03121	1.65649	0.46128	1.58137	2.14723	4.9855	4.8831	25.7292	47.1424	7.95029	7.79234	0.28854	5.57637	1.67163	2017-03-24	11:24:42	1512765
JB1-M3-1485-8	10.64	40.39	21.63	5.69	5.41	5.29	16.79	16.65	1.75537	2.9803	2.57428	0.63394	1.76858	1.04998	0.0562	0.08398	1.90521	0.09298	3.16336	2.65461	0.53711	0.0272	13.0401	2.12094	2.13201	1.90203	0.04805	1.57118	0.41311	1.51008	1.97179	4.65538	4.34386	21.374	50.9428	7.97558	7.15748	0.46348	5.86675	1.4447	2017-03-24	11:58:05	1512765
JB1-M3-1485-9	9.66	41.44	20.77	5.62	5.74	5.42	16.29	15.77	1.79709	3.08009	2.6575	0.65867	1.78727	1.09333	0.05372	0.082	1.96323	0.10451	3.2413	2.74747	0.57193	0.0294	12.4117	2.15514	2.14779	1.89028	0.03982	1.61125	0.43511	1.54526	2.03616	4.76443	4.48575	24.5377	48.7866	8.00239	7.33909	0.45091	6.20951	2.50616	2017-03-24	15:34:55	1512765
JB1-M3-149-C	9.28	45.64	20.54	5.65	3.2	5.54	15.94	15.49	1.88994	3.36479	2.83183	0.66673	1.93939	1.17315	0.05046	0.07337	2.08346	0.13162	3.43887	2.9135	0.61421	0.03107	10.6311	2.30656	2.25862	2.0464	0.03495	1.67972	0.4356	1.66441	2.17095	5.08035	4.66561	27.7027	48.841	7.16069	8.01776	0.47588	4.10877	2.25455	2017-03-07	10:05:09	1512765
JB1-M3-1491-1	8.93	40.77	21.36	6.04	6.95	5.67	17.05	16.24	1.75831	2.922	2.65904	0.73111	1.77249	1.05913	0.08733	0.07833	1.85926	0.13922	3.09071	2.69024	0.60346	0.02868	11.7978	1.97929	2.12014	1.89449	0.04905	1.53543	0.42295	1.51334	1.92133	4.65976	5.14178	20.6405	50.3246	7.94494	7.05752	0.43152	6.67002	2.5246	2017-03-24	11:19:41	1512765
JB1-M3-1493-1	9.87	39.18	22.22	5.55	5.51	5.59	15.38	17.26	1.72573	2.81754	2.50698	0.63477	1.72784	1.06293	0.07582	0.08521	1.86645	0.12113	3.06397	2.58797	0.56232	0.02512	12.3204	2.02762	2.01678	1.80527	0.04637	1.5534	0.44033	1.4734	1.91046	4.47556	4.67536	24.9176	48.1246	8.85774	6.80523	0.54125	5.31014	1.93208	2017-03-30	11:24:09	1512765
JB1-M3-1493-3	8.2	44.31	20.28	4.94	4.39	5.65	15.58	16.09	1.87293	3.23832	2.73782	0.70545	1.89175	1.1698	0.05502	0.06862	2.05652	0.06379	3.44209	2.87089	0.59012	0.02908	11.5364	2.28148	2.24327	2.06626	0.03645	1.70247	0.44354	1.64919	2.13261	5.07115	4.26662	18.5628	53.9562	7.12581	7.91315	0.53535	6.17289	1.53416	2017-03-06	16:00:17	1512765
JB1-M3-1493-4	9.79	45.42	20.5	5.28	5.36	5.53	15.91	15.32	1.90066	3.37578	2.76164	0.68291	1.91433	1.17669	0.06371	0.07769	2.06552	0.05125	3.47509	2.89364	0.60977	0.02751	12.0288	2.28196	2.27118	2.04955	0.04377	1.67908	0.44029	1.62449	2.17591	5.11659	4.9852	23.0716	50.6686	7.67188	8.02708	0.38185	5.42002	1.88774	2017-03-21	09:43:15	1512765
JB1-M3-1493-6	8.19	44.87	20.03	6.02	5.03	5.77	15.63	16.9	1.89768	3.34479	2.83377	0.74419	1.93158	1.17353	0.06787	0.07787	2.07677	0.11759	3.40464	2.89815	0.64091	0.02784	12.2201	2.2154	2.16308	2.03701	0.03261	1.6562	0.4362	1.64685	2.13788	5.08917	5.36746	29.2671	44.7694	7.67486	7.98479	0.50295	5.28163	2.65835	2017-03-21	09:50:37	1512765
JB1-M3-1493-7	8.19	44.01	20.88	5.4	3.99	5.46	16.09	16.54	1.87631	3.2829	2.76279	0.69801	1.90253	1.1497	0.07736	0.07713	2.03999	0.09492	3.39738	2.86054	0.61874	0.02642	10.6562	2.21784	2.12564	2.01953	0.03361	1.64798	0.40272	1.63646	2.09313	5.00147	4.23009	24.0342	51.4971	7.59693	7.79456	0.43777	5.32964	1.93184	2017-03-20	10:02:03	1512765
JB1-M3-1494-8	9.49	40.15	22.08	6	5.99	5.48	15.99	15.94	1.75385	2.81027	2.62982	0.67473	1.76462	1.05492	0.08455	0.07787	1.83052	0.12739	2.98897	2.65036	0.61032	0.02867	10.0354	1.95535	2.02553	1.78543	0.0471	1.49324	0.43288	1.43784	1.9245	4.47148	5.62247	24.7632	49.2015	7.28354	6.90587	0.31444	5.52752	1.18789	2017-03-08	16:25:04	1512765
JB1-M3-1495-3	9.44	42.02	19.66	5.79	4.09	5.57	16.02	15.61	1.82156	3.15603	2.67983	0.63515	1.80921	1.12281	0.04722	0.07327	1.97535	0.13026	3.30401	2.7773	0.5789	0.02901	12.2002	2.20728	2.14709	1.95225	0.017	1.64654	0.4302	1.56491	2.08457	4.81799	4.71052	26.7116	48.0565	5.70933	7.51423	0.48827	5.23726	2.22002	2017-02-03	09:36:08	1512765
JB1-M3-1495-4	7.96	41.58	19.85	5.79	7.02	5.49	15.88	16.18	1.78662	3.05514	2.62988	0.63868	1.78087	1.08544	0.06627	0.08261	1.89946	0.15675	3.18563	2.70833	0.56896	0.0296	11.258	2.11625	2.12066	1.86378	0.04153	1.58765	0.40179	1.50633	2.01691	4.64627	5.26766	27.2442	47.1608	7.03377	7.24538	0.51023	7.56019	2.41713	2017-03-03	10:10:42	1512765
JB1-M3-1495-5	7.09	40.35	21.54	5.77	5.43	5.81	15.9	17.59	1.74863	2.92243	2.55629	0.67725	1.76948	1.08772	0.04536	0.06651	1.86483	0.1406	3.16591	2.66254	0.61638	0.0295	11.8002	2.05677	2.03725	1.93157	0.00859	1.58338	0.42716	1.55433	1.93443	4.65329	4.78559	24.6251	50.3846	7.04042	7.20118	0.40289	6.30034	1.90508	2017-03-03	10:38:12	1512765
JB1-M3-1496-1	9.75	42.55	20.54	5.93	6.46	5.49	15.75	16.08	1.8322	3.16613	2.66349	0.69762	1.8465	1.1063	0.06071	0.07685	1.93244	0.12325	3.25515	2.76053	0.60775	0.0261	11.6507	2.12278	2.15472	1.93866	0.03115	1.61009	0.41956	1.53698	2.0643	4.84953	4.8774	25.9062	47.6378	6.99218	7.53471	0.45187	5.827	2.44314	2017-03-02	09:19:46	1512765
JB1-M3-1496-2	8.98	41.93	20.35	5.52	8.6	5.34	15.54	16.29	1.79593	3.14996	2.66579	0.65716	1.81472	1.07287	0.05408	0.07863	1.92926	0.13783	3.23337	2.74367	0.59073	0.02363	12.3873	2.12866	2.13024	1.89738	0.03334	1.57663	0.43567	1.52941	2.03608	4.78003	4.93157	28.4339	45.5057	6.99536	7.45693	0.49988	6.6438	2.30103	2017-03-02	09:30:13	1512765
JB1-M3-1496-3	8.98	41.71	20.31	6	7.44	5.27	15.28	17.31	1.78179	3.07284	2.61489	0.64127	1.78718	1.06935	0.06078	0.08516	1.88551	0.12971	3.17217	2.70455	0.58728	0.02563	11.6105	2.05608	2.04749	1.87139	0.04323	1.56761	0.40248	1.50618	1.99722	4.71829	4.91101	32.3474	42.9358	7.3875	7.42739	0.487	6.13901	2.93858	2017-03-14	16:00:29	1512765
JB1-M3-1496-4	8.56	42.85	21.32	5.97	5.46	5.28	15.41	16.9	1.82708	3.13131	2.70389	0.62891	1.85629	1.10421	0.05863	0.0804	1.97301	0.15065	3.27494	2.7589	0.58974	0.02893	10.9574	2.17763	2.06577	1.91175	0.03281	1.61583	0.40729	1.56047	2.07195	4.86896	4.43718	28.2583	46.4018	7.088	7.68158	0.43772	5.92386	2.39676	2017-03-06	10:52:18	1512765
JB1-M3-1496-5	8.74	41.04	20.92	6	7.05	5.11	15.14	16.42	1.7792	2.99744	2.63508	0.61751	1.77218	1.0467	0.05995	0.08107	1.89168	0.12173	3.13314	2.68259	0.56591	0.0262	10.9722	2.07214	2.02378	1.80875	0.04281	1.55505	0.39601	1.48403	1.99117	4.62182	4.33509	27.7935	47.6356	7.61818	7.25737	0.64119	6.89957	3.43262	2017-03-20	14:34:22	1512765
JB1-M3-1497-1	8.82	43.19	21.65	5.94	7.26	5.44	15.48	17.19	1.83976	3.14794	2.72922	0.65689	1.86295	1.12222	0.06434	0.08282	1.97497	0.14908	3.2828	2.77897	0.61074	0.02931	11.4355	2.14854	2.14634	1.93065	0.03708	1.63084	0.41845	1.55465	2.05936	4.87518	5.37707	31.0538	44.924	7.15541	7.68549	0.44891	4.60395	2.86028	2017-03-07	09:44:39	1512765
JB1-M3-1497-3	7.86	42.61	19.32	6.05	6.76	5.54	15.95	17.59	1.81545	3.2178	2.63652	0.61545	1.81945	1.11162	0.06371	0.07681	1.95661	0.13142	3.32338	2.73548	0.57858	0.02929	12.6812	2.17572	2.10763	1.95618	0.02329	1.64181	0.40515	1.54613	2.06436	4.83588	5.08662	30.9834	43.5032	7.67459	7.58837	0.35462	6.34034	1.86846	2017-03-21	09:48:27	1512765
JB1-M3-1497-4	9.27	42.63	19	6.15	4.33	5.37	15.34	16.07	1.83626	3.19686	2.67286	0.64164	1.83024	1.11708	0.051	0.07605	1.94926	0.11775	3.27041	2.76466	0.59765	0.02795	11.2786	2.13835	2.13723	1.9356	0.02678	1.64277	0.39346	1.52735	2.09039	4.82483	4.83379	31.3905	43.8483	5.77292	7.66796	0.35884	6.12466	2.1632	2017-02-03	14:07:24	1512765
JB1-M3-1497-5	9.15	42.68	19.62	5.83	6.4	5.69	15.01	16.75	1.81071	3.16958	2.62595	0.64116	1.81384	1.12121	0.0513	0.07514	1.96238	0.13231	3.29734	2.74445	0.58218	0.02671	12.6378	2.16776	2.12503	1.89389	0.03076	1.61985	0.43378	1.55418	2.046	4.81668	5.11511	28.9279	44.0884	7.66297	7.40674	0.54481	5.78168	2.34661	2017-03-21	09:24:04	1512765
JB1-M3-1498-1	9.59	43.01	20	6.46	5.75	5.6	16.38	16.93	1.81607	3.12419	2.706	0.72062	1.84723	1.11493	0.06744	0.07775	1.93598	0.13838	3.2066	2.78436	0.63543	0.02775	11.8483	2.04013	2.12355	1.94109	0.04134	1.55131	0.44631	1.57292	2.02192	4.79772	5.96689	26.492	46.6512	6.96638	7.4198	0.47361	5.63447	2.1468	2017-03-01	14:28:42	1512765
JB1-M3-1498-2	9.1	39.67	22.21	5.79	8.03	5.52	15.63	17.32	1.70906	2.84691	2.53433	0.64906	1.7235	1.02223	0.07198	0.08388	1.83436	0.10633	3.0388	2.61629	0.57537	0.02088	11.8041	1.98607	2.05246	1.85063	0.05122	1.51863	0.41787	1.5114	1.88587	4.50623	4.78344	22.1019	50.9146	6.96269	7.03735	0.57556	5.46157	2.59649	2017-03-01	14:19:21	1512765
JB1-M3-1498-5	9.05	45.06	20.17	5.22	4.55	5.51	16.76	15.41	1.88303	3.3208	2.85229	0.68654	1.9064	1.1714	0.06752	0.06712	2.05502	0.03194	3.3892	2.92548	0.60838	0.02989	11.4719	2.25495	2.312	2.04683	0.05768	1.68977	0.47107	1.589	2.15091	5.04445	5.46719	20.9465	51.0237	7.58084	7.94143	0.42918	5.49399	1.67743	2017-03-20	09:28:31	1512765
JB1-M3-1498-6	8	39.42	21.13	6.54	6.99	5.55	16.16	17.51	1.70811	2.87903	2.49621	0.61519	1.70205	1.04066	0.05827	0.0761	1.81905	0.12921	3.10742	2.56413	0.54083	0.02653	12.6619	2.00927	1.95351	1.8225	0.01272	1.52254	0.4125	1.47852	1.89725	4.46834	5.11663	24.8502	47.9751	5.76092	6.85372	0.52202	7.08085	1.69394	2017-02-03	11:09:34	1512765
JB1-M3-1499-1	8.86	44.33	20.53	5.83	2.79	5.34	16.81	16.69	1.85464	3.23364	2.69665	0.61014	1.87371	1.12507	0.04473	0.08359	2.02789	0.13171	3.37594	2.79174	0.55746	0.0378	12.2733	2.31092	2.26451	1.94827	0.03219	1.65712	0.39219	1.58725	2.11355	4.91815	4.38041	28.0687	46.3186	5.38424	7.67448	0.43063	4.80995	1.52551	2017-02-01	09:03:58	1512765
JB1-M3-15-?	8.95	44.7	20.53	4.96	4.95	5.52	14.91	14.63	1.84881	3.32225	2.73973	0.66823	1.86465	1.12273	0.04754	0.07505	2.06087	0.11055	3.43264	2.83448	0.58315	0.02879	10.9928	2.253	2.17861	1.95971	0.02879	1.60629	0.43507	1.62549	2.10335	4.98114	4.47755	25.8396	49.6123	5.23594	7.7857	0.65503	5.89494	2.31154	2017-01-31	12:01:38	1512765
JB1-M3-15-2	8.51	43.26	20.8	5.3	4.7	5.85	16.28	17.06	1.82372	3.26976	2.66944	0.6625	1.84088	1.12471	0.05766	0.07737	1.98674	0.12481	3.3497	2.76401	0.60358	0.02998	11.4989	2.16407	2.13777	1.96043	0.02928	1.62072	0.40067	1.58986	2.05977	4.90515	4.55223	26.6599	48.1604	4.58258	7.65466	0.33731	4.89298	1.55977	2017-01-30	15:07:32	1512765
JB1-M3-15-3	9.38	46.75	20.97	5.28	4.34	5.56	16.03	16.29	1.92711	3.4098	2.81853	0.66142	1.95826	1.18431	0.05601	0.07881	2.12102	0.1122	3.4998	2.9526	0.62026	0.02921	10.6226	2.33577	2.27896	2.07931	0.03331	1.6718	0.44064	1.70387	2.20673	5.15542	4.44105	22.4028	52.7147	5.53355	8.21968	0.34603	3.37659	1.08046	2017-02-01	11:35:17	1512765
JB1-M3-150-1	9.07	40.23	22.16	6.16	6.92	5.41	15.69	17.42	1.76573	2.88644	2.58437	0.65098	1.78113	1.04013	0.07686	0.07967	1.85053	0.13075	3.05776	2.66715	0.57511	0.02369	10.1933	2.00234	2.02652	1.85291	0.04373	1.52072	0.37791	1.49147	1.90709	4.56565	4.35	21.0906	53.1481	7.6208	7.13234	0.61607	5.82473	2.60525	2017-03-20	14:38:25	1512765
JB1-M3-150-3	7.98	43.01	22.27	4.96	6.13	5.42	15.56	15.29	1.81504	3.08462	2.72079	0.72756	1.83428	1.11809	0.07708	0.06415	1.99113	0.07002	3.24901	2.83319	0.62872	0.02719	11.3986	2.08523	2.17121	1.94964	0.04601	1.56391	0.48584	1.55406	2.0419	4.81437	5.76852	29.5669	43.1859	7.64429	7.55358	0.45467	6.05748	0.86806	2017-03-20	15:19:30	1512765
JB1-M3-150-4	10.42	39.51	22.19	5.68	6.08	5.66	14.55	16.58	1.7154	2.78809	2.48348	0.62704	1.71977	1.04595	0.05453	0.08596	1.85967	0.08271	3.08003	2.57879	0.56403	0.02347	12.392	2.03563	2.10187	1.8221	0.02767	1.52361	0.45583	1.48268	1.92631	4.47596	5.34675	25.3534	47.2814	8.70104	7.02714	0.46389	5.35757	1.24344	2017-03-30	10:11:24	1512765
JB1-M3-150-5	7.87	39.59	23.63	5.37	7.82	5.66	15.69	14.75	1.70495	2.78087	2.59178	0.6949	1.71622	1.00858	0.06341	0.06584	1.85782	0.14361	3.03194	2.61279	0.58988	0.02446	10.6101	1.9447	2.04318	1.77788	0.02263	1.46295	0.44624	1.47693	1.88313	4.40944	5.40211	26.3842	48.8504	7.48794	6.8212	0.46694	6.54521	1.66786	2017-03-16	11:44:12	1512765
JB1-M3-150-7	8.5	38.99	23.39	5.76	6.48	5.43	15.08	17.63	1.7118	2.78734	2.44521	0.62328	1.7071	1.034	0.06402	0.07493	1.81971	0.10508	3.04008	2.55228	0.57345	0.02682	10.448	1.98286	1.93797	1.77277	0.01762	1.47137	0.43356	1.44418	1.87526	4.4316	4.93568	33.1842	44.9102	7.18462	6.77904	0.58414	6.34476	1.68455	2017-03-07	11:48:36	1512765
JB1-M3-150-8	7.31	39.96	22.01	5.91	8.4	5.7	14.92	17.1	1.68565	2.89019	2.46108	0.65634	1.68248	1.01753	0.05732	0.07168	1.85768	0.16423	3.12963	2.57666	0.56265	0.02387	12.9477	1.97781	1.98877	1.81898	0.0186	1.48621	0.43477	1.48958	1.85594	4.51116	5.15808	30.9177	42.2245	6.56635	6.86136	0.50381	6.48921	1.87819	2017-02-20	15:25:03	1512765
JB1-M3-1500-5	8.2	43.09	21.51	4.99	6.52	5.7	16.58	15.6	1.83096	3.16182	2.66753	0.71272	1.82967	1.12325	0.06345	0.07379	1.9882	0.10699	3.31715	2.79748	0.59948	0.02676	11.6797	2.13372	2.19718	2.00209	0.0448	1.61216	0.42405	1.60866	2.06507	4.91558	4.7884	26.3695	48.2397	5.45665	7.66243	0.50018	4.75946	1.62363	2017-02-01	10:10:49	1512765
JB1-M3-1500-6	8.37	41.47	20.27	6.27	5.5	5.42	16.24	18.4	1.76722	3.07564	2.54249	0.65276	1.76717	1.07614	0.0715	0.09027	1.90586	0.1712	3.20345	2.67954	0.56138	0.0291	13.3484	2.14089	2.08722	1.88205	0.04514	1.58268	0.39423	1.54477	1.92297	4.66872	4.98932	33.3788	39.5498	5.43145	7.10116	0.53265	5.89117	2.08811	2017-02-01	09:52:30	1512765
JB1-M3-1501-1	9.75	42.74	20.77	6.22	5.36	5.6	16.43	17.32	1.82995	3.1176	2.69223	0.7084	1.87003	1.12694	0.07141	0.07713	1.948	0.12455	3.25632	2.77077	0.6338	0.0307	11.5166	2.12319	2.19527	2.00555	0.03061	1.64172	0.40805	1.57878	2.02325	4.90795	4.79002	28.9003	47.089	6.30936	7.59426	0.36269	4.91951	2.58516	2017-02-14	16:16:11	1512765
JB1-M3-1501-2	9.19	42.17	20.24	5.74	5.62	5.57	15.79	16.32	1.82823	3.16184	2.61333	0.63341	1.81149	1.11163	0.06399	0.08406	1.97169	0.17361	3.27093	2.77112	0.57955	0.03111	11.7076	2.18708	2.17293	1.88713	0.03632	1.59364	0.41998	1.56152	2.06697	4.80671	4.35758	26.2953	48.0216	5.29158	7.33828	0.42229	4.5756	2.11214	2017-01-31	15:13:31	1512765
JB1-M3-1501-3	7.92	42.21	21.4	5.97	7.04	5.55	15.87	17.57	1.77779	3.128	2.58451	0.67354	1.78238	1.06679	0.05887	0.08114	1.96133	0.14155	3.28112	2.69453	0.57226	0.02925	12.8487	2.13745	2.09323	1.89349	0.02821	1.56341	0.40546	1.54401	1.98444	4.76192	4.8155	29.2026	44.7185	5.42029	7.32588	0.48877	6.521	2.29292	2017-02-01	09:39:07	1512765
JB1-M3-1501-4	8.87	40.55	21.24	6.06	5.69	5.57	15.69	16.44	1.7627	2.96173	2.62149	0.65288	1.77155	1.0531	0.05511	0.08002	1.85274	0.12137	3.10845	2.68073	0.57235	0.02603	11.0381	2.02985	2.03673	1.85858	0.0314	1.57877	0.38715	1.50589	1.9661	4.59771	4.47207	26.2535	49.5784	5.7256	7.20287	0.43183	5.07987	1.96178	2017-02-03	10:36:12	1512765
JB1-M3-1505-1	10.59	40.76	21.56	6.15	6.72	5.42	15.39	16.57	1.77027	3.02478	2.58736	0.6277	1.76002	1.07352	0.05023	0.08097	1.9045	0.13771	3.16272	2.68107	0.57339	0.0292	12.2413	2.0815	2.01088	1.81998	0.03777	1.54302	0.44688	1.48873	2.01178	4.62001	4.65565	27.14	47.6992	7.97754	7.15164	0.61759	5.38017	3.28518	2017-03-24	12:00:39	1512765
JB1-M3-1505-2	9.85	42.93	19.62	6.71	4.58	5.84	15.85	17.08	1.81808	3.17409	2.59816	0.67704	1.81412	1.14135	0.05304	0.08997	1.93247	0.04136	3.24945	2.75477	0.57238	0.02727	14.077	2.1321	2.12862	1.91192	0.032	1.63947	0.4281	1.54972	1.98144	4.71032	4.94398	25.3084	46.0018	8.49563	7.18697	0.58612	4.56591	1.73456	2017-03-29	10:37:18	1512765
JB1-M3-1505-4	10.1	41.26	20.97	5.93	5.13	5.68	16.06	16.47	1.77251	2.96101	2.64974	0.66009	1.78406	1.08195	0.05332	0.08206	1.88603	0.0889	3.11174	2.71269	0.59185	0.02743	12.0417	2.06479	2.0754	1.84227	0.04755	1.58174	0.42536	1.53724	1.96045	4.58295	5.25191	21.6256	50.4325	8.55288	7.01345	0.46427	4.86004	1.80211	2017-03-29	15:02:36	1512765
JB1-M3-1506-2	9.69	42.04	20.36	5.73	6.37	5.67	15.88	15.63	1.79994	3.08098	2.63161	0.68221	1.82371	1.0818	0.0618	0.0784	1.92869	0.14694	3.17611	2.73207	0.609	0.03014	12.173	2.10964	2.18011	1.88904	0.03302	1.56454	0.43704	1.52559	2.03497	4.74784	5.19217	27.5919	47.0987	7.4769	7.3122	0.41349	5.16531	1.92619	2017-03-16	09:59:41	1512765
JB1-M3-1507-1	11.01	44.74	20.52	5.96	5.64	5.52	15.71	15.7	1.90081	3.33133	2.78967	0.64555	1.91939	1.17641	0.06325	0.08092	2.05109	0.11826	3.43571	2.89026	0.62844	0.03433	11.9883	2.27695	2.19106	2.01112	0.02964	1.6605	0.44061	1.60616	2.15043	5.10279	5.29403	27.4988	47.8386	7.97426	7.9985	0.62621	4.7256	2.95335	2017-03-24	11:55:33	1512765
JB1-M3-1507-2	10.17	38.77	21.97	5.9	7.89	5.55	16.66	16.93	1.69555	2.73015	2.52348	0.65723	1.71264	1.02519	0.05924	0.08725	1.80687	0.12602	2.99492	2.60013	0.58077	0.02584	11.8342	1.96966	1.9756	1.7695	0.04373	1.52497	0.41529	1.47806	1.83958	4.44142	4.49037	18.4347	53.8145	8.36679	6.64312	0.49005	6.27551	1.8974	2017-03-28	16:14:20	1512765
JB1-M3-1507-3	10.65	40.66	21.43	5.51	7.21	5.29	15.31	16.09	1.75556	2.94326	2.61168	0.67735	1.76786	1.04536	0.06059	0.08703	1.88102	0.07927	3.12684	2.67593	0.59136	0.02957	12.2363	2.03969	2.05641	1.86173	0.04584	1.55749	0.43354	1.49632	1.97027	4.6155	4.84051	26.1084	47.6354	7.93959	7.05848	0.43431	6.83497	1.95437	2017-03-24	11:17:34	1512765
JB1-M3-1507-4	10.75	42.59	20.18	5.4	3.03	5.38	15.71	16.66	1.80502	3.09274	2.62315	0.63296	1.81644	1.11275	0.05562	0.08626	1.97579	0.06592	3.26754	2.70383	0.56244	0.02642	11.4239	2.17011	2.15251	1.9422	0.04537	1.63234	0.43158	1.57896	2.04845	4.77376	4.34094	21.999	51.2684	7.98586	7.32063	0.52454	5.48096	2.03459	2017-03-24	12:10:39	1512765
JB1-M3-151-1	8.9	44.28	20.68	5.55	7.2	5.58	16.04	15.89	1.87172	3.27679	2.76352	0.72415	1.90499	1.16117	0.04749	0.07098	2.02869	0.0651	3.4139	2.87012	0.62685	0.02649	11.31	2.25257	2.21116	1.99834	0.02518	1.65072	0.46853	1.62873	2.10958	5.04526	4.77099	27.83	48.1897	6.51963	7.85216	0.48059	5.52199	2.85373	2017-02-20	11:00:14	1512765
JB1-M3-1512-1	9.15	40.92	22.17	5.71	6.4	5.63	15.55	16.87	1.77479	2.96096	2.6383	0.68852	1.78874	1.06989	0.06081	0.08281	1.92832	0.12121	3.15165	2.71892	0.58262	0.02858	11.5971	2.08072	2.12326	1.87398	0.05087	1.55563	0.44132	1.51087	1.98145	4.63451	4.81957	27.7517	47.047	7.99093	7.18158	0.54312	4.39023	2.45442	2017-03-24	15:10:29	1512765
JB1-M3-1513-3	10.5	41.18	21	6.08	7.25	5.3	15.81	16.4	1.78069	3.00415	2.6418	0.66162	1.7795	1.0837	0.06425	0.08627	1.89254	0.12715	3.15851	2.72398	0.58723	0.02902	12.1826	2.09429	2.0424	1.85147	0.05513	1.58303	0.42742	1.51157	1.97013	4.6036	4.89193	24.4145	49.9109	8.00338	7.06284	0.58858	5.76141	3.18901	2017-03-24	15:37:23	1512765
JB1-M3-1513-4	10.09	41.41	21.15	6.03	6.13	5.67	16.25	16.73	1.79667	3.03141	2.67024	0.68849	1.79651	1.10079	0.05458	0.07867	1.91109	0.10584	3.19097	2.73747	0.6065	0.03058	12.6618	2.09445	2.10124	1.8777	0.0375	1.60125	0.45079	1.52235	2.01616	4.72183	5.23919	27.8537	45.9733	8.03894	7.28859	0.47757	4.19469	2.63226	2017-03-27	08:49:20	1512765
JB1-M3-1513-5	9.39	43.93	20.8	5.45	6.21	5.55	16.56	14.31	1.88947	3.25755	2.79068	0.7466	1.88696	1.14219	0.07689	0.07411	2.01273	0.13104	3.30752	2.84825	0.63159	0.02909	12.2034	2.18589	2.2284	1.95963	0.0334	1.62343	0.48931	1.56777	2.09321	4.95545	5.39012	30.5021	44.479	5.59022	7.62152	0.48404	4.90466	1.73743	2017-02-01	15:31:46	1512765
JB1-M3-1515-2	8.23	42.3	18.92	6.38	6.73	5.43	16.44	18.47	1.78679	3.11419	2.56376	0.65694	1.80246	1.0818	0.07275	0.08551	1.87333	0.11723	3.22717	2.66166	0.57888	0.02643	12.8103	2.13678	2.1019	1.88217	0.0474	1.6266	0.37086	1.48419	1.94807	4.69714	4.53197	23.8417	47.6358	6.26263	7.15563	0.56279	6.06288	2.24224	2017-02-14	11:43:43	1512765
JB1-M3-1516-1	9.7	40.33	22.21	6.35	7.15	5.46	15.76	16.98	1.73459	2.89468	2.53608	0.6276	1.7562	1.03478	0.07231	0.08746	1.86082	0.17227	3.08292	2.60988	0.56043	0.03102	12.6976	2.03915	1.97134	1.79233	0.04303	1.51117	0.40794	1.48512	1.91582	4.56409	4.95165	26.9415	47.8231	6.96037	6.92406	0.64197	6.58048	2.53582	2017-03-01	14:07:38	1512765
JB1-M3-1516-2	9.38	42.11	20.6	5.76	7.32	5.59	15.7	16.01	1.79194	3.08204	2.61426	0.68316	1.79809	1.08383	0.06304	0.08316	1.94816	0.17486	3.22368	2.74813	0.58634	0.02615	12.0026	2.12231	2.09432	1.90025	0.03295	1.56498	0.45451	1.57937	2.01333	4.72801	4.58337	25.99	48.5783	5.29714	7.31675	0.64911	5.10843	2.9465	2017-01-31	15:15:39	1512765
JB1-M3-1516-5	9.32	41.5	20.85	6.22	6.19	5.64	16.32	16.74	1.78082	3.0114	2.60422	0.67291	1.79681	1.07418	0.06172	0.08099	1.90478	0.17832	3.17011	2.70229	0.59432	0.03248	12.3825	2.09715	2.07951	1.86704	0.02318	1.54971	0.44733	1.51601	1.99919	4.70811	4.49577	28.0809	47.23	5.75035	7.20226	0.49615	5.54056	2.32804	2017-02-03	11:02:45	1512765
JB1-M3-1516-7	9.18	41.9	21.05	5.81	5.35	5.71	15.76	16.7	1.79676	3.06829	2.61328	0.65477	1.81959	1.08544	0.05603	0.07771	1.93975	0.17212	3.20338	2.7219	0.5963	0.02969	11.3824	2.12337	2.06649	1.86678	0.02413	1.55719	0.42908	1.53231	2.0576	4.72582	4.43532	27.7317	48.6062	6.3152	7.38022	0.48702	5.72115	2.35576	2017-02-15	09:54:09	1512765
JB1-M3-1517-1	9.23	44.47	19.23	5.46	5.36	5.51	15.24	16.11	1.88205	3.32106	2.75853	0.71563	1.90928	1.16331	0.07099	0.07724	2.01417	0.10699	3.37478	2.85629	0.63034	0.02836	11.0919	2.18694	2.21798	2.04889	0.03788	1.67453	0.40167	1.61892	2.10725	5.03951	5.00538	28.7434	46.0301	7.27032	7.9983	0.43558	6.03605	1.99919	2017-03-08	15:22:43	1512765
JB1-M3-1517-10	8.65	42.8	19.67	5.54	6.63	5.09	15.26	15.51	1.82297	3.19189	2.76852	0.64471	1.82561	1.11277	0.06317	0.08301	1.94943	0.12934	3.26054	2.79787	0.59726	0.0282	10.5149	2.12646	2.12259	1.92909	0.04851	1.6193	0.39054	1.54496	2.05067	4.83824	4.86673	31.4203	45.7853	7.27474	7.59898	0.55873	7.82415	3.20882	2017-03-08	15:36:44	1512765
JB1-M3-1517-4	9.38	43.08	20.75	5.18	2.92	5.32	15.76	16.83	1.78286	3.15879	2.70708	0.66455	1.80048	1.15014	0.08427	0.07955	1.95201	-0.04074	3.23384	2.79842	0.57871	0.03162	11.6589	2.14303	2.22962	2.01556	0.08389	1.62932	0.48178	1.60755	1.95391	4.70896	6.18731	19.9295	48.5209	7.58518	7.31377	0.62436	5.7381	-1.29497	2017-03-20	09:42:14	1512765
JB1-M3-1517-6	9.18	43.11	19.31	6.36	3.22	5.54	16.38	17.3	1.839	3.21415	2.71021	0.68913	1.85472	1.14477	0.05337	0.07819	1.97067	0.1026	3.30346	2.7778	0.60491	0.03288	11.8307	2.17713	2.16537	1.95607	0.03531	1.63556	0.43508	1.55443	2.08631	4.87686	4.53001	26.1943	47.7924	5.727	7.57753	0.47651	4.95294	2.64821	2017-02-03	10:37:36	1512765
JB1-M3-1517-7	9.91	45.38	18.28	5.55	3.97	5.49	15.42	15.76	1.91033	3.45142	2.81359	0.67386	1.93877	1.18717	0.04949	0.07325	2.06052	0.09516	3.4552	2.92927	0.6196	0.03247	11.6183	2.2872	2.3142	2.04539	0.03178	1.69016	0.4305	1.61652	2.20114	5.10402	4.83619	24.3497	49.3477	5.6926	8.04563	0.47536	5.26876	2.89695	2017-02-03	09:15:15	1512765
JB1-M3-1517-8	9.24	43.42	18.89	6.43	3.85	5.61	15.77	16.45	1.81063	3.199	2.6772	0.65306	1.83902	1.13092	0.04829	0.07756	1.94626	0.11409	3.28372	2.74988	0.5961	0.033	12.0249	2.15206	2.17471	1.94641	0.03077	1.63317	0.41798	1.56403	2.05929	4.81591	5.01256	27.3541	46.1348	5.73222	7.56687	0.46654	4.89163	2.45404	2017-02-03	10:51:17	1512765
JB1-M3-1517-9	9.64	42.46	19.29	5.79	5.51	5.25	15.86	15.08	1.80859	3.14752	2.68818	0.63962	1.81966	1.11186	0.0661	0.0836	1.95087	0.15438	3.22912	2.75061	0.58136	0.03329	11.5469	2.15299	2.15085	1.88546	0.04582	1.5959	0.42605	1.545	2.04356	4.74779	4.82346	22.7931	49.8595	6.31485	7.35291	0.56381	6.68396	2.63183	2017-02-15	09:51:41	1512765
JB1-M3-1518-1	8.36	42.26	21.13	5.91	6.23	5.67	16.59	17.06	1.82122	3.14053	2.66606	0.69992	1.83057	1.09485	0.06854	0.08138	1.95338	0.12406	3.27138	2.76653	0.59269	0.025	11.5769	2.14495	2.20275	2.01908	0.03423	1.6409	0.39438	1.59863	2.00358	4.87553	4.24254	26.9152	47.469	6.97281	7.63752	0.41596	4.17347	2.11899	2017-03-01	15:17:27	1512765
JB1-M3-1518-2	9.17	42.92	20.24	5.91	4.66	5.47	16.01	16.86	1.83302	3.2308	2.67953	0.65072	1.83548	1.1139	0.06523	0.08359	1.99723	0.14931	3.28167	2.78561	0.58643	0.03209	11.3972	2.18984	2.19284	1.90765	0.04057	1.59573	0.42328	1.56636	2.08802	4.80881	4.68131	28.4202	45.9829	7.62274	7.50749	0.4585	5.31766	2.64855	2017-03-20	14:40:35	1512765
JB1-M3-1518-3	8.06	42.23	21.06	5.9	6.85	5.4	16.2	16.8	1.82763	3.13075	2.67144	0.67852	1.83284	1.10709	0.06378	0.0778	1.97032	0.12288	3.28639	2.78286	0.58391	0.02378	10.4598	2.15867	2.12174	1.94697	0.02854	1.61044	0.4077	1.58314	2.05058	4.84012	4.06645	26.6232	48.7682	7.58774	7.56482	0.45631	5.90951	2.74048	2017-03-20	09:49:32	1512765
JB1-M3-1518-4	9.82	39.76	21.19	6.05	5.65	5.6	16.49	16.8	1.7347	2.93576	2.5287	0.62124	1.74235	1.06221	0.04912	0.08024	1.87747	0.16784	3.13302	2.64244	0.5609	0.02806	12.4487	2.07688	2.04711	1.85859	0.02484	1.56025	0.42701	1.50914	1.94791	4.61206	4.65201	27.7364	47.688	5.78874	7.06121	0.57256	5.24905	2.21787	2017-02-03	14:45:37	1512765
JB1-M3-1519-3	10.59	41.84	20.64	5.83	5.45	5.34	14.95	16.01	1.79627	3.05579	2.64007	0.66484	1.79225	1.10462	0.06757	0.09269	1.91578	0.05698	3.22555	2.71342	0.58433	0.03007	11.3509	2.11178	2.07645	1.9194	0.0474	1.61476	0.43366	1.5369	2.03709	4.72939	3.98509	23.4599	51.483	5.76833	7.3358	0.44048	5.56347	2.40641	2017-02-03	14:05:02	1512765
JB1-M3-1519-4	9.39	42.64	19.4	5.9	6.14	5.52	15.38	15.27	1.81292	3.12276	2.69449	0.68268	1.83051	1.1095	0.06216	0.07569	1.91652	0.115	3.20925	2.7692	0.60117	0.02753	11.2313	2.0623	2.14276	1.93614	0.04214	1.5864	0.41096	1.56113	2.03875	4.80662	4.91431	19.5412	52.5572	6.97514	7.47347	0.48782	6.60229	2.13423	2017-03-01	15:22:39	1512765
JB1-M3-152-1	8.66	43.88	20.51	5.76	4.67	5.63	16.7	16.97	1.85354	3.23713	2.7066	0.64511	1.86547	1.13091	0.05687	0.07367	2.00675	0.13716	3.368	2.80936	0.57232	0.02778	12.1866	2.26611	2.22975	1.97765	0.02968	1.66193	0.40868	1.59576	2.09084	4.91682	4.87418	24.9661	47.8224	6.54122	7.64491	0.35966	5.22942	1.38072	2017-02-20	14:01:45	1512765
JB1-M3-152-2	8.94	42.55	20.77	6.42	4.36	5.7	16.12	17.4	1.78203	3.03829	2.61715	0.65949	1.80632	1.09533	0.04558	0.07775	1.97017	0.14098	3.25811	2.70061	0.58897	0.03129	12.1415	2.15212	2.03529	1.8608	0.02721	1.5705	0.43568	1.5576	2.04118	4.77751	4.44103	21.7237	52.6806	5.98931	7.30448	0.46567	4.63448	2.61516	2017-02-08	16:25:24	1512765
JB1-M3-152-3	8.63	42.53	21.78	5.58	6.13	5.48	16.1	16.81	1.83439	3.13568	2.66994	0.66634	1.85409	1.12107	0.04253	0.07729	1.93928	0.1171	3.3084	2.77134	0.59614	0.03422	11.2122	2.18521	2.22177	1.99707	0.02743	1.63236	0.42671	1.57033	2.03482	4.91514	4.60292	23.8418	52.0588	6.87356	7.58666	0.38752	5.66798	1.67313	2017-02-28	11:12:26	1512765
JB1-M3-152-4	8.99	45.06	18.38	5.61	5.7	5.75	15.25	17.01	1.87098	3.30672	2.73041	0.67544	1.91129	1.15721	0.06777	0.07992	2.01912	0.10284	3.39155	2.83729	0.62501	0.03511	12.77	2.22194	2.16594	1.95354	0.03398	1.63325	0.41156	1.59692	2.13444	5.01239	5.03146	22.5114	49.0172	5.96127	7.75775	0.46545	6.3533	1.81403	2017-02-08	15:10:56	1512765
JB1-M3-152-5	8.52	42.55	18.3	6.22	6.15	5.21	15.36	17.28	1.81272	3.18662	2.62875	0.60123	1.81162	1.12592	0.05932	0.07827	1.95153	0.14512	3.2953	2.73112	0.57224	0.03298	11.6105	2.18085	2.15172	1.86525	0.03733	1.61835	0.4189	1.51874	2.07982	4.80109	5.30735	29.6105	43.9928	6.52447	7.47544	0.45131	6.94084	2.3803	2017-02-20	11:20:18	1512765
JB1-M3-152-6	8.49	43.8	21.09	5.48	5.46	5.49	15.63	15.22	1.84218	3.25044	2.69923	0.67585	1.87472	1.12928	0.05736	0.07269	2.02832	0.09988	3.38997	2.81373	0.60496	0.027	11.7346	2.22734	2.12946	1.95817	0.02987	1.61899	0.45737	1.60563	2.12127	4.94861	4.80085	26.1405	48.1506	6.55464	7.7968	0.4357	5.57025	1.99038	2017-02-20	14:48:25	1512765
JB1-M3-152-7	8.89	43.91	20.23	5.66	5.64	5.6	15.19	16.25	1.83211	3.19725	2.70923	0.69377	1.84833	1.1302	0.05612	0.07123	2.02169	0.12166	3.38781	2.785	0.61158	0.02863	12.6995	2.17722	2.15446	1.96754	0.02986	1.60887	0.44904	1.57914	2.08454	4.94986	5.20774	25.7721	46.3598	6.59497	7.66396	0.42048	6.18893	2.13389	2017-02-21	15:19:45	1512765
JB1-M3-1520-1	8.87	41.93	19.96	5.92	6.2	5.54	16.38	17.42	1.78152	3.05746	2.65032	0.65509	1.8053	1.084	0.05339	0.07917	1.92482	0.11417	3.22583	2.7136	0.58766	0.02756	12.2172	2.13333	2.1575	1.93392	0.03711	1.61556	0.43451	1.52701	2.03988	4.75273	4.54054	25.4162	48.4552	5.7312	7.49075	0.43443	5.47352	2.73452	2017-02-03	10:47:29	1512765
JB1-M3-1520-2	7.91	39.95	21.34	5.93	8.31	5.5	15.8	16.87	1.7352	2.87193	2.55655	0.67354	1.75685	1.04745	0.06689	0.08243	1.8535	0.14839	3.10288	2.62722	0.57497	0.02606	11.7738	2.00901	1.96936	1.81371	0.03256	1.53794	0.40547	1.48898	1.92787	4.56914	4.65656	27.2599	46.3768	7.15321	7.07111	0.47481	7.46188	2.14503	2017-03-07	09:38:48	1512765
JB1-M3-1520-3	8.57	43.5	20.19	5.66	8.05	5.44	15.8	16.53	1.85857	3.22408	2.7363	0.70675	1.87333	1.12043	0.06912	0.0802	2.01927	0.12456	3.32888	2.82007	0.60161	0.02756	11.8218	2.19853	2.26905	2.00514	0.03325	1.63959	0.42628	1.58348	2.0921	4.95898	5.38403	29.6023	43.4086	7.17713	7.81527	0.36466	6.98078	2.30413	2017-03-07	11:36:33	1512765
JB1-M3-1520-4	8.63	44.35	19.56	5.71	6.18	5.49	16.26	16.46	1.86109	3.32877	2.75555	0.67897	1.89092	1.15036	0.08117	0.08699	2.03368	0.13844	3.3614	2.86293	0.61404	0.03348	12.3886	2.21401	2.2719	2.05104	0.04725	1.65471	0.4194	1.62953	2.09027	4.99783	5.39333	32.1792	43.2195	6.99915	7.87829	0.43356	4.96143	2.20739	2017-03-02	09:37:14	1512765
JB1-M3-1520-5	8.11	44.2	20.25	5.99	4.01	5.53	16.41	17.51	1.86959	3.30299	2.78055	0.67342	1.90048	1.16324	0.05554	0.0794	2.01602	0.1515	3.38003	2.84399	0.61069	0.02965	10.9752	2.23317	2.16947	2.02233	0.02729	1.67838	0.41267	1.62853	2.10175	4.99645	4.53558	25.8344	47.8775	7.30276	7.89368	0.36166	4.24567	1.81968	2017-03-13	10:40:25	1512765
JB1-M3-1523-1	10.49	42.6	21.41	5.35	4.63	5.38	15.58	16.44	1.81689	3.11498	2.70295	0.69167	1.8479	1.09576	0.06974	0.08936	1.94902	0.05658	3.22191	2.78113	0.60621	0.0279	11.4131	2.12101	2.17059	1.96644	0.0622	1.60842	0.42795	1.57997	2.02362	4.76282	4.95549	23.1599	50.2257	8.83313	7.39914	0.40568	4.30769	1.45096	2017-03-30	11:14:56	1512765
JB1-M3-1523-4	8.66	43.43	20.15	6.14	6.97	5.72	15.44	16.42	1.8626	3.20016	2.74817	0.71366	1.87594	1.1294	0.06786	0.07855	1.98954	0.13255	3.31331	2.81882	0.62151	0.02868	12.4455	2.15688	2.14056	1.95058	0.03008	1.63473	0.41089	1.5653	2.07295	4.92888	5.31264	30.8259	43.4292	7.67391	7.58984	0.43962	5.17787	2.63103	2017-03-21	09:46:28	1512765
JB1-M3-1523-5	8.12	41.69	22.1	5.74	7.99	5.49	16.32	15.93	1.7856	3.0273	2.65243	0.69335	1.80428	1.07292	0.07086	0.07303	1.93392	0.13359	3.19444	2.72452	0.59774	0.02543	11.3857	2.06572	2.07556	1.8773	0.02939	1.53229	0.44045	1.55014	2.01082	4.70059	4.79562	22.4907	51.0283	7.63742	7.36559	0.4154	5.50218	1.76837	2017-03-20	15:06:31	1512765
JB1-M3-1527-1	10.48	40.74	20.62	6.32	8.32	5.3	15.88	17.36	1.76366	2.95723	2.59335	0.6715	1.75646	1.06051	0.05967	0.08871	1.85446	0.09838	3.12877	2.69187	0.56767	0.02342	13.8051	2.07408	2.03056	1.85561	0.04737	1.57024	0.41762	1.48748	1.91402	4.55237	5.33175	25.8965	45.0434	8.90648	6.89124	0.67631	6.82703	2.75538	2017-03-31	11:10:09	1512765
JB1-M3-1527-3	8.67	39.04	21.4	6.33	7.61	5.3	15.59	17.41	1.70388	2.88054	2.52022	0.61819	1.70437	1.01922	0.05963	0.0842	1.81601	0.12275	3.03479	2.59119	0.54732	0.02377	11.3977	1.9898	1.93624	1.78884	0.04205	1.51365	0.39443	1.47345	1.89891	4.45842	4.20069	27.1748	48.0463	6.96627	6.90153	0.62766	7.17025	2.744	2017-03-01	14:27:53	1512765
JB1-M3-153-1	8.81	41.33	21.36	5.86	7.88	5.45	15.74	16.16	1.77336	3.0136	2.57253	0.66157	1.7921	1.07178	0.04861	0.07567	1.92363	0.14148	3.21533	2.68969	0.59197	0.0239	12.1867	2.11949	2.03389	1.87085	0.02396	1.56847	0.43141	1.54154	2.01947	4.72807	4.82043	26.3197	47.9203	7.36016	7.30839	0.37284	6.36272	1.95602	2017-03-14	12:09:12	1512765
JB1-M3-153-2	10.43	41.03	21.23	5.03	4.77	5.44	13.48	15.29	1.75046	2.9283	2.56271	0.64635	1.77487	1.0817	0.05224	0.07728	1.89555	0.06924	3.14499	2.65439	0.60276	0.02639	11.2381	2.03121	2.06032	1.81541	0.03607	1.51817	0.46426	1.51514	1.9905	4.57569	5.48986	25.0081	47.9813	8.52491	7.11844	0.41143	5.59307	1.34829	2017-03-29	10:58:08	1512765
JB1-M3-153-3	8.47	43.1	20.35	5.45	7.64	5.49	14.78	14.46	1.82928	3.13089	2.75371	0.65513	1.84881	1.11483	0.05214	0.06899	1.98839	0.15431	3.28431	2.82136	0.59069	0.02981	10.3217	2.18808	2.21729	1.92274	0.03817	1.6201	0.4305	1.55022	2.06152	4.8505	5.26412	23.0519	49.8013	6.51831	7.50279	0.49208	5.01329	2.83413	2017-02-20	10:55:33	1512765
JB1-M3-1530-1	10.52	42.11	21.66	5.15	5.78	5.64	14.9	16.65	1.80065	3.09186	2.58468	0.66694	1.79547	1.08996	0.06117	0.08247	1.95283	0.08259	3.24586	2.71302	0.58156	0.02571	12.8761	2.14401	2.13776	1.89433	0.03569	1.56942	0.45633	1.53091	2.0485	4.77666	5.07076	29.495	43.9937	8.03046	7.3075	0.49898	5.1641	2.44589	2017-03-27	08:31:12	1512765
JB1-M3-1530-2	9.6	42.26	20.21	6.09	6.68	5.56	15.4	15.74	1.80293	3.12853	2.65625	0.62501	1.80723	1.08299	0.05958	0.07943	1.94073	0.13178	3.23236	2.73017	0.56252	0.02774	12.3332	2.12618	2.17317	1.88978	0.03373	1.55928	0.44193	1.54421	2.02737	4.76476	5.08385	24.6703	47.6295	6.59814	7.36207	0.57641	6.26506	2.15691	2017-02-21	15:30:41	1512765
JB1-M3-1530-3	9.03	42.24	20.26	5.48	6.56	5.41	15.79	16.22	1.80769	3.0809	2.68245	0.65454	1.82101	1.10486	0.06756	0.08056	1.94746	0.1639	3.24024	2.76805	0.60447	0.03136	11.1594	2.15103	2.09571	1.90972	0.03591	1.60944	0.40965	1.54707	2.03026	4.76094	4.73871	25.7488	48.9489	6.02497	7.36289	0.46983	7.42011	2.21179	2017-02-09	12:01:19	1512765
JB1-M3-1530-4	8.52	44.84	19.49	5.5	3.29	5.54	16.04	16.19	1.87703	3.35166	2.77494	0.65523	1.88565	1.16347	0.06071	0.07322	2.05626	0.11278	3.4434	2.867	0.61285	0.03363	11.6011	2.27564	2.17998	2.00348	0.02831	1.66889	0.42887	1.63439	2.15685	5.01884	4.47072	28.2614	46.0549	6.60197	7.9372	0.40633	5.52368	1.49481	2017-02-21	16:13:32	1512765
JB1-M3-1533-1	9.2	41.66	20.06	6.12	5.28	5.62	16.11	17.47	1.77607	3.05267	2.58773	0.67641	1.78646	1.10417	0.06485	0.08317	1.90061	0.15465	3.19509	2.69224	0.59304	0.03282	13.1177	2.08045	2.05997	1.85511	0.0429	1.57722	0.42391	1.54266	1.9911	4.65339	5.18061	28.8124	44.8882	5.96101	7.14029	0.546	5.13301	1.92687	2017-02-08	14:59:19	1512765
JB1-M3-1535-1	8.72	37.65	23.31	6.16	6.89	5.58	16.7	16.44	1.65907	2.60629	2.4717	0.69232	1.65199	0.976	0.09862	0.07685	1.72885	0.13157	2.86646	2.51631	0.56562	0.02208	11.9426	1.83514	1.94215	1.78009	0.05408	1.42918	0.41706	1.43557	1.74348	4.25742	5.362	23.2792	48.9395	8.00219	6.48425	0.64341	7.21974	1.69923	2017-03-24	15:33:51	1512765
JB1-M3-1535-3	10.29	37.36	22.98	6.32	8.77	5.7	15.49	17.25	1.63185	2.60904	2.36157	0.61521	1.65004	0.97862	0.07462	0.08232	1.71368	0.18416	2.84438	2.43442	0.54868	0.02467	12.1266	1.83463	1.89571	1.69758	0.03491	1.41498	0.38441	1.39915	1.77207	4.247	5.09986	24.3732	49.8024	7.96598	6.42419	0.58052	6.03011	2.33787	2017-03-24	11:47:32	1512765
JB1-M3-1535-6	9.36	40.14	21.82	6.65	7.32	5.73	16.28	17.54	1.73215	2.83248	2.52384	0.66307	1.70751	1.04939	0.07341	0.08675	1.84277	0.15144	3.05202	2.62526	0.57403	0.02763	13.1371	1.9824	2.00286	1.82383	0.03219	1.55953	0.43111	1.47715	1.86168	4.46076	5.23961	27.5039	45.099	8.73122	6.72657	0.54474	5.14671	2.27987	2017-03-30	10:59:44	1512765
JB1-M3-1536-1	9.48	39.07	21.34	6.55	5.92	5.75	15.3	17.62	1.70707	2.80141	2.47091	0.66869	1.71399	1.04319	0.07391	0.08053	1.79981	0.1252	2.99478	2.56355	0.5496	0.02734	13.1525	1.9477	2.02999	1.78937	0.038	1.49034	0.44395	1.48165	1.83965	4.40663	5.6646	24.3186	47.034	8.66598	6.6091	0.65818	5.30161	1.5458	2017-03-30	09:58:11	1512765
JB1-M3-1536-2	9.52	39.42	21.87	5.77	6.88	5.34	15.05	15.94	1.71892	2.82866	2.53908	0.57558	1.70816	1.02642	0.05609	0.0865	1.81094	0.16623	3.03108	2.59165	0.53315	0.02728	11.1331	2.00204	1.97331	1.78548	0.04609	1.51824	0.38721	1.45241	1.90827	4.44756	4.67883	25.2231	49.8926	7.58594	6.90232	0.57932	6.78867	2.1269	2017-03-20	09:45:28	1512765
JB1-M3-1536-3	9.51	42.37	20.92	5.83	5.3	5.71	16.23	16.98	1.79167	3.0673	2.63134	0.61045	1.81766	1.09679	0.05595	0.07718	1.94334	0.16136	3.21709	2.70846	0.58541	0.03212	11.9001	2.13883	2.11697	1.86489	0.02541	1.57276	0.43381	1.52321	2.05403	4.75126	5.20192	28.3403	45.8495	6.31604	7.30337	0.42647	5.66227	1.61414	2017-02-15	09:56:13	1512765
JB1-M3-1536-4	10.22	40.47	21.31	5.86	5.73	5.57	14.86	16.98	1.75311	2.93755	2.53616	0.63998	1.74316	1.07039	0.05169	0.08157	1.89062	0.10552	3.12497	2.65766	0.56839	0.02696	12.0826	2.04852	2.05096	1.83499	0.03883	1.55203	0.43748	1.50064	1.958	4.5751	4.93196	28.2571	46.0894	7.96915	7.00667	0.52003	5.16888	2.29189	2017-03-24	11:51:06	1512765
JB1-M3-1537-1	8.66	38.33	22.79	6.01	8.15	5.8	15.52	16.23	1.68912	2.69313	2.46289	0.65996	1.6814	1.00268	0.06595	0.07415	1.79105	0.18269	2.96374	2.54773	0.57504	0.02515	11.5076	1.91241	1.9802	1.72942	0.02272	1.46567	0.45151	1.42645	1.85665	4.36567	5.08733	27.4696	46.9822	6.26409	6.70201	0.45259	5.82398	1.75371	2017-02-14	11:49:59	1512765
JB1-M3-1537-5	8.92	41.5	21.64	5.97	4.85	5.86	14.87	16.46	1.75984	2.98824	2.53269	0.65859	1.76241	1.06699	0.05588	0.07344	1.92443	0.14746	3.19743	2.61969	0.57681	0.03166	12.4581	2.08164	2.05492	1.81239	0.0233	1.52711	0.43401	1.50506	1.98662	4.63104	5.01491	26.2471	47.4196	6.2262	7.09735	0.48423	5.23562	1.87648	2017-02-14	08:54:51	1512765
JB1-M3-1538-1	9.31	40.94	20.81	5.5	7.35	5.76	15.44	16.28	1.74564	3.01518	2.52473	0.64206	1.74888	1.0457	0.05144	0.07861	1.8964	0.14447	3.18134	2.62386	0.56022	0.02604	12.3651	2.08451	2.12416	1.8275	0.02652	1.52895	0.42154	1.48515	1.97244	4.64579	4.56319	25.4964	48.3828	6.28217	7.09519	0.52634	5.65597	2.62031	2017-02-14	14:41:00	1512765
JB1-M3-1538-2	9.77	43.73	21.19	6.16	5.89	5.56	15.78	16.9	1.84224	3.16271	2.65008	0.65822	1.8513	1.11961	0.04102	0.08089	1.98944	0.12015	3.32853	2.7813	0.60345	0.02667	11.9995	2.18746	2.12488	1.90671	0.01688	1.58917	0.4586	1.58038	2.09094	4.90181	4.69819	26.9213	47.4924	6.29367	7.57123	0.50829	4.63015	2.21508	2017-02-14	15:26:54	1512765
JB1-M3-1538-3	8.49	41.34	21.04	5.87	6.56	5.59	14.46	17.07	1.76655	3.05406	2.5742	0.61823	1.75821	1.05764	0.04804	0.0761	1.91353	0.14707	3.20498	2.67235	0.56408	0.02578	12.0433	2.10034	2.05255	1.8237	0.02142	1.53464	0.43394	1.50763	2.01381	4.65507	4.50675	24.9611	48.585	6.28831	7.24258	0.44083	5.35772	2.17577	2017-02-14	15:05:48	1512765
JB1-M3-1538-4	9.04	40.64	22.16	5.82	5.82	5.43	15.99	16.83	1.76016	2.98414	2.57491	0.6161	1.75977	1.05967	0.05264	0.08092	1.90357	0.18584	3.16081	2.67216	0.56267	0.02644	11.3731	2.10888	2.05738	1.81111	0.02964	1.55487	0.43196	1.50252	1.98043	4.62009	4.47173	30.651	45.2108	6.28895	7.07749	0.40722	4.98217	2.19517	2017-02-14	15:09:12	1512765
JB1-M3-1539-1	9.41	42.39	20.89	6.19	6.31	5.39	15.62	16.83	1.80828	3.15064	2.6696	0.64851	1.81381	1.09329	0.06867	0.0822	1.93609	0.12042	3.24854	2.7587	0.5933	0.02725	11.7195	2.09494	2.11519	1.92839	0.04048	1.58581	0.40576	1.56354	2.01555	4.80712	4.81183	25.2029	49.4362	6.97519	7.47755	0.50146	5.68048	2.44472	2017-03-01	15:25:13	1512765
JB1-M3-1539-2	8.11	42.98	21.29	5.83	5.31	5.54	17.02	17.11	1.83481	3.16657	2.72023	0.66119	1.86785	1.12205	0.06672	0.07814	1.98762	0.08876	3.30495	2.78151	0.59979	0.02676	11.1475	2.18572	2.13178	1.98392	0.03378	1.63837	0.408	1.60189	2.05216	4.88973	4.77833	25.1671	49.0129	7.17369	7.65924	0.40645	4.42492	1.88406	2017-03-07	11:30:21	1512765
JB1-M3-1539-3	9	40.26	22.08	5.68	7.69	5.74	16.08	16.81	1.76126	2.98351	2.50779	0.69227	1.7706	1.06778	0.06589	0.07909	1.89481	0.12706	3.17901	2.63045	0.5663	0.02449	12.4528	2.07849	2.05612	1.88535	0.02584	1.57187	0.4119	1.52018	1.95938	4.67963	4.29449	24.6768	47.7815	6.94825	7.25917	0.50432	5.68521	1.67201	2017-03-01	10:44:40	1512765
JB1-M3-1539-4	9.59	41.38	21.36	6.11	5.58	5.52	15.69	16.6	1.78126	2.98846	2.61387	0.64347	1.79904	1.07024	0.05264	0.07958	1.88252	0.12774	3.18399	2.67906	0.58737	0.02791	11.9998	2.08762	2.02089	1.87551	0.03	1.59327	0.42887	1.51747	2.00696	4.69437	4.5532	24.8499	48.8509	6.34125	7.32482	0.42644	5.64049	2.1568	2017-02-15	10:56:25	1512765
JB1-M3-1539-5	9.55	43.72	20.6	5.96	6.63	5.5	15.79	15.54	1.83199	3.17946	2.69074	0.67459	1.86435	1.11241	0.0662	0.07552	1.98285	0.12316	3.28619	2.78098	0.5837	0.03162	12.0613	2.16196	2.2488	1.97122	0.03605	1.58244	0.45019	1.58028	2.0585	4.91817	4.91441	25.5156	48.4209	7.65293	7.63369	0.523	4.91241	2.02111	2017-03-20	15:38:54	1512765
JB1-M3-154-1	8.52	41.05	20.43	6.02	6.87	5.07	15.81	16.21	1.73732	2.96078	2.56875	0.60848	1.7452	1.05526	0.06891	0.0792	1.8728	0.18402	3.11344	2.64584	0.5683	0.03013	11.8505	2.08686	1.99452	1.79226	0.04555	1.54964	0.42648	1.49628	1.91144	4.53922	4.92442	31.0566	43.4215	5.93488	6.97572	0.65642	7.77817	2.55071	2017-02-07	16:08:11	1512765
JB1-M3-1540-1	9.78	41.96	19.05	5.64	5.9	5.44	15.5	15.79	1.79603	3.14824	2.65506	0.68861	1.81105	1.10405	0.04897	0.07875	1.94164	0.09128	3.26072	2.76374	0.59443	0.02829	12.8847	2.14135	2.09439	1.88937	0.03891	1.61788	0.42566	1.53959	2.03422	4.81677	4.60112	25.1722	47.1154	6.33052	7.34738	0.45738	7.44932	2.06983	2017-02-15	10:20:31	1512765
JB1-M3-1540-2	8.92	42.64	19.25	5.03	5.51	5.56	15.34	15.96	1.81494	3.16585	2.64159	0.60888	1.81684	1.11973	0.06428	0.08055	1.98409	0.09772	3.314	2.74036	0.56607	0.02853	11.9209	2.16391	2.19156	1.95313	0.03354	1.61531	0.42931	1.54824	2.09359	4.83215	4.49668	24.8439	47.9756	5.27706	7.61819	0.52005	6.47	1.91821	2017-01-31	14:51:30	1512765
JB1-M3-1541-1	10.02	43.32	20.66	5.78	4.6	5.42	16.68	16.44	1.82409	3.23032	2.68649	0.63163	1.84706	1.11665	0.05706	0.08597	1.96199	0.14291	3.31723	2.78169	0.58085	0.02994	11.6431	2.19719	2.18586	1.96939	0.04576	1.63197	0.4067	1.59406	2.0499	4.86079	4.83957	23.8121	50.3488	6.97977	7.60218	0.46475	4.87202	2.19571	2017-03-01	16:09:26	1512765
JB1-M3-1541-2	8.16	40.77	20.49	5.96	7.05	5.36	15.84	16.87	1.74918	2.97426	2.63989	0.67923	1.75809	1.05786	0.08018	0.08175	1.87114	0.08444	3.11537	2.70365	0.59637	0.02566	11.0211	2.02211	2.00091	1.88415	0.05041	1.5598	0.40206	1.52814	1.94077	4.6085	4.44123	23.1984	50.0558	6.97014	7.18091	0.45854	7.57909	2.37274	2017-03-01	15:11:16	1512765
JB1-M3-1542-1	9.94	44.57	20.79	5.21	3.07	5.63	16.44	16.5	1.90499	3.40101	2.78554	0.71534	1.91582	1.17906	0.06128	0.08275	2.07813	0.08445	3.47114	2.92057	0.62177	0.03023	12.1862	2.28398	2.25773	2.09298	0.0418	1.69474	0.44599	1.67576	2.14722	5.12402	5.04506	27.5395	45.9586	5.26589	8.02576	0.40808	3.85656	1.84982	2017-01-31	14:48:55	1512765
JB1-M3-1542-3	8.3	37.39	23.5	5.89	9.05	5.21	15.67	17.29	1.63614	2.64367	2.42577	0.57512	1.62397	0.95357	0.07483	0.08593	1.77183	0.18668	2.86122	2.49734	0.53947	0.02516	10.6943	1.89614	1.89923	1.67031	0.04639	1.40774	0.42745	1.40095	1.79969	4.15444	4.8012	32.2845	43.9033	5.32038	6.37602	0.54072	6.56476	2.00022	2017-01-31	16:06:05	1512765
JB1-M3-1544-1	10.06	40.14	21.04	5.65	7.1	5.4	15.63	15.76	1.75455	2.88789	2.56794	0.61956	1.74512	1.06797	0.06149	0.0774	1.86714	0.17616	3.1061	2.64254	0.55887	0.02981	11.7449	2.08663	2.08465	1.80173	0.03079	1.56215	0.41646	1.47995	1.97149	4.54756	4.72092	24.0753	50.0958	5.69217	6.90987	0.46485	6.20491	1.94838	2017-02-03	09:13:28	1512765
JB1-M3-1549-1	10.06	43.21	20.22	5.73	4.66	5.5	15.75	16.15	1.82542	3.22239	2.66829	0.62589	1.84615	1.11837	0.04662	0.07672	1.99362	0.12245	3.32081	2.77122	0.5753	0.02913	11.841	2.22583	2.16655	1.93733	0.0289	1.60317	0.44137	1.57631	2.11191	4.89186	4.17088	27.5301	48.5948	5.80144	7.61906	0.56934	5.85185	2.60565	2017-02-03	15:03:07	1512765
JB1-M3-1549-2	10.67	43.59	18.77	5.84	5.41	5.28	15.68	16.12	1.85367	3.2409	2.69491	0.63714	1.85711	1.14183	0.06593	0.08688	1.98114	0.13351	3.33849	2.78453	0.56634	0.03306	12.9811	2.24908	2.19767	1.92251	0.04613	1.62834	0.42182	1.56699	2.08749	4.89437	4.74727	25.2522	47.4594	6.30999	7.4692	0.59862	7.05984	2.29426	2017-02-15	08:42:27	1512765
JB1-M3-155-1	9.81	45.71	18.2	5.56	6.52	5.45	15.71	15.43	1.90583	3.40896	2.83276	0.68	1.92297	1.18742	0.05924	0.07464	2.05559	0.09912	3.47519	2.92087	0.62311	0.03122	12.0817	2.293	2.28963	2.06912	0.03258	1.68942	0.45471	1.64648	2.19138	5.13676	4.72512	23.3554	50.3731	6.50706	8.0279	0.43728	6.22001	2.08124	2017-02-20	10:11:06	1512765
JB1-M3-155-2	9.46	43.17	19.56	5.75	5.01	5.43	15.74	15.69	1.83019	3.18748	2.65537	0.63297	1.84366	1.12916	0.03311	0.07465	1.97871	0.11924	3.30211	2.77881	0.58408	0.0316	11.6145	2.21207	2.22065	1.90162	0.02712	1.58777	0.44814	1.56386	2.07067	4.80422	4.81369	27.9425	47.122	5.94684	7.49889	0.7199	5.81868	2.33644	2017-02-08	10:18:10	1512765
JB1-M3-155-3	9.7	41.87	20.65	6.06	5.3	5.56	15.01	16.96	1.78658	3.0619	2.58802	0.62398	1.80171	1.08692	0.05491	0.08175	1.93884	0.14839	3.21082	2.6795	0.56415	0.03107	12.7938	2.15213	2.08614	1.84257	0.03118	1.57328	0.41035	1.51703	2.01266	4.70164	4.86925	28.7994	44.8921	6.55499	7.19486	0.56153	5.34714	2.14282	2017-02-20	14:49:31	1512765
JB1-M3-155-4	9.39	43.56	21.77	5.47	4.97	5.61	15.11	14.92	1.8492	3.16443	2.73386	0.67991	1.86833	1.10925	0.05609	0.07347	2.02091	0.1229	3.32517	2.82179	0.6002	0.0267	11.1711	2.22334	2.20392	1.9628	0.02985	1.60613	0.47036	1.59984	2.11129	4.8991	4.68704	23.3996	49.8815	5.9282	7.63583	0.48629	4.87591	1.69754	2017-02-07	16:05:18	1512765
JB1-M3-155-5	8.66	45.22	19.27	5.85	6.95	5.67	15.67	16.31	1.87718	3.28587	2.80125	0.69249	1.92531	1.1517	0.06725	0.07635	2.05546	0.14014	3.41066	2.90324	0.63076	0.03319	12.5656	2.26018	2.21887	2.00882	0.03029	1.65396	0.44073	1.62408	2.12997	5.06902	5.08129	22.4991	49.6022	6.54574	7.87306	0.49268	5.30362	2.7153	2017-02-20	14:19:21	1512765
JB1-M3-1551-3	9.91	42.3	21.43	5.87	5.38	5.54	16.12	16.79	1.80174	3.06949	2.62752	0.64663	1.82051	1.09011	0.06713	0.08333	1.91475	0.15777	3.20247	2.72657	0.59347	0.0318	11.5914	2.10177	2.09395	1.86804	0.04484	1.56516	0.41198	1.53719	2.02633	4.72429	5.11632	26.6607	48.2899	6.97052	7.29832	0.48155	4.51548	2.46174	2017-03-01	15:13:48	1512765
JB1-M3-1551-4	7.87	42.52	20.06	6.29	5.69	5.53	15.95	16.05	1.81156	3.1021	2.72107	0.68086	1.81417	1.12063	0.07382	0.0859	1.94331	0.17107	3.23576	2.74955	0.59391	0.03153	11.8234	2.15627	2.1776	1.9423	0.03654	1.64838	0.45142	1.5522	1.98059	4.73264	5.50219	31.6872	43.3786	5.94009	7.33128	0.49705	4.63005	1.83642	2017-02-07	16:14:21	1512765
JB1-M3-1552-1	8.97	42.69	20.7	5.87	8.61	5.4	16.61	16.09	1.81446	3.1168	2.72284	0.62172	1.81534	1.09927	0.05123	0.07553	1.96204	0.15293	3.26714	2.78951	0.57556	0.02648	11.4582	2.18842	2.19196	1.91157	0.03188	1.59595	0.42925	1.55587	2.04735	4.76616	5.10019	23.1108	49.7787	6.61041	7.45295	0.48908	5.89061	2.64337	2017-02-22	09:57:50	1512765
JB1-M3-1552-2	8.71	40.88	20.67	6.3	5.18	5.49	15.42	17.23	1.73733	2.91304	2.55909	0.63979	1.75293	1.08181	0.05554	0.07627	1.89056	0.13181	3.1475	2.62255	0.56366	0.02648	11.2769	2.0603	1.98016	1.81432	0.02779	1.52699	0.42901	1.53079	1.96299	4.54611	4.33913	23.0895	50.4336	5.93767	7.08992	0.64177	6.15483	2.03212	2017-02-07	16:12:00	1512765
JB1-M3-1552-3	8.89	41.58	21.16	6.04	6.34	5.56	15.22	16.32	1.78022	2.95531	2.61306	0.65195	1.78586	1.07321	0.05678	0.07919	1.90764	0.14995	3.14518	2.67406	0.58587	0.0251	11.1559	2.07655	2.02561	1.81585	0.02973	1.53425	0.44357	1.51458	2.01555	4.65213	4.85673	24.2959	49.9858	6.47626	7.21995	0.45025	5.83732	2.33125	2017-02-17	15:52:07	1512765
JB1-M3-1555-1	9.48	41.62	21.7	5.89	3.9	5.61	16.08	17.39	1.78838	3.08288	2.61308	0.62688	1.79327	1.10193	0.06565	0.0816	1.93268	0.16573	3.217	2.70136	0.56754	0.03296	11.7948	2.13361	2.10844	1.90629	0.03742	1.59768	0.41884	1.55246	1.98757	4.69724	5.0409	29.6569	45.9118	5.92819	7.2689	0.48771	4.41027	1.44264	2017-02-07	16:04:04	1512765
JB1-M3-1555-2	8.61	42.86	21.71	4.97	5.66	5.36	16.82	14.79	1.84485	3.12749	2.80948	0.67547	1.85437	1.10588	0.06919	0.07129	2.00137	0.07734	3.28215	2.84936	0.59158	0.02375	10.74	2.17059	2.21534	1.99995	0.05422	1.62873	0.41997	1.57658	2.08951	4.87292	4.71856	22.0415	52.4453	7.58856	7.71182	0.39641	6.15532	2.04489	2017-03-20	09:53:02	1512765
JB1-M3-1555-3	9.16	42.77	21.22	5.69	6.91	5.28	15.12	16.75	1.83104	3.11818	2.68886	0.64316	1.82116	1.11101	0.07454	0.08594	1.96771	0.13886	3.24362	2.76848	0.57292	0.02976	10.996	2.16385	2.15971	1.93266	0.04238	1.58624	0.40178	1.54205	2.06303	4.83801	4.29835	29.6289	47.0739	7.61238	7.52246	0.55828	6.05502	2.76513	2017-03-20	11:45:31	1512765
JB1-M3-1555-4	8.47	40.9	21.51	5.94	5.62	5.71	16.97	17.17	1.76423	2.93208	2.60688	0.69489	1.7952	1.07004	0.07927	0.08371	1.87714	0.16805	3.099	2.67153	0.58303	0.03317	12.0985	2.04842	2.15495	1.89848	0.04451	1.55636	0.40194	1.52081	1.9416	4.63391	5.10155	27.4081	46.6498	6.96046	7.0867	0.43047	4.98431	0.95023	2017-03-01	14:10:59	1512765
JB1-M3-1555-5	9.46	41.39	21.38	6.2	6.04	5.52	16.28	17.04	1.77294	2.96382	2.60532	0.64688	1.78024	1.07439	0.06159	0.07864	1.89742	0.15627	3.13713	2.66594	0.59202	0.02591	11.1665	2.05989	2.04635	1.86121	0.03354	1.56407	0.40956	1.51909	1.97351	4.63281	4.76381	29.7159	46.1938	6.98001	7.18483	0.40034	5.0235	1.69282	2017-03-01	16:11:02	1512765
JB1-M3-1557-1	8.71	40.08	21.27	6.21	6.66	5.54	15.63	17.4	1.74256	2.93755	2.53218	0.62692	1.74271	1.06148	0.06088	0.07703	1.86656	0.14369	3.10524	2.61287	0.55788	0.02279	11.636	2.02296	1.98144	1.82091	0.03031	1.52733	0.41056	1.52036	1.94015	4.54016	4.82406	27.8446	44.8805	7.66465	7.05357	0.5762	6.00183	2.13478	2017-03-21	09:25:43	1512765
JB1-M3-1557-3	8.53	40.39	21.86	6.21	6.39	5.54	17.05	16.46	1.74131	2.84317	2.62147	0.64494	1.73844	1.05479	0.07171	0.08612	1.86861	0.1941	3.06629	2.64546	0.5823	0.03078	11.4678	2.03104	1.97162	1.78509	0.03715	1.50862	0.44346	1.50839	1.92761	4.52291	4.67062	26.5607	47.4983	6.32174	6.93187	0.45123	6.10286	1.96763	2017-02-15	10:01:56	1512765
JB1-M3-1557-4	9	38.77	21.52	6.64	6.93	5.69	15.73	18.45	1.70773	2.79685	2.46118	0.6303	1.7055	1.02448	0.06924	0.08345	1.7922	0.14603	3.01283	2.54684	0.56344	0.0268	12.0106	1.96699	1.93616	1.76276	0.0356	1.52862	0.36896	1.44085	1.86013	4.42386	4.60846	27.803	46.8798	6.95531	6.73351	0.54565	5.74772	2.51523	2017-03-01	10:56:08	1512765
JB1-M3-1558-3	10.45	42.98	21.52	6.1	4.57	5.54	15.84	16.85	1.81997	3.12522	2.6535	0.64537	1.85819	1.10892	0.07277	0.08278	1.94805	0.14079	3.23285	2.73903	0.59465	0.03142	11.0504	2.12713	2.11985	1.9126	0.04459	1.57316	0.40312	1.55674	2.02456	4.81197	4.80494	24.3845	51.1986	7.62316	7.42684	0.54878	5.33959	2.35698	2017-03-20	14:42:16	1512765
JB1-M3-1558-4	9.88	43.48	20.87	6.18	5.33	5.88	15.94	16.5	1.82414	3.18584	2.64352	0.66815	1.85814	1.12988	0.05399	0.08055	1.97321	0.14915	3.27404	2.75816	0.59446	0.02539	11.8316	2.15923	2.18317	1.9476	0.03394	1.60375	0.45202	1.60145	2.06638	4.86375	5.0916	27.1681	48.1138	6.97532	7.56483	0.49421	3.27895	1.81908	2017-03-01	15:26:08	1512765
JB1-M3-1559-1	8.43	40.35	20.86	5.97	6.68	5.54	15.72	16.51	1.75228	2.91281	2.56393	0.65165	1.74775	1.05047	0.06401	0.0729	1.85982	0.17339	3.09121	2.62218	0.57084	0.0282	11.4487	2.04137	2.0407	1.78061	0.02108	1.52258	0.40932	1.4651	1.94776	4.51513	4.95746	25.5025	47.1462	6.29169	6.94689	0.44095	7.05789	1.60189	2017-02-14	15:15:54	1512765
JB1-M3-156-1	8.38	40.43	21.38	5.87	7.14	5.62	16.92	17.58	1.71802	2.87583	2.56047	0.66162	1.73189	1.07019	0.05616	0.07249	1.8497	0.11225	3.13064	2.64368	0.57639	0.03036	12.9593	2.02076	1.98379	1.88261	0.03613	1.59055	0.40791	1.50731	1.91896	4.61132	5.01147	24.9983	48.3304	6.96798	7.11392	0.45568	6.85402	1.59694	2017-03-01	14:36:00	1512765
JB1-M3-156-2	9.96	43.93	19.67	5.59	7.27	5.45	15.44	15.68	1.84491	3.22887	2.72766	0.66142	1.87016	1.13403	0.05865	0.07688	1.98775	0.09512	3.35355	2.82186	0.60791	0.02958	11.5348	2.21118	2.21114	1.97097	0.03865	1.62549	0.43294	1.58561	2.07947	4.94881	4.74187	20.7075	51.6402	6.52974	7.64182	0.54431	5.4194	2.38264	2017-02-20	11:42:49	1512765
JB1-M3-156-3	9.74	43.39	21.11	5.79	6.97	5.5	15.77	15.53	1.84968	3.14107	2.75182	0.67191	1.86672	1.12538	0.06244	0.06726	1.97716	0.12493	3.30447	2.80074	0.60871	0.03114	11.2829	2.1899	2.12461	1.91437	0.02309	1.6203	0.44447	1.54325	2.08012	4.87364	5.05666	23.8659	51.2443	6.49574	7.57562	0.40876	6.1164	2.25433	2017-02-20	09:13:52	1512765
JB1-M3-156-4	7.85	42.29	20.42	5.54	7.55	5.37	16.85	15.75	1.82527	3.12448	2.68983	0.67475	1.80557	1.11339	0.06068	0.07829	1.93672	0.157	3.26606	2.76799	0.59592	0.10923	11.1959	2.16419	2.17772	1.91837	0.02873	1.5965	0.42482	1.55187	2.06061	4.80848	4.73688	24.1185	50.5269	6.8444	7.4978	0.3182	6.57526	1.35219	2017-02-28	09:02:48	1512765
JB1-M3-156-5	7.63	43.5	22.08	5.44	5.61	5.38	15.71	16.92	1.83318	3.17022	2.71271	0.66714	1.88466	1.12853	0.0516	0.07599	2.00998	0.13431	3.3287	2.80939	0.61973	0.03376	10.6257	2.20884	2.13826	2.03377	0.02402	1.64193	0.43131	1.63992	2.05272	4.93651	4.42873	24.0683	51.4754	6.88078	7.79606	0.44512	5.5082	2.19772	2017-02-28	11:43:48	1512765
JB1-M3-156-6	8.36	43.05	21.3	5.57	6.55	5.58	16.21	16.34	1.82089	3.1472	2.74168	0.66949	1.84342	1.11477	0.06303	0.07263	2.00198	0.13764	3.3036	2.80198	0.60933	0.0293	11.2189	2.17931	2.1459	1.93757	0.02927	1.61004	0.42692	1.58924	2.04427	4.84031	4.77467	23.735	50.2062	6.53478	7.55358	0.46425	5.55329	2.16034	2017-02-20	11:52:34	1512765
JB1-M3-1560-1	7.78	44.36	19.07	6.03	6.15	5.51	15.25	16.4	1.87949	3.30262	2.78335	0.68226	1.89117	1.16045	0.05585	0.07624	2.0302	0.1163	3.39192	2.877	0.59525	0.0263	11.3728	2.24831	2.20806	2.04174	0.02777	1.67775	0.43089	1.64868	2.12583	5.00713	4.54271	25.4413	48.5188	7.61317	7.95426	0.49655	4.69881	2.41542	2017-03-20	11:46:36	1512765
JB1-M3-1560-2	8.45	41.79	21.11	5.45	5.66	5.64	14.88	15.46	1.74617	3.02449	2.59132	0.67706	1.77909	1.08505	0.04375	0.06853	1.93752	0.13913	3.24109	2.67288	0.58516	0.02928	12.737	2.11031	2.0678	1.84629	0.02448	1.55038	0.46068	1.53774	1.99285	4.66785	5.20758	25.1282	47.6446	6.25359	7.24145	0.53127	6.67662	1.7862	2017-02-14	11:01:23	1512765
JB1-M3-1560-3	7.91	36.7	22.17	6.34	11.25	5.34	15.05	16.66	1.64119	2.55232	2.44026	0.65432	1.62152	0.94616	0.07361	0.08252	1.71008	0.1866	2.80432	2.48785	0.56376	0.02483	11.7117	1.78827	1.8604	1.66422	0.03946	1.40049	0.42106	1.37003	1.79713	4.18899	5.22304	25.3727	47.2488	7.09356	6.48687	0.47938	8.41285	2.60279	2017-03-06	11:05:03	1512765
JB1-M3-1561-1	8.42	36.54	22.42	6.44	7.03	5.78	16.39	16.98	1.63283	2.59447	2.39074	0.61943	1.62102	0.98614	0.05303	0.07874	1.71624	0.15304	2.89131	2.45223	0.53711	0.02428	11.0506	1.86878	1.8691	1.72375	0.02567	1.49183	0.39405	1.41921	1.78795	4.20951	4.40794	24.3184	49.8405	5.74063	6.45278	0.47022	6.45119	2.07771	2017-02-03	10:56:32	1512765
JB1-M3-1562-2	9.82	43.12	18.86	5.78	5.45	5.71	14.82	15.8	1.81293	3.19657	2.65153	0.66767	1.84676	1.11423	0.05059	0.07434	1.9546	0.12489	3.26799	2.7623	0.60349	0.03085	12.6825	2.11527	2.1277	1.91159	0.03172	1.58709	0.44414	1.55229	2.06591	4.8257	5.43012	27.7974	46.6285	5.71709	7.57064	0.64334	6.13263	2.82909	2017-02-03	10:13:36	1512765
JB1-M3-1562-3	9.79	43.26	19.23	5.92	6.14	5.32	15.25	16.07	1.83752	3.22529	2.6907	0.64304	1.84919	1.118	0.0661	0.08443	1.96317	0.14048	3.28235	2.78455	0.6033	0.03173	12.1255	2.16298	2.12947	1.88764	0.04548	1.59138	0.42166	1.54041	2.07267	4.83475	4.96136	27.7804	46.3423	7.64782	7.46621	0.62153	6.07722	3.19406	2017-03-20	15:33:07	1512765
JB1-M3-1562-4	7.34	42.85	21.23	4.96	5.88	5.68	16.59	17.33	1.8306	3.23223	2.69264	0.7083	1.84091	1.14599	0.04029	0.06679	2.00977	0.07829	3.38548	2.82609	0.64217	0.02339	10.9042	2.21708	2.17192	2.04233	0.00873	1.67036	0.46232	1.64449	2.06626	5.00122	3.87967	26.4467	49.7275	4.04013	7.83487	0.36178	4.96416	2.29067	2017-01-30	11:46:16	1512765
JB1-M3-1562-6	10.61	41.92	20.77	5.28	5.85	5.66	16.08	16.12	1.80802	3.10152	2.63425	0.65736	1.81691	1.11663	0.05214	0.08132	1.96493	0.09893	3.24995	2.74377	0.60107	0.02518	11.7055	2.14644	2.14249	1.90064	0.03111	1.63072	0.43575	1.58459	2.01873	4.77619	4.82901	24.0102	48.602	6.40213	7.37331	0.54583	4.32257	2.53916	2017-02-16	11:35:03	1512765
JB1-M3-1563-2	10.41	43.28	19.82	5.73	5.73	5.56	15.45	16.68	1.83781	3.17529	2.671	0.70303	1.8647	1.13592	0.06477	0.08699	1.96336	0.07188	3.31033	2.77155	0.60419	0.02474	12.9794	2.17526	2.17125	1.96439	0.0482	1.63879	0.45293	1.56334	2.06474	4.88176	5.03977	23.0888	47.83	5.28963	7.53769	0.51813	6.62286	1.94535	2017-01-31	15:08:30	1512765
JB1-M3-1563-3	9.37	41.68	20.32	6.14	5.72	5.32	15.72	16.9	1.7864	3.08053	2.64545	0.64215	1.78928	1.08568	0.05756	0.08296	1.90146	0.1202	3.19382	2.71019	0.58114	0.029	11.287	2.08604	2.09843	1.88332	0.03594	1.59949	0.39283	1.51297	2.01645	4.7146	4.46264	27.334	48.9002	5.82934	7.36226	0.40517	6.15962	2.45902	2017-02-03	15:37:55	1512765
JB1-M3-1564-1	9.63	42.9	19.49	6.6	4.77	5.69	15.62	17.58	1.81579	3.1294	2.62716	0.70316	1.80953	1.12637	0.06097	0.08154	1.92686	0.06033	3.21921	2.74786	0.59375	0.02583	13.4667	2.11784	2.1215	1.92236	0.03036	1.62946	0.44146	1.5304	1.99831	4.68722	4.96927	26.0886	44.4484	8.68408	7.15672	0.57904	4.0169	2.34624	2017-03-30	10:03:42	1512765
[truncated: 3,228 more rows]
