# Supplementary material for: Development and Phenotypic Screening of an Ethyl Methane Sulfonate Mutant Population in Soybean
Source: Front Plant Sci. 2018 Mar 29;9:394. doi: 10.3389/fpls.2018.00394 (PMC5884938; doi:10.3389/fpls.2018.00394)
Supplement: Supplementary file 2 [file Table_2.XLSX]

## Sheet: Sheet1
Phenotypic data observed in M2 soybean mutants. Mutants with those phenotypic changes are shown as #1. Other mutants without any values are either similar to wildtype parent or were not recorded at the time.
Entry	Bushy	Dense Pods	Sterile	Unfilled Pods	Lodging	No pods	No Lateral Branch	Tall/Long Internode	Lateral Branch	Early Maturity	Big plant	Small seeds	Dwarf	Thick Stem	Dead	Stay Green	Short-petiole
JB1-M2-1216	1		1	1
JB1-M2-1749	1
JB1-M2-1001-1													1
JB1-M2-1020-1													1
JB1-M2-1024-c													1
JB1-M2-1060-1													1
JB1-M2-1060-2				1									1
JB1-M2-239-2													1
JB1-M2-327-4			1										1
JB1-M2-892-1													1
JB1-M2-272-2													1
JB1-M2-290-1													1
JB1-M2-1007-3	1	1
JB1-M2-101-2	1	1
JB1-M2-1010-5	1	1
JB1-M2-337-1													1
JB1-M2-1012-3	1	1
JB1-M2-654-1													1
JB1-M2-1014-1	1	1
JB1-M2-821-2													1
JB1-M2-821-3													1
JB1-M2-821-4													1
JB1-M2-827-5													1
JB1-M2-830-1													1
JB1-M2-842-1													1
JB1-M2-866-3													1
JB1-M2-1018-1													1
JB1-M2-1134-1													1
JB1-M2-1134-2													1
JB1-M2-1236-1													1
JB1-M2-1264-1													1
JB1-M2-1456-2													1
JB1-M2-1134-3										1			1
JB1-M2-1456-1										1			1
JB1-M2-1111-2										1			1
JB2-M2-1808-2										1			1
JB2-M2-1809-1										1			1
JB1-M2-1033-4	1	1
JB2-M2-1809-2										1			1
JB2-M2-1809-3										1			1
JB1-M2-1300-1													1
JB1-M2-1396-1													1
JB1-M2-1036-1	1
JB2-M2-1764-1													1
JB2-M2-1801-1													1
JB1-M2-1390-1					1								1
JB1-M2-1239-1					1								1
JB1-M2-1039-1	1			1
JB1-M2-1751			1	1
JB1-M2-10-4									1
JB1-M2-10-5			1
JB1-M2-1000-7			1
JB1-M2-1001-4			1
JB1-M2-1001-6			1	1
JB1-M2-1002-2			1	1
JB1-M2-1002-6			1
JB1-M2-1006-1			1	1
JB1-M2-1011-3			1	1
JB1-M2-1048-1	1	1
JB1-M2-1012-6						1
JB1-M2-1016-3		1
JB1-M2-1022-1			1	1
JB1-M2-1026-3			1	1
JB1-M2-1026-4			1
JB1-M2-1028-2			1
JB1-M2-1028-4			1	1
JB1-M2-1051-2	1	1
JB1-M2-1030-5			1	1
JB1-M2-1030-6			1
JB1-M2-1031-2				1
JB1-M2-1031-4				1
JB1-M2-1031-5				1
JB1-M2-1031-6			1	1
JB1-M2-1031-7				1
JB1-M2-1060-4	1			1
JB1-M2-1031-c				1
JB1-M2-1033-10			1	1
JB1-M2-1033-12			1
JB1-M2-1033-7			1	1
JB1-M2-1033-8					1
JB1-M2-1033-9			1	1
JB1-M2-1073-2	1	1
JB1-M2-1033-c2						1
JB1-M2-1081-2	1		1
JB1-M2-1081-4	1		1
JB1-M2-1082-5	1	1
JB1-M2-1036-2			1	1	1
JB1-M2-1037-1		1
JB1-M2-1038-2			1
JB1-M2-1088-2	1											1
JB1-M2-1038-4			1
JB1-M2-1040-2			1
JB1-M2-1040-3			1
JB1-M2-1093-2	1				1
JB1-M2-1040-4			1
JB1-M2-1040-6			1
JB1-M2-1041-1			1
JB1-M2-1042-2			1	1
JB1-M2-1043-3			1	1
JB1-M2-1045-4			1	1
JB1-M2-1045-5			1
JB1-M2-1048-?						1
JB1-M2-1103-1	1		1
JB1-M2-1050-2			1	1
JB1-M2-1050-3			1	1
JB1-M2-1050-4			1	1
JB1-M2-1050-5			1	1
JB1-M2-1050-6			1	1
JB1-M2-1050-7			1
JB1-M2-1110-2	1
JB1-M2-1051-1			1
JB1-M2-1053-1			1			1
JB1-M2-1053-3			1
JB1-M2-1055-2			1
JB1-M2-1112-3	1		1	1
JB1-M2-1057-7			1
JB1-M2-1058-3			1
JB1-M2-1060-5			1	1
JB1-M2-1063-3						1
JB1-M2-1064-2			1	1
JB1-M2-112-1	1	1
JB1-M2-112-2	1	1
JB1-M2-1067-2			1									1
JB1-M2-1127-3	1			1
JB1-M2-1067-3			1
JB1-M2-1073-1			1
JB1-M2-108-2					1
JB1-M2-1084-1			1
JB1-M2-1132-3	1			1
JB1-M2-1085-2			1	1
JB1-M2-1088-1			1	1
JB1-M2-1088-3			1									1
JB1-M2-109-1			1	1
JB1-M2-1091-1			1	1
JB1-M2-1095-1			1	1	1
JB1-M2-1096-1									1
JB1-M2-1099-1
JB1-M2-11_3									1
JB1-M2-11-5					1
JB1-M2-1100-1			1
JB1-M2-1101-1			1	1
JB1-M2-1102-2			1	1
JB1-M2-1107-6			1
JB1-M2-1108-1			1
JB1-M2-1108-3			1			1
JB1-M2-1108-4			1	1
JB1-M2-1109-1			1
JB1-M2-1150-1	1		1
JB1-M2-1150-7	1
JB1-M2-1110-1			1
JB1-M2-1110-4			1
JB1-M2-1111-?				1
JB1-M2-1155-5	1	1
JB1-M2-1111-4				1
JB1-M2-1112-2						1
JB1-M2-1114-3			1	1
JB1-M2-1114-8			1
JB1-M2-1160-2	1
JB1-M2-1115-1					1
JB1-M2-1165-2	1	1
JB1-M2-1119-2			1	1
JB1-M2-1168-3	1	1
JB1-M2-1119-4						1
JB1-M2-1125-1						1
JB1-M2-1128-3			1	1
JB1-M2-1129-2			1
JB1-M2-1129-2			1
JB1-M2-1130-2						1
JB1-M2-1136-1			1	1
JB1-M2-1136-7			1			1			1
JB1-M2-1138-1			1	1
JB1-M2-1138-2			1	1
JB1-M2-1138-3			1	1
JB1-M2-114-5					1
JB1-M2-1188-3	1	1
JB1-M2-119-2	1			1
JB1-M2-119-4	1		1
JB1-M2-119-4	1		1
JB1-M2-1140-?			1
JB1-M2-1194-1	1	1
JB1-M2-1140-2			1
JB1-M2-1140-3						1
JB1-M2-1140-6						1
JB1-M2-1142-1			1	1
JB1-M2-1142-4			1	1
JB1-M2-1143-1			1			1
JB1-M2-12-5	1	1
JB1-M2-120-1	1	1
JB1-M2-120-2	1	1
JB1-M2-120-3	1
JB1-M2-1201-2	1
JB1-M2-1143-1						1
JB1-M2-1144-2				1
JB1-M2-1208-5	1		1
JB1-M2-121-1	1	1
JB1-M2-121-1	1	1
JB1-M2-121-4	1	1							1
JB1-M2-1147-1			1	1
JB1-M2-115-1									1
JB1-M2-1213-4	1		1
JB1-M2-115-6
JB1-M2-1151-1			1	1
JB1-M2-1152-2			1	1	1
JB1-M2-1153-1			1	1
JB1-M2-1156-1						1
JB1-M2-1156-2			1	1
JB1-M2-1157-1				1
JB1-M2-1159-1			1	1
JB1-M2-1161-2			1	1
JB1-M2-1166-4		1
JB1-M2-1173-1			1
JB1-M2-1173-3			1		1
JB1-M2-1216-5	1
JB1-M2-1216-6	1			1
JB1-M2-118-2						1
JB1-M2-118-c			1	1
JB1-M2-1218-1	1				1
JB1-M2-1218-3	1	1
JB1-M2-1218-3	1	1
JB1-M2-118-c			1
JB1-M2-1182-6								1
JB1-M2-1182-6								1
JB1-M2-1219-3	1		1
JB1-M2-122-2	1
JB1-M2-122-3	1	1
JB1-M2-1182-7			1						1
JB1-M2-122-4	1	1
JB1-M2-1183-1			1
JB1-M2-1184-2			1	1
JB1-M2-1187-2						1
JB1-M2-1188-1				1
JB1-M2-1192-2						1
JB1-M2-1194-c1					1
JB1-M2-1194-c1					1
JB1-M2-1194-c2					1
JB1-M2-1197-1						1
JB1-M2-12-1		1
JB1-M2-12-2		1
JB1-M2-1203-1			1	1
JB1-M2-1208-4				1
JB1-M2-1210-2			1	1
JB1-M2-1211-8					1
JB1-M2-1213-5			1
JB1-M2-1213-5			1	1
JB1-M2-1214-2						1
JB1-M2-1214-3			1	1
JB1-M2-1238-6	1		1
JB1-M2-1239-1	1	1
JB1-M2-1214-3			1
JB1-M2-1214-4			1
JB1-M2-1214-4			1	1
JB1-M2-1214-5			1			1
JB1-M2-1214-5			1
JB1-M2-1242-1	1		1
JB1-M2-1216-1						1
JB1-M2-1246-?	1
JB1-M2-1246-5	1
JB1-M2-1216-2						1
JB1-M2-1216-3						1
JB1-M2-1218-?			1		1
JB1-M2-1218-?			1		1
JB1-M2-1219-1			1
JB1-M2-125-1	1	1
JB1-M2-1219-1			1
JB1-M2-1219-3			1	1
JB1-M2-1251-5	1			1
JB1-M2-1251-6	1	1
JB1-M2-1252-1	1		1	1
JB1-M2-122-3		1
JB1-M2-1221-7						1
JB1-M2-1223-4						1
JB1-M2-1225-2									1
JB1-M2-1227-2			1
JB1-M2-1227-4			1
JB1-M2-1257-1	1
JB1-M2-1229-4			1	1
JB1-M2-123-1
JB1-M2-1230-1			1
JB1-M2-1233-4		1
JB1-M2-1259-1	1
JB1-M2-1234-2					1
JB1-M2-1234-3					1
JB1-M2-1235-1						1
JB1-M2-1237-1			1
JB1-M2-1261-8	1
JB1-M2-1261-9	1
JB1-M2-1237-2		1
JB1-M2-1238-1			1		1
JB1-M2-1238-1					1
JB1-M2-1266-1	1	1
JB1-M2-1268-?	1
JB1-M2-1238-2					1
JB1-M2-1268-4	1
JB1-M2-1238-2					1
JB1-M2-1238-3						1
JB1-M2-1239-2									1
JB1-M2-1239-6						1
JB1-M2-124-1			1	1
JB1-M2-124-c			1	1
JB1-M2-124-c			1	1	1
JB1-M2-1272-4	1	1
JB1-M2-1245-7			1			1
JB1-M2-1247-2			1
JB1-M2-1247-4			1						1
JB1-M2-1248-2						1
JB1-M2-1248-5			1	1
JB1-M2-1248-6			1
JB1-M2-125-3									1
JB1-M2-1251-4		1
JB1-M2-1252-2			1	1
JB1-M2-1277-5	1		1	1
JB1-M2-1253-1			1	1					1
JB1-M2-1253-3			1	1
JB1-M2-1253-4			1	1
JB1-M2-1255-1									1
JB1-M2-1255-2			1	1
JB1-M2-1278-7	1
JB1-M2-1257-4			1		1
JB1-M2-1257-5			1
JB1-M2-1258-?			1
JB1-M2-1258-1			1		1
JB1-M2-1261-2						1
JB1-M2-1281-1	1
JB1-M2-1261-3						1
JB1-M2-1261-4						1
JB1-M2-1261-5						1
JB1-M2-1265-1			1
JB1-M2-1265-3			1
JB1-M2-1265-4			1
JB1-M2-1268-2			1
JB1-M2-1268-5					1
JB1-M2-1269-1			1						1
JB1-M2-1269-2						1
JB1-M2-1271-5		1			1
JB1-M2-1271-6				1
JB1-M2-1293-4	1	1
JB1-M2-1271-7			1	1
JB1-M2-1272-2		1							1
JB1-M2-1273-2									1
JB1-M2-1298-7	1		1
JB1-M2-1301-2	1	1
JB1-M2-1273-3			1
JB1-M2-1273-4								1	1
JB1-M2-1273-6			1		1
JB1-M2-1303-1	1		1	1
JB1-M2-1276-1			1	1
JB1-M2-1277-1			1
JB1-M2-1277-2			1
JB1-M2-1277-3					1
JB1-M2-1277-4			1	1
JB1-M2-1278-1			1
JB1-M2-1305-2	1	1
JB1-M2-1278-2
JB1-M2-1305-6	1			1	1
JB1-M2-1278-3
JB1-M2-1278-4			1
JB1-M2-1278-6			1
JB1-M2-1279-2			1	1
JB1-M2-1319-1	1
JB1-M2-1279-4			1
JB1-M2-132-4	1	1
JB1-M2-128-1		1
JB1-M2-128-8									1
JB1-M2-1280-1			1
JB1-M2-1281-3					1
JB1-M2-1281-4			1
JB1-M2-1282-3					1
JB1-M2-1282-3												1
JB1-M2-1283-4				1
JB1-M2-1326-2	1
JB1-M2-1327-1	1	1
JB1-M2-133-3	1	1
JB1-M2-1284-6		1						1
JB1-M2-1284-6		1
JB1-M2-1284-9			1	1
JB1-M2-1285-1									1
JB1-M2-1287-7						1
JB1-M2-1340-3	1	1
JB1-M2-1292-4			1			1
JB1-M2-1292-5			1			1
JB1-M2-1343-2	1	1
JB1-M2-1344-1	1
JB1-M2-1297-1			1
JB1-M2-1298-1			1
JB1-M2-1298-5
JB1-M2-1301-4						1
JB1-M2-1301-6			1		1
JB1-M2-1302-2				1
JB1-M2-1353-2	1	1
JB1-M2-1304-1			1		1
JB1-M2-1304-2			1
JB1-M2-1304-5			1
JB1-M2-1304-7						1
JB1-M2-1304-8			1		1
JB1-M2-1305-1					1
JB1-M2-1305-5					1
JB1-M2-1305-7					1
JB1-M2-1306-3					1
JB1-M2-1311-1									1
JB1-M2-1316-1						1
JB1-M2-1319-3						1
JB1-M2-132-c					1
JB1-M2-1320-3									1
JB1-M2-1320-5			1	1
JB1-M2-1321-1			1	1
JB1-M2-1323-1			1
JB1-M2-1323-5					1
JB1-M2-1323-6					1
JB1-M2-1325-3			1	1
JB1-M2-1331-1						1
JB1-M2-1332-2						1
JB1-M2-1332-3						1
JB1-M2-1332-5						1
JB1-M2-1394-1	1
JB1-M2-1334-4						1
JB1-M2-1342-1									1
JB1-M2-1343-1									1
JB1-M2-1345-6		1							1
JB1-M2-1346-1			1			1
JB1-M2-1346-1						1
JB1-M2-1346-2			1
JB1-M2-135-3					1
JB1-M2-135-3					1
JB1-M2-1353-7			1
JB1-M2-1355-3						1
JB1-M2-1356-4						1
JB1-M2-1358-1						1
JB1-M2-1358-2						1
JB1-M2-136-1			1	1
JB1-M2-1363-1						1
JB1-M2-1408-1	1		1	1
JB1-M2-1363-6									1
JB1-M2-1364-1									1
JB1-M2-1368-3									1
JB1-M2-1428-4	1								1
JB1-M2-1429-1	1		1	1
JB1-M2-1429-2	1		1	1
JB1-M2-1429-4	1	1
JB1-M2-1372-1						1
JB1-M2-1372-3						1
JB1-M2-1372-5			1
JB1-M2-145-1	1	1							1
JB1-M2-1372-6						1
JB1-M2-1373-1						1
JB1-M2-1373-3						1
JB1-M2-1451-3	1
JB1-M2-1451-4	1
JB1-M2-1451-5	1
JB1-M2-1376-1			1
JB1-M2-1377-3						1
JB1-M2-1385-1		1
JB1-M2-1385-2									1
JB1-M2-1389-3			1
JB1-M2-1455-5	1
JB1-M2-1389-4			1
JB1-M2-1389-5			1		1
JB1-M2-1457-2	1
JB1-M2-147-3	1	1
JB1-M2-1475-1	1
JB1-M2-1389-6						1
JB1-M2-1398-4						1
JB1-M2-1398-5						1
JB1-M2-140-2			1
JB1-M2-1400-1						1
JB1-M2-1400-2			1
JB1-M2-1400-3						1
JB1-M2-1400-4						1
JB1-M2-1401-3						1
JB1-M2-1402-1						1
JB1-M2-1402-2						1
JB1-M2-1404-2						1
JB1-M2-1404-4									1
JB1-M2-1499-1	1
JB1-M2-1499-2	1
JB1-M2-1404-5								1
JB1-M2-1404-7						1
JB1-M2-1405-1						1
JB1-M2-150-5	1
JB1-M2-150-6	1
JB1-M2-1407-3						1
JB1-M2-1419-2						1
JB1-M2-1420-5						1
JB1-M2-1421-1						1
JB1-M2-1432-1						1
JB1-M2-1434-3			1
JB1-M2-1444-1						1
JB1-M2-145-3
JB1-M2-1506-2	1
JB1-M2-1450-2						1
JB1-M2-1450-5						1
JB1-M2-1451-6			1	1
JB1-M2-1455-1					1
JB1-M2-1455-2					1
JB1-M2-1455-3
JB1-M2-1529-2	1
JB1-M2-1455-4			1						1
JB1-M2-1455-6									1
JB1-M2-1457-1			1
JB1-M2-1477-1			1	1
JB1-M2-1479-2		1							1
JB1-M2-1480-4			1						1
JB1-M2-1538-2	1	1
JB1-M2-1538-3	1	1
JB1-M2-1481-4						1
JB1-M2-1487-1						1
JB1-M2-1552-1	1
JB1-M2-1552-3	1	1
JB1-M2-1491-2			1
JB1-M2-1492-2						1
JB1-M2-1560-2	1	1
JB1-M2-1562-4	1	1
JB1-M2-1562-6	1
JB1-M2-1492-3			1
JB1-M2-1493-2			1								1
JB1-M2-1494-1						1
JB1-M2-1494-6						1
JB1-M2-1494-7						1
JB1-M2-1494-9						1
JB1-M2-1499-6						1
JB1-M2-15-2									1
JB1-M2-15-3									1
JB1-M2-1500-2					1
JB1-M2-1582-1	1
JB1-M2-1500-5			1		1
JB1-M2-1584-2	1	1
JB1-M2-1500-6									1
JB1-M2-1501-2			1
JB1-M2-1586-3	1
JB1-M2-1587-1	1	1
JB1-M2-1501-3		1						1	1
JB1-M2-1587-3	1
JB1-M2-1587-4	1	1
JB1-M2-1587-6	1	1
JB1-M2-1502-1			1
JB1-M2-1502-2			1
JB1-M2-1502-3			1		1
JB1-M2-1513-5			1
JB1-M2-1516-6						1
JB1-M2-1519-2			1			1
JB1-M2-152-2					1
JB1-M2-1601-3	1	1
JB1-M2-152-4									1
JB1-M2-1522-4						1
JB1-M2-1530-3			1						1
JB1-M2-1530-5			1	1
JB1-M2-1608-1	1
JB1-M2-1532-3					1
JB1-M2-1608-3	1	1
JB1-M2-1608-4	1	1
JB1-M2-1608-5	1	1
JB1-M2-1608-6	1
JB1-M2-1608-7	1	1
JB1-M2-1532-4					1
JB1-M2-1533-4						1
JB1-M2-1537-5		1
JB1-M2-1542-3									1
JB1-M2-1551-1			1
JB1-M2-1554-5						1
JB1-M2-1617-1	1	1
JB1-M2-1556-1						1
JB1-M2-1563-1			1			1
JB1-M2-1619-4	1
JB1-M2-1568-3			1
JB1-M2-1620-3	1	1
JB1-M2-1620-4	1	1
JB1-M2-157-3						1
JB1-M2-1622-7	1	1
JB1-M2-1622-8	1
JB1-M2-157-6								1
JB1-M2-1574-2						1
JB1-M2-1576-1			1
JB1-M2-1624-3	1	1
JB1-M2-1577-c			1	1
JB1-M2-1579-6			1			1
JB1-M2-1626-2	1	1
JB1-M2-1627-1	1
JB1-M2-1628-2	1	1
JB1-M2-1628-4	1	1
JB1-M2-1579-6						1
JB1-M2-1580-1						1
JB1-M2-1584-1		1
JB1-M2-1585-4			1
JB1-M2-1586-2			1
JB1-M2-1587-2			1			1
JB1-M2-1588-4			1
JB1-M2-1590-1			1		1
JB1-M2-1596-2						1
JB1-M2-1597-1			1	1
JB1-M2-1597-3			1
JB2-M2-1634-6	1						1
JB2-M2-1634-7	1
JB2-M2-1634-9	1
JB1-M2-1597-c					1
JB1-M2-1601-1						1
JB1-M2-1601-5						1
JB1-M2-1606-5						1
JB1-M2-1607-1									1
JB2-M2-1638-4	1						1
JB1-M2-1607-2		1							1
JB1-M2-1608-2
JB1-M2-161-2					1
JB1-M2-161-5									1
JB1-M2-1610-1						1
JB1-M2-1616-2			1
JB1-M2-1616-3			1
JB1-M2-1616-5			1
JB1-M2-1618-2					1
JB1-M2-1618-5			1
JB1-M2-1619-6			1
JB1-M2-1622-6						1
JB1-M2-1623-5						1
JB1-M2-1623-6						1
JB1-M2-1624-1						1
JB1-M2-1625-4		1
JB1-M2-1625-5		1						1	1
JB2-M2-1643-6	1	1
JB1-M2-163-2					1
JB1-M2-163-3					1
JB2-M2-1631-5		1							1
JB2-M2-1644-6	1
JB2-M2-1632-2			1
JB2-M2-1632-3			1
JB2-M2-1648-1	1	1
JB2-M2-1649-1	1	1
JB2-M2-1649-2	1	1
JB2-M2-1649-3	1
JB2-M2-1632-4			1
JB1-M2-165-4	1		1
JB2-M2-1650-1	1		1	1
JB2-M2-1633-1			1						1
JB2-M2-1651-2	1	1
JB2-M2-1654-1	1	1
JB2-M2-1633-6									1
JB2-M2-1634-2			1
JB2-M2-1634-3									1
JB2-M2-1655-3	1
JB2-M2-1634-5			1
JB2-M2-1656-1	1								1
JB2-M2-1656-2	1	1
JB2-M2-1635-2			1
JB2-M2-1635-3			1			1
JB2-M2-1635-4			1
JB2-M2-1636-1		1
JB2-M2-1638-2			1			1
JB2-M2-1638-4			1			1
JB2-M2-1638-5									1
JB2-M2-1638-6						1
JB2-M2-1638-7		1
JB2-M2-1639-2									1
JB2-M2-1639-3												1
JB2-M2-1640-2					1
JB2-M2-1640-5					1
JB2-M2-1659-1	1	1
JB2-M2-1659-2	1
JB2-M2-1640-c					1
JB2-M2-1641-3			1
JB2-M2-1642-2									1
JB2-M2-166-?	1
JB2-M2-1642-5									1
JB2-M2-1642-6
JB2-M2-1642-7
JB2-M2-1642-8									1
JB2-M2-1643-3		1						1	1
JB2-M2-1643-4		1						1
JB2-M2-1644-2					1
JB2-M2-1644-4			1
JB2-M2-1662-6	1
JB2-M2-1662-7	1
JB2-M2-1644-5		1							1
JB2-M2-1645-3									1
JB2-M2-1646-4
JB1-M2-165-1		1
JB2-M2-1651-2			1		1
JB2-M2-1654-4			1	1
JB2-M2-1655-1					1
JB2-M2-1665-4	1	1
JB2-M2-1655-2			1	1
JB2-M2-1655-4			1
JB2-M2-1656-4												1
JB2-M2-1665-7-2	1	1
JB2-M2-1666-1	1	1
JB2-M2-1666-2	1	1
JB2-M2-1656-5			1						1
JB2-M2-1656-6									1
JB2-M2-1657-1			1
JB2-M2-1658-1		1						1	1
JB2-M2-1658-10								1
JB2-M2-1658-2		1						1	1
JB2-M2-1658-3			1
JB2-M2-1658-4								1	1
JB2-M2-1658-5		1							1
JB2-M2-1658-7		1							1
JB2-M2-1658-8									1
JB2-M2-1658-9								1	1
JB2-M2-1659-3			1
JB2-M2-1659-4			1
JB2-M2-1659-5									1
JB2-M2-1660-1					1
JB2-M2-1660-7			1
JB2-M2-1661-4					1
JB2-M2-1661-6			1				1
JB2-M2-1662-1									1
JB2-M2-1662-2								1	1
JB2-M2-1662-3								1	1
JB2-M2-1662-4						1
JB2-M2-1663-1		1							1			1
JB2-M2-1663-7							1
JB2-M2-1664-2									1
JB2-M2-1664-3
JB2-M2-1664-4							1
JB2-M2-1664-5									1
JB2-M2-1665-3					1
JB2-M2-1665-5		1
JB2-M2-1665-6		1
JB2-M2-1665-7-1		1						1
JB2-M2-1666-3			1	1
JB2-M2-1666-4			1	1
JB2-M2-1667-2									1
JB2-M2-1667-3			1						1
JB2-M2-1685-1	1	1
JB2-M2-1667-4		1
JB2-M2-1685-3	1	1
JB2-M2-1668-1			1	1
JB2-M2-1668-2			1			1
JB2-M2-1686-6	1	1
JB2-M2-1668-3			1		1
JB2-M2-1668-4									1
JB2-M2-1668-5			1								1
JB2-M2-1669-1				1
JB2-M2-1689-5	1	1		1
JB1-M2-169-c	1
JB2-M2-1673-1			1	1
JB2-M2-1673-2			1
JB2-M2-1673-3			1
JB2-M2-1694-1	1	1
JB2-M2-1694-c	1	1
JB2-M2-1695-1	1	1
JB2-M2-1673-4			1	1
JB2-M2-1674-4									1
JB2-M2-1676-1									1
JB2-M2-1676-4									1
JB2-M2-1677-3									1
JB2-M2-1677-4												1
JB2-M2-1677-6												1
JB2-M2-1678-1									1
JB2-M2-1698-2	1	1
JB1-M2-17-3	1												1
JB1-M2-17-3	1
JB2-M2-1702-3	1
JB2-M2-1678-4			1	1
JB2-M2-1703-4	1
JB2-M2-1704-1	1	1
JB2-M2-1679-2			1
JB2-M2-1680-2			1
JB2-M2-1682-2			1	1
JB2-M2-1708-3	1		1	1
JB2-M2-1709-1	1												1
JB2-M2-1682-3			1	1
JB2-M2-1682-5			1	1
JB2-M2-1683-1								1	1
JB2-M2-1683-2								1	1
JB2-M2-1683-4								1	1
JB2-M2-1683-5
JB2-M2-1684-1									1
JB2-M2-1684-2									1
JB2-M2-1720-1	1		1	1
JB2-M2-1684-4		1						1
JB2-M2-1720-6	1		1	1
JB2-M2-1684-5							1	1
JB2-M2-1684-8								1
JB2-M2-1722-3	1	1
JB2-M2-1685-2						1
JB2-M2-1686-1			1
JB2-M2-1686-5						1
JB2-M2-1688-1						1	1
JB2-M2-1689-2			1	1
JB2-M2-1689-3			1	1
JB2-M2-1689-4		1
JB2-M2-1691-2		1
JB2-M2-1735-1	1	1
JB2-M2-1691-4		1
JB2-M2-1693-2		1
JB2-M2-1695-3			1	1
JB2-M2-1695-4			1	1
JB2-M2-1695-5			1	1
JB2-M2-1696-1									1
JB2-M2-1696-2			1	1
JB2-M2-1697-1						1
JB2-M2-1697-2			1
JB2-M2-1697-3			1
JB2-M2-1702-4												1
JB2-M2-1706-1		1
JB2-M2-1747-2	1	1
JB2-M2-1747-5	1
JB2-M2-1706-2									1
JB2-M2-1707-1			1
JB2-M2-1710-5						1
JB2-M2-1751-3	1		1	1
JB2-M2-1751-4	1			1
JB2-M2-1752-1	1		1	1
JB2-M2-1711-1			1
JB2-M2-1712-6		1
JB2-M2-1713-2						1
JB2-M2-1716-2			1	1
JB2-M2-1717-1									1
JB2-M2-1717-3									1
JB2-M2-1717-6		1							1
JB2-M2-1720-5			1	1
JB2-M2-1720-7			1	1
JB2-M2-1721-5			1	1
JB2-M2-1724-1						1
JB2-M2-1725-2			1	1
JB2-M2-1726-2			1	1
JB2-M2-1773-2	1		1
JB2-M2-1727-c1			1	1
JB2-M2-1775-1	1
JB1-M2-173-?			1
JB1-M2-173-7			1
JB2-M2-1732-2		1
JB2-M2-1734-3			1	1
JB2-M2-1735-3			1	1
JB2-M2-1735-4			1	1
JB2-M2-1782-2	1	1
JB2-M2-1738-3						1
JB2-M2-1783-1	1	1
JB2-M2-1783-2	1		1
JB2-M2-1739-2		1
JB1-M2-174-3						1
JB1-M2-174-5		1
JB2-M2-1740-2		1
JB2-M2-1741-1			1	1
JB2-M2-1788-1	1	1
JB2-M2-1742-1			1	1
JB2-M2-1743-1						1
JB2-M2-1744-1		1										1
JB2-M2-1746-4				1
JB2-M2-1749-2		1
JB2-M2-1750-2			1
JB2-M2-1793-1	1	1
JB2-M2-1750-5						1
JB2-M2-1755-2			1	1
JB2-M2-1761-2			1
JB2-M2-1761-3			1	1					1
JB2-M2-1761-6			1
JB2-M2-1762-1			1	1
JB2-M2-1762-2			1	1
JB2-M2-1763-6						1
JB2-M2-1764-2			1	1
JB2-M2-1765-2															1
JB2-M2-1765-9						1
JB2-M2-1767-1			1
JB2-M2-1768-4		1
JB2-M2-1770-5									1
JB2-M2-1774-4			1	1
JB2-M2-1801-2	1	1
JB2-M2-1775-5			1
JB2-M2-1776-3			1	1
JB2-M2-1776-4			1
JB2-M2-1804-2	1	1
JB2-M2-1776-5			1	1
JB2-M2-1776-6			1
JB2-M2-1779-1			1	1
JB2-M2-1782-3				1
JB2-M2-1809-1	1		1	1
JB2-M2-1783-3			1	1
JB1-M2-1810-1	1	1
JB2-M2-1810-3	1	1
JB2-M2-1784-1			1	1
JB2-M2-1812-1	1		1
JB2-M2-1812-2	1
JB2-M2-1812-3	1	1
JB2-M2-1784-5			1	1
JB2-M2-1785-1			1	1
JB2-M2-1785-3			1	1
JB1-M2-179-2		1
JB1-M2-179-3							1	1
JB2-M2-179-6			1
JB2-M2-1790-3						1
JB2-M2-1791-4			1
JB2-M2-1791-8								1
JB2-M2-1793-2					1
JB2-M2-1794-1			1	1
JB2-M2-1794-2			1	1
JB2-M2-1794-3			1
JB1-M2-185-2	1				1
JB1-M2-185-7	1	1
JB1-M2-185-8	1	1
JB2-M2-1795-1			1	1
JB2-M2-1795-4		1	1
JB1-M2-189-1	1
JB2-M2-1796-1			1
JB2-M2-1796-3			1
JB2-M2-1796-4			1	1
JB2-M2-1797-1			1
JB2-M2-1797-2									1
JB2-M2-1797-6			1	1					1
JB2-M2-1798-5		1
JB1-M2-20-3	1	1
JB1-M2-204-1	1	1
JB2-M2-1799-2			1	1
JB1-M2-205-1	1	1
JB1-M2-205-3	1
JB2-M2-1799-5			1	1
JB2-M2-1801-5			1	1
JB2-M2-1802-1			1	1
JB1-M2-208-4	1	1
JB1-M2-208-5	1		1
JB1-M2-208-6	1	1
JB2-M2-1803-1						1
JB1-M2-211-3	1	1
JB2-M2-1804-3				1
JB1-M2-211-6	1	1
JB2-M2-1804-5			1	1
JB2-M2-1804-6			1	1
JB2-M2-1805-1			1
JB1-M2-181-3									1
JB2-M2-1811-3						1
JB2-M2-1813-3		1							1
JB2-M2-1814-1			1	1
JB2-M2-1814-2		1		1
JB2-M2-1814-5			1
JB2-M2-1815-1			1
JB2-M2-1815-4			1
JB2-M2-1818-2			1	1
JB1-M2-223-9	1	1
JB1-M2-182-4					1
JB2-M2-1822-1			1	1
JB2-M2-1822-2			1	1
JB2-M2-1822-3			1	1
JB2-M2-1822-4			1	1
JB2-M2-1831-1
JB1-M2-187-3									1
JB1-M2-188-3									1
JB1-M2-190-3								1	1
JB1-M2-230-2	1								1
JB1-M2-232-6	1	1
JB1-M2-232-6	1	1
JB1-M2-193-1		1			1
JB1-M2-233-2	1	1	1
JB1-M2-194-2			1	1
JB1-M2-237-2	1	1
JB1-M2-237-5	1	1
JB1-M2-237-5	1	1
JB1-M2-239-1	1	1
JB1-M2-194-3		1
JB1-M2-193-5			1
JB1-M2-199-1									1
JB1-M2-199-5			1
JB1-M2-243-1	1	1
JB1-M2-204-1		1
JB1-M2-207-2					1
JB1-M2-207-7					1
JB1-M2-207-8			1	1
JB1-M2-244-1	1	1
JB1-M2-244-2	1	1
JB1-M2-245-1	1	1
JB1-M2-247-2	1	1
JB1-M2-209-2		1
JB1-M2-211-4			1
JB1-M2-212-1
JB1-M2-251-1	1	1							1
JB1-M2-251-2	1	1
JB1-M2-212-2									1
JB1-M2-214-2			1	1					1
JB1-M2-254-1	1	1
JB1-M2-254-2	1
JB1-M2-254-3	1	1
JB1-M2-256-1	1
JB1-M2-216-6		1							1
JB1-M2-259-4	1	1
JB1-M2-217-6					1
JB1-M2-217-c					1
JB1-M2-219-2						1
JB1-M2-219-3			1						1
JB1-M2-22-1			1
JB1-M2-26-5	1										1
JB1-M2-22-c					1
JB1-M2-220-1			1
JB1-M2-223-6		1
JB1-M2-261-1	1	1
JB1-M2-224-1		1							1
JB1-M2-224-4		1						1
JB1-M2-224-4		1
JB1-M2-227-2			1		1
JB1-M2-228-2		1							1
JB1-M2-229-4		1						1
JB1-M2-229-4		1						1
JB1-M2-229-6					1
JB1-M2-263-1	1	1							1
JB1-M2-229-c					1
JB1-M2-263-3	1
JB1-M2-265-1	1	1
JB1-M2-233-1			1	1
JB1-M2-235-4		1						1
JB1-M2-267-4	1	1
JB1-M2-239-4			1
JB1-M2-24-c								1
JB1-M2-241-7									1
JB1-M2-270-1	1	1
JB1-M2-243-2		1							1
JB1-M2-275-2	1	1
JB1-M2-243-3						1
JB1-M2-243-6			1
JB1-M2-276-8	1
JB1-M2-243-c					1
JB1-M2-278-3	1	1
JB1-M2-279-1	1	1
JB1-M2-281-3	1	1
JB1-M2-249-1			1
JB1-M2-249-2			1
JB1-M2-249-4						1
JB1-M2-252-1									1
JB1-M2-253-4									1
JB1-M2-259-4		1							1
JB1-M2-259-6						1
JB1-M2-26-1			1
JB1-M2-26-1			1
JB1-M2-26-4					1
JB1-M2-26-4					1
JB1-M2-260-1		1							1
JB1-M2-29-1	1
JB1-M2-291-1	1		1
JB1-M2-260-1		1
JB1-M2-291-3	1	1
JB1-M2-292-1	1								1
JB1-M2-261-1		1						1	1
JB1-M2-261-2		1						1
JB1-M2-261-3		1						1	1
JB1-M2-294-2	1	1
JB1-M2-261-3		1						1
JB1-M2-261-4		1			1				1
JB1-M2-262-1		1
JB1-M2-262-4			1	1
JB1-M2-304-1	1	1
JB1-M2-262-5									1
JB1-M2-262-6		1
JB1-M2-263-2			1
JB1-M2-266-9		1
JB1-M2-267-1									1
JB1-M2-268-1		1
JB1-M2-269-4							1
JB1-M2-269-8			1
JB1-M2-271-3			1
JB1-M2-276-5					1
JB1-M2-310-1	1	1
JB1-M2-310-2	1
JB1-M2-276-6		1
JB1-M2-278-1									1
JB1-M2-282-3					1
JB1-M2-282-3					1
JB1-M2-282-4					1
JB1-M2-283-2		1							1
JB1-M2-283-3								1
JB1-M2-283-3		1						1
JB1-M2-283-7			1
JB1-M2-286-1								1	1
JB1-M2-286-c			1
JB1-M2-287-1			1
JB1-M2-288-2									1
JB1-M2-288-c2		1							1
JB1-M2-291-2			1
JB1-M2-292-2								1
JB1-M2-292-4			1						1
JB1-M2-293-1									1
JB1-M2-294-3			1
JB1-M2-294-6			1
JB1-M2-295-1			1
JB1-M2-295-2			1
JB1-M2-304-4					1				1
JB1-M2-305-4		1
JB1-M2-306-1					1
JB1-M2-307-2						1
JB1-M2-337-3	1		1
JB1-M2-338-5	1		1
JB1-M2-308-1			1
JB1-M2-308-2					1
JB1-M2-308-6							1	1
JB1-M2-308-c5									1
JB1-M2-349-3	1	1
JB1-M2-309-1					1
JB1-M2-351-2	1	1
JB1-M2-31-1		1							1
JB1-M2-314-2		1							1
JB1-M2-354-1	1	1
JB1-M2-317-11
JB1-M2-317-5									1
JB1-M2-317-6								1
JB1-M2-355-c	1	1
JB1-M2-317-7								1
JB1-M2-317-8							1	1
JB1-M2-317-c1								1
JB1-M2-358-1	1		1
JB1-M2-317-c2								1
JB1-M2-36-3	1	1
JB1-M2-32-3		1							1
JB1-M2-362-3	1	1
JB1-M2-363-3	1	1
JB1-M2-322-5			1
JB1-M2-324-1			1		1
JB1-M2-324-2			1	1
JB1-M2-326-2					1
JB1-M2-329-1			1	1
JB1-M2-364-5	1								1
JB1-M2-329-4				1
JB1-M2-365-5	1
JB1-M2-332-1		1							1
JB1-M2-332-4							1	1
JB1-M2-332-5			1
JB1-M2-332-7		1							1
JB1-M2-333-1		1
JB1-M2-333-3			1						1
JB1-M2-335-c									1
JB1-M2-336-1		1						1
JB1-M2-336-2		1
JB1-M2-337-2		1
JB1-M2-338-8				1			1
JB1-M2-341-1									1
JB1-M2-342-1		1
JB1-M2-374-?	1	1
JB1-M2-345-2					1
JB1-M2-350-2		1							1
JB1-M2-353-2		1						1	1
JB1-M2-375-6	1	1
JB1-M2-376-4	1	1
JB1-M2-378-5	1
JB1-M2-353-3									1
JB1-M2-354-2												1
JB1-M2-38-4	1	1
JB1-M2-355-3		1						1
JB1-M2-355-4									1
JB1-M2-356-2		1						1
JB1-M2-356-3								1
JB1-M2-356-4		1							1
JB1-M2-36-1									1
JB1-M2-386-1	1	1
JB1-M2-362-2
JB1-M2-386-5	1	1
JB1-M2-363-4									1
JB1-M2-387-2	1	1
JB1-M2-363-c
JB1-M2-364-1									1
JB1-M2-391-1	1
JB1-M2-391-2	1
JB1-M2-391-3	1
JB1-M2-391-3	1
JB1-M2-392-1	1
JB1-M2-392-1	1	1
JB1-M2-364-2									1
JB1-M2-364-4							1	1
JB1-M2-365-3			1
JB1-M2-366-3			1
JB1-M2-40-2	1	1
JB1-M2-40-3	1	1
JB1-M2-369-3					1
JB1-M2-37-2			1
JB1-M2-370-1								1
JB1-M2-370-2
JB1-M2-371-1									1
JB1-M2-371-2									1
JB1-M2-372-2									1
JB1-M2-372-3									1
JB1-M2-372-5									1
JB1-M2-373-3									1
JB1-M2-373-4								1	1
JB1-M2-373-5		1							1
JB1-M2-374-1							1
JB1-M2-374-3		1
JB1-M2-375-2
JB1-M2-379-1		1
JB1-M2-38-3									1
JB1-M2-41-1	1	1
JB1-M2-410-3	1	1
JB1-M2-381-1		1						1
JB1-M2-413-4	1
JB1-M2-381-c1									1
JB1-M2-381-c2									1
JB1-M2-383-1		1
JB1-M2-383-2									1
JB1-M2-385-6		1							1
JB1-M2-386-3								1
JB1-M2-386-6		1							1
JB1-M2-387-6					1
JB1-M2-390-2									1
JB1-M2-394-3									1
JB1-M2-395-5								1
JB1-M2-396-3									1
JB1-M2-399-3
JB1-M2-400-10								1
JB1-M2-400-11*								1	1
JB1-M2-400-2								1
JB1-M2-400-3								1
JB1-M2-400-4								1
JB1-M2-400-5					1			1	1
JB1-M2-400-6								1	1
JB1-M2-400-7*								1	1
JB1-M2-425-1	1
JB1-M2-400-8								1	1
JB1-M2-400-9			1
JB1-M2-401-1		1							1
JB1-M2-403-3								1
JB1-M2-403-6									1
JB1-M2-404-5									1
JB1-M2-406-4		1							1
JB1-M2-407-2									1
JB1-M2-407-3			1
JB1-M2-428-8	1	1
JB1-M2-411-2			1
JB1-M2-429-4	1	1
JB1-M2-413-8				1
JB1-M2-416-2					1
JB1-M2-418-3									1
JB1-M2-419-1									1
JB1-M2-419-2					1
JB1-M2-433-2	1
JB1-M2-435-2	1		1
JB1-M2-419-5					1
JB1-M2-420-1									1
JB1-M2-420-4									1
JB1-M2-420-5			1
JB1-M2-420-5			1	1
JB1-M2-421-2					1
JB1-M2-44-4	1
JB1-M2-421-5
JB1-M2-421-6					1
JB1-M2-423-2								1
JB1-M2-423-5		1							1
JB1-M2-442-3	1
JB1-M2-423-6								1
JB1-M2-444-1	1
JB1-M2-424-3									1
JB1-M2-424-4								1
JB1-M2-447-2	1
JB1-M2-448-1	1	1
JB1-M2-450-2	1	1
JB1-M2-424-5*								1
JB1-M2-424-6								1
JB1-M2-452-4	1		1	1
JB1-M2-424-7*								1
JB1-M2-426-1			1	1	1
JB1-M2-426-2		1			1
JB1-M2-426-4					1
JB1-M2-427-2			1
JB1-M2-427-3					1
JB1-M2-427-5									1
JB1-M2-427-6						1
JB1-M2-427-7					1
JB1-M2-428-5									1
JB1-M2-429-1									1
JB1-M2-465-3	1
JB1-M2-465-5	1	1
JB1-M2-43-1									1
JB1-M2-430-1		1			1				1
JB1-M2-430-4									1
JB1-M2-431-2		1
JB1-M2-431-3						1
JB1-M2-436-4
JB1-M2-436-5
JB1-M2-437-2				1
JB1-M2-471-6	1	1
JB1-M2-439-5									1
JB1-M2-44-1					1
JB1-M2-44-2			1
JB1-M2-48-4	1	1
JB1-M2-481-2	1	1
JB1-M2-440-2								1	1
JB1-M2-486-1	1		1
JB1-M2-488-1	1	1
JB1-M2-488-2	1	1
JB1-M2-440-3															1
JB1-M2-492-1	1	1
JB1-M2-440-4								1	1
JB1-M2-440-7									1
JB1-M2-443-7					1
JB1-M2-445-7
JB1-M2-447-1		1
JB1-M2-452-2		1							1
JB1-M2-452-3			1
JB1-M2-50-2	1		1	1
JB1-M2-453-2			1
JB1-M2-454-1			1						1
JB1-M2-454-3						1
JB1-M2-455-2				1
JB1-M2-455-5						1
JB1-M2-457-3			1
JB1-M2-500-3	1
JB1-M2-46-2
JB1-M2-46-5		1
JB1-M2-46-5								1
JB1-M2-505-2	1	1
JB1-M2-463-3					1
JB1-M2-465-1								1
JB1-M2-51-1	1	1
JB1-M2-510-2	1	1
JB1-M2-511-2	1	1										1
JB1-M2-466-1								1
JB1-M2-467-2					1
JB1-M2-523-2	1	1
JB1-M2-525-3	1		1
JB1-M2-468-4								1
JB1-M2-469-2					1
JB1-M2-469-3			1	1	1
JB1-M2-47-2						1
JB1-M2-47-3						1
JB1-M2-471-6		1
JB1-M2-472-1									1
JB1-M2-477-1			1	1
JB1-M2-478-2			1
JB1-M2-482-5		1
JB1-M2-491-1												1
JB1-M2-492-3			1
JB1-M2-492-5		1
JB1-M2-552-1	1	1
JB1-M2-493-6			1		1
JB1-M2-494-2									1
JB1-M2-496-2					1
JB1-M2-560-1	1
JB1-M2-560-2	1	1
JB1-M2-497-2									1
JB1-M2-497-5					1				1
JB1-M2-571-1	1	1
JB1-M2-50-4					1
JB1-M2-50-4					1
JB1-M2-50-5			1	1
JB1-M2-590-4	1	1
JB1-M2-591-2	1	1
JB1-M2-50-6			1
JB1-M2-502-1			1
JB1-M2-596-2	1
JB1-M2-502-2			1
JB1-M2-502-3			1
JB1-M2-508-1				1
JB1-M2-508-3												1
JB1-M2-607-2	1	1
JB1-M2-607-3	1	1
JB1-M2-517-8
JB1-M2-519-1						1
JB1-M2-632-5	1
JB1-M2-636-3	1	1
JB1-M2-637-1	1
JB1-M2-637-2	1	1
JB1-M2-529-3												1
JB1-M2-530-2						1
JB1-M2-538-1						1
JB1-M2-538-2						1
JB1-M2-538-3						1
JB1-M2-538-5						1
JB1-M2-539-4									1
JB1-M2-54-1			1	1
JB1-M2-544-3			1
JB1-M2-55-1									1
JB1-M2-55-4		1							1
JB1-M2-687-3	1	1
JB1-M2-688-3	1	1
JB1-M2-688-8	1	1
JB1-M2-550-2
JB1-M2-691-1	1
JB1-M2-550-6									1
JB1-M2-694-1	1	1
JB1-M2-553-3				1
JB1-M2-699-2	1
JB1-M2-70-1	1
JB1-M2-56-1		1
JB1-M2-714-1	1	1
JB1-M2-56-2			1	1
JB1-M2-569-4			1			1
JB1-M2-72-1	1	1
JB1-M2-723-1	1
JB1-M2-723-1	1			1
JB1-M2-57-2			1	1
JB1-M2-571-2		1
JB1-M2-73-1	1	1
JB1-M2-73-2	1	1
JB1-M2-73-4	1	1
JB1-M2-730-1	1
JB1-M2-733-2	1	1
JB1-M2-738-1	1	1
JB1-M2-572-1					1
JB1-M2-572-2						1
JB1-M2-748-2	1
JB1-M2-574-3				1
JB1-M2-574-c				1
JB1-M2-594-3					1
JB1-M2-754-5	1
JB1-M2-759-1	1	1
JB1-M2-759-2	1	1
JB1-M2-760-1	1	1
JB1-M2-761-1	1	1
JB1-M2-594-5						1
JB1-M2-6_3									1
JB1-M2-766-1	1
JB1-M2-60-2			1	1
JB1-M2-767-1	1	1
JB1-M2-600-3		1
JB1-M2-603-4			1
JB1-M2-61-5		1							1
JB1-M2-772-1	1	1
JB1-M2-620-2					1
JB1-M2-642-2			1			1
JB1-M2-781-3	1
JB1-M2-65-1				1					1
JB1-M2-65-2			1						1
JB1-M2-784-1	1	1
JB1-M2-784-2	1	1
JB1-M2-784-3	1
JB1-M2-662-1		1
JB1-M2-786-1	1	1
JB1-M2-665-3		1			1
JB1-M2-787-1	1	1
JB1-M2-669-3						1
JB1-M2-79-1	1	1
JB1-M2-791-c	1
JB1-M2-679-1		1
JB1-M2-68-2						1
JB1-M2-793-2	1	1
JB1-M2-68-6						1
JB1-M2-680-3		1
JB1-M2-682-3		1
JB1-M2-689-4						1
JB1-M2-8-1	1	1
JB1-M2-693-c		1
JB1-M2-697-3						1
JB1-M2-704-2						1
JB1-M2-714-2						1
JB1-M2-716-2			1			1
JB1-M2-729-4				1
JB1-M2-73-1		1
JB1-M2-738-2			1
JB1-M2-74-3									1
JB1-M2-75-1
JB1-M2-813-1	1
JB1-M2-813-2	1
JB1-M2-751-3		1
JB1-M2-813-5	1
JB1-M2-813-c	1	1
JB1-M2-815-1	1	1
JB1-M2-816-1	1
JB1-M2-821-2	1	1
JB1-M2-821-3	1
JB1-M2-821-c1	1
JB1-M2-821-c2	1
JB1-M2-822-1	1	1
JB1-M2-822-5	1	1
JB1-M2-754-1						1
JB1-M2-763-1												1
JB1-M2-764-1				1
JB1-M2-830-1	1	1
JB1-M2-766-2		1									1
JB1-M2-833-2	1
JB1-M2-837-4	1
JB1-M2-838-1	1	1
JB1-M2-769-2						1
JB1-M2-84-2	1
JB1-M2-84-2	1
JB1-M2-84-5	1	1
JB1-M2-845-3	1	1
JB1-M2-849-1	1
JB1-M2-853-3	1	1
JB1-M2-853-3	1
JB1-M2-77-1			1			1
JB1-M2-77-2						1
JB1-M2-856-1	1	1
JB1-M2-856-2	1
JB1-M2-774-1				1
JB1-M2-774-3						1
JB1-M2-858-2	1	1
JB1-M2-858-3	1	1
JB1-M2-861-1	1
JB1-M2-862-1	1	1
JB1-M2-862-2	1
JB1-M2-863-1	1	1
JB1-M2-863-2	1	1
JB1-M2-863-2	1	1
JB1-M2-863-5	1
JB1-M2-864-1	1
JB1-M2-864-3	1	1
JB1-M2-782-1				1
JB1-M2-868-1	1
JB1-M2-782-3
JB1-M2-877-1	1
JB1-M2-785-6												1
JB1-M2-786-5												1
JB1-M2-788-4												1
JB1-M2-88-2	1	1
JB1-M2-792-3						1
JB1-M2-881-1	1	1
JB1-M2-881-2	1			1
JB1-M2-881-3	1	1
JB1-M2-792-4						1
JB1-M2-798-2
JB1-M2-798-3						1
JB1-M2-798-8						1
JB1-M2-886-c	1
JB1-M2-888-1	1	1
JB1-M2-888-2	1	1
JB1-M2-888-3	1	1
JB1-M2-799-1				1
JB1-M2-80-?			1	1
JB1-M2-801-3				1
JB1-M2-802-4								1
JB1-M2-802-6								1
JB1-M2-802-8								1
JB1-M2-803-1						1
JB1-M2-805-6				1
JB1-M2-915-1	1			1
JB1-M2-807-2								1
JB1-M2-92-2	1	1
JB1-M2-809-2				1
JB1-M2-811-2		1
JB1-M2-813-3						1
JB1-M2-825-2				1
JB1-M2-83-2		1							1
JB1-M2-83-3									1
JB1-M2-935-1	1	1
JB1-M2-937-1	1	1
JB1-M2-832-2				1
JB1-M2-94-1	1	1
JB1-M2-84-1
JB1-M2-853-4				1
JB1-M2-854-4									1
JB1-M2-857-1		1
JB1-M2-957-1	1
JB1-M2-857-6		1
JB1-M2-959-1	1
JB1-M2-96-2	1	1							1
JB1-M2-96-4	1	1
JB1-M2-867-5						1
JB1-M2-869-1				1
JB1-M2-879-2				1
JB1-M2-879-4									1
JB1-M2-967-2	1	1
JB1-M2-969-2	1
JB1-M2-97-2	1	1
JB1-M2-974-1	1	1
JB1-M2-88-1		1							1
JB1-M2-977-4	1		1
JB1-M2-880-2				1
JB1-M2-978-4	1	1
JB1-M2-882-7					1
JB1-M2-98-1	1	1
JB1-M2-98-1	1	1
JB1-M2-98-3	1	1							1
JB1-M2-882-8		1
JB1-M2-883-4						1
JB1-M2-884-2						1
JB1-M2-982-1	1	1
JB1-M2-89-2			1						1
JB1-M2-984-3	1	1
JB1-M2-90-3						1
JB1-M2-90-4					1
JB1-M2-986-2	1	1
JB1-M2-99-2	1
JB1-M2-99-2	1
JB1-M2-99-4	1			1
JB1-M2-991-2	1	1	1
JB1-M2-903-2
JB1-M2-992-2	1
JB1-M2-993-2	1	1
JB1-M2-91-1									1
JB1-M2-994-6	1	1
JB1-M2-91-3			1
JB1-M2-913-8						1
JB1-M2-92-1			1
JB1-M2-92-4									1
JB1-M2-93-2			1																					449
JB1-M2-93-2			1																					402
JB1-M2-93-3			1					1																474
JB1-M2-93-3			1	1																				234		empty pods
JB1-M2-93-4			1																					132
JB1-M2-938-1						1																		184		no pods
JB1-M2-95-?			1																					11		no lateral branch
JB1-M2-95-1		1							1															77		long internode
JB1-M2-95-2							1																	213
JB1-M2-35-3	1												1											47		not included, considered as WT phenotype
JB1-M2-95-2			1																					0
JB1-M2-957-2				1																				4
JB1-M2-101-2	1	1																						21		dwarf
JB1-M2-962-3						1																		11		long internode
JB1-M2-965-1		1																						21
JB1-M2-966-4		1																						3
JB1-M2-966-6						1																		11		lateral branch
JB1-M2-976-1			1
JB1-M2-169-3	1												1
JB1-M2-978-1			1
JB1-M2-979-6				1
JB1-M2-98-4												1
JB1-M2-98-5					1
JB1-M2-980-1			1
JB1-M2-982-5									1
JB1-M2-205-4	1												1
JB1-M2-985-1					1
JB1-M2-985-2	1	1
JB1-M2-992-1			1	1
JB1-M2-228-1	1				1								1
JB1-M2-994-4								1
JB1-M2-995-6					1
JB1-M2-998-3			1	1
JB1-M2-998-4
JB1-M2-248-4	1
JB1-M2-248-6	1
JB1-M2-998-5					1
JB1-M2-1-3					1				1
JB1-M2-6-1										1
JB1-M2-6-4							1
JB1-M2-6-5							1
JB1-M2-6-6									1
JB1-M2-7-1										1
JB1-M2-7-2										1
JB1-M2-7-3										1
JB1-M2-7-4										1
JB1-M2-10-4									1
JB1-M2-10-5			1
JB1-M2-12-2						1
JB1-M2-35-2										1
JB1-M2-61-3									1
JB1-M2-363-7	1				1								1
JB1-M2-63-2				1
JB1-M2-104-3									1
JB1-M2-107-2									1
JB1-M2-126-4					1
JB1-M2-150-4								1
JB1-M2-159-1					1
JB1-M2-170-1					1
JB1-M2-170-3					1
JB1-M2-172-1					1
JB1-M2-172-5									1
JB1-M2-173-4					1
JB1-M2-199-1					1
JB1-M2-217-1					1				1
JB1-M2-224-2							1
JB1-M2-495-1	1
JB1-M2-224-4					1				1
JB1-M2-230-3				1
JB1-M2-245-5									1
JB1-M2-532-2	1				1
JB1-M2-638-1	1												1
JB1-M2-246-3					1
JB1-M2-248-2										1
JB1-M2-691-4	1
JB1-M2-260-5					1
JB1-M2-266-1					1
JB1-M2-268-2					1						1
JB1-M2-272-1										1
JB1-M2-332-5										1
JB1-M2-345-1										1
JB1-M2-352-2										1
JB1-M2-356-5						1
JB1-M2-376-3					1
JB1-M2-379-8									1
JB1-M2-384-1								1
JB1-M2-395-3								1
JB1-M2-395-6															1
JB1-M2-396-5									1
JB1-M2-396-6										1
JB1-M2-403-4								1
JB1-M2-906-1	1												1
JB1-M2-958-1	1
JB1-M2-423-3					1				1
JB1-M2-423-4							1
JB1-M2-1018-2	1
JB1-M2-1177-1	1
JB1-M2-1196-2	1
JB1-M2-1251-6	1
JB1-M2-1284-1	1
JB1-M2-1305-2	1
JB2-M2-1749-1	1
JB1-M2-1433-2	1
JB1-M2-1001-1	1	1
JB1-M2-1007-3	1	1
JB1-M2-1420-1	1												1
JB1-M2-1321-1	1								1
JB1-M2-1015-1	1				1
JB1-M2-1015-4	1				1
JB1-M2-426-6					1
JB1-M2-449-3										1
JB1-M2-489-4					1
JB1-M2-493-3								1
JB1-M2-504-3								1
JB1-M2-512-3					1				1
JB1-M2-517-1									1
JB1-M2-690-3									1
JB1-M2-697-4									1
JB1-M2-697-5									1
JB1-M2-718-2										1
JB1-M2-776-1										1
JB1-M2-824-1			1
JB1-M2-825-3										1
JB1-M2-1075-4	1												1
JB1-M2-1287-1	1												1
JB1-M2-826-2										1
JB1-M2-837-4										1
JB1-M2-874-2								1
JB1-M2-395-6									1
JB1-M2-1089-1				1
JB1-M2-1302-1															1
JB1-M2-1316-2															1
JB1-M2-1337-1															1
JB1-M2-1426-3															1
JB1-M2-1240-8															1
JB1-M2-1310-8															1
JB2-M2-1760-3															1
JB1-M2-798-7															1
JB1-M2-1402-1				1
JB1-M2-1447-2				1
JB1-M2-1468-2				1
JB1-M2-1481-4				1
JB1-M2-1489-2				1
JB1-M2-1240-7				1
JB1-M2-1322-8				1
JB1-M2-1369-5				1
JB1-M2-1522-3				1
JB1-M2-1338-5				1
JB1-M2-1338-6				1
JB1-M2-1349-3				1
JB1-M2-1426-6				1
JB1-M2-230-9				1
JB1-M2-1325-2				1
JB1-M2-1295-1				1
JB1-M2-1401-2				1
JB1-M2-1487-3				1
JB1-M2-970-6									1
JB1-M2-977-3									1
JB1-M2-1037-6									1
JB1-M2-1205-3									1
JB1-M2-1226-1									1
JB1-M2-1237-2									1
JB1-M2-1240-4									1
JB1-M2-1243-1									1
JB1-M2-1283-1									1
JB1-M2-1293-4									1
JB1-M2-1309-3									1
JB1-M2-1395-3									1
JB1-M2-1395-4									1
JB1-M2-1480-6									1
JB1-M2-1573-5
JB1-M2-1100-2		1							1
JB1-M2-1196-4					1				1
JB1-M2-1395-5					1				1
JB1-M2-1126-1										1
JB1-M2-1131-3									1	1
JB1-M2-1234-1																1
JB1-M2-1081-5					1
JB1-M2-1096-1					1
JB1-M2-1096-5					1
JB1-M2-1096-6					1
JB1-M2-1107-1					1
JB1-M2-1131-4					1
JB1-M2-1211-8					1
JB1-M2-1231-2					1
JB1-M2-1233-3					1
JB1-M2-1239-5					1
JB1-M2-1267-5					1
JB1-M2-1284-6					1
JB1-M2-1321-4					1
JB1-M2-230-9				1
JB1-M2-266-6										1
JB1-M2-1174-3	1				1
JB1-M2-1353-5					1
JB1-M2-1370-1					1
JB1-M2-1480-5					1
JB1-M2-1480-8					1
JB1-M2-1504-2					1
JB1-M2-1573-2					1
JB1-M2-1008-6					1
JB1-M2-1240-6					1
JB1-M2-1369-6					1
JB1-M2-1504-4					1
JB1-M2-1306-7					1
JB1-M2-989-3					1				1
JB1-M2-1266-4					1											1
JB1-M2-1048-7								1
JB1-M2-1284-3								1
JB1-M2-1284-4								1
JB1-M2-1307-6								1
JB1-M2-1309-5								1
JB1-M2-1309-4					1			1
JB2-M2-1778-3			1
JB2-M2-1799-2			1
JB2-M2-1804-5				1
JB2-M2-1805-1			1
JB2-M2-1805-2			1
JB2-M2-1763-6
JB2-M2-1749-2								1
JB1-M2-1162-1							1
JB1-M2-1295-5							1
JB1-M2-1015-2						1
JB1-M2-1174-2						1
JB1-M2-1304-7						1
JB1-M2-1321-5						1
JB1-M2-1325-1						1
JB1-M2-1325-5						1
JB1-M2-1325-6						1
JB1-M2-1331-4						1
JB1-M2-1338-1						1
JB1-M2-1374-5						1
JB1-M2-1447-1						1
JB1-M2-1447-3						1
JB1-M2-1462-1						1
JB1-M2-1468-1						1
JB1-M2-1468-3						1
JB1-M2-1511-1						1
JB1-M2-1181-9						1
JB1-M2-1330-5						1
JB1-M2-1534-1						1
JB1-M2-1534-2						1
JB1-M2-1579-5						1
JB1-M2-1245-7						1					1
JB1-M2-1295-3			1
JB1-M2-1295-6			1
JB1-M2-1331-1			1
JB1-M2-1433-1
JB1-M2-1294-1			1
JB1-M2-1292-4
JB1-M2-1292-5
JB1-M2-1294-4
JB1-M2-1294-5						1
JB1-M2-1286-4			1													1
JB1-M2-1029-1										1
JB1-M2-1081-2										1
JB1-M2-1111-5										1
JB1-M2-1118-1										1
JB1-M2-1130-1										1
JB1-M2-1130-3										1
JB1-M2-1130-4										1
JB1-M2-1139-1										1
JB1-M2-1152-5										1
JB1-M2-1175-2										1
JB1-M2-1184-4										1
JB1-M2-1204-1										1
JB1-M2-1205-4										1
JB1-M2-1221-2										1
JB1-M2-1221-5										1
JB1-M2-1225-3										1
JB1-M2-1227-1										1
JB1-M2-1250-1										1
JB1-M2-1282-3										1
JB1-M2-1282-4										1
JB1-M2-1287-4										1
JB1-M2-1293-5										1
JB1-M2-1300-3										1
JB1-M2-1301-4										1
JB1-M2-1301-5										1
JB1-M2-1306-3										1
JB1-M2-1310-6										1
JB1-M2-1310-7										1
JB1-M2-1345-2										1
JB1-M2-1355-1										1
JB1-M2-1355-2										1
JB1-M2-1368-4										1
JB1-M2-1374-2										1
JB1-M2-1398-1										1
JB1-M2-1398-3										1
JB1-M2-1419-1										1
JB1-M2-1420-2										1
JB1-M2-1491-1										1
JB1-M2-1513-1										1
JB1-M2-1555-3										1
JB1-M2-1555-4										1
JB1-M2-1580-1										1
JB1-M2-1600-2										1
JB1-M2-1601-2										1
JB2-M2-1738-1										1
JB2-M2-1738-2										1
JB2-M2-1744-1										1
JB2-M2-1747-4										1
JB2-M2-1747-5										1
JB2-M2-1753-5										1
JB2-M2-1773-3										1
JB2-M2-1778-5										1
JB2-M2-1782-3										1
JB2-M2-1782-7										1
JB2-M2-1806-1										1
JB1-M2-1130-5										1
JB1-M2-1432-9										1
JB1-M2-1484-3										1
JB1-M2-1505-4										1
JB1-M2-1533-3										1
JB1-M2-1535-5										1
JB1-M2-1597-4										1
JB2-M2-1746-3										1
JB2-M2-1758-5										1
JB1-M2-1221-8					1					1
JB1-M2-1231-3																1
JB1-M2-1231-4																1
JB1-M2-1245-1																1
JB1-M2-1251-5																1
JB1-M2-1266-3																1
JB1-M2-1267-2																1
JB1-M2-1267-4																1
JB1-M2-1303-1																1
JB1-M2-1558-3																1
JB1-M2-1578-1																1
JB1-M2-1558-4																1
JB1-M2-1597-5																1
JB1-M2-1306-5																1
JB1-M2-1307-7														1		1
JB2-M2-1755-1
JB2-M2-1755-2			1													1
JB2-M2-1755-3
JB2-M2-1755-4			1													1
JB2-M2-1773-2			1													1
JB2-M2-1806-4					1											1
JB2-M2-1711-1			1													1
JB1-M2-1001-4			1
JB1-M2-1001-6			1
JB1-M2-1001-7			1
JB1-M2-1002-2			1
JB1-M2-1002-6			1
JB1-M2-891-2			1	1
JB1-M2-1510-1			1	1
JB2-M2-1778-6			1
JB1-M2-1284-7														1
JB1-M2-1301-6														1
JB1-M2-1373-4														1
JB2-M2-1760-1														1
JB2-M2-1765-5														1
JB2-M2-1765-6														1
JB2-M2-1795-2														1
JB2-M2-1807-6														1
JB2-M2-1818-1														1
JB1-M2-1416-7														1
JB2-M2-1746-4														1
JB1-M2-1257-3														1
JB1-M2-1346-6														1
JB2-M2-1760-2														1
JB1-M2-1227-2																	1
JB1-M2-1257-2																	1
Total	478	402	488	262	190	207	22	100	261	93	6	21	50	15	11	22	2
